# Supplementary material for: Exploring the Relationship Between Antipsychotic Drug Target Genes and Epilepsy: Evidence From Food and Drug Administration Adverse Event Reporting System Database and Mendelian Randomization
Source: Brain Behav. 2025 Apr 2;15(4):e70467. doi: 10.1002/brb3.70467 (PMC11962216; doi:10.1002/brb3.70467)
Supplement: Supplementary file 2 — Supplementary Materials. [file BRB3-15-e70467-s002.XLSX]

## Sheet: supplement table list
Table 1	Antipsychotic drugs and target genes identified using the DrugBank database
Table 2	Data source of epilepsy
Table 3	Steiger filter data of all drug target gene expression
Table 4	MR association between all drug target gene expression and epilepsy
Table 5	Heterogeneity of MR between all drug target gene expression and epilepsy
Table 6	Pleiotropy of MR between all drug target gene expression and epilepsy
Table 7	SMR association between all drug target gene expression and epilepsy

## Sheet: Table 1
Table 1	Antipsychotic drugs and target genes identified using the DrugBank database
ATC code	Drug subclass ATC code		Medication subclass ATC code		Drugname	Target gene (s)
N05A	ANTIPSYCHOTICS	N05AA	Phenothiazines with aliphatic N05AA01 side-chain	N05AA01	chlorpromazine	DRD2, DRD1, HTR1A, HTR2A, ADRA1A, ADRA1B, HRH1, KCNH2, DRD3, DRD4, DRD5, HTR2C, CHRM1, CHRM3, SMPD1, CALM1, HTR6, HTR7, HRH4
				N05AA02	levomepromazine	DRD2, DRD1, DRD5, DRD3, DRD4, HTR2A, HTR2C, HRH1, CHRM1, CHRM2, CHRM3, CHRM4, CHRM5, ADRA1A, ADRA1B, ADRA1D, ADRA2A, ADRA2B, ADRA2C
				N05AA03	promazine	DRD2, HTR2A, HTR2C, ADRA1A, CHRM1, HRH1
				N05AA04	acepromazine	DRD2, DRD1, HTR2A, HTR1A, ADRA1A, ADRA1B
				N05AA05	triflupromazine	DRD2, DRD1, HTR2B, CHRM1, CHRM2
				N05AA06	cyamemazine	NA
				N05AA07	chlorproethazine	NA
		N05AB	Phenothiazines with piperazine structure	N05AB01	dixyrazine	NA
				N05AB02	fluphenazine	DRD2, DRD1, CALM1, AR, HTR2A
				N05AB03	perphenazine	DRD2, DRD1, CALM1
				N05AB04	prochlorperazine	DRD2, HRH1
				N05AB05	thiopropazate	NA
				N05AB06	trifluoperazine	DRD2, CALY, ADRA1A, CALM1, TNNC1, S100A4
				N05AB07	acetophenazine	DRD2, AR
				N05AB08	thioproperazine	DRD2, ADRA1A, ADRA1B, DRD1
		N05AC	Phenothiazines with piperidine structure	N05AC01	periciazine	DRD1, ADRA2A, ADRA1B, AR
				N05AC02	thioridazine	DRD2, DRD1, ADRA1A, ADRA1B, HTR2A, KCNH2
				N05AC03	mesoridazine	DRD2, HTR2A
				N05AC04	pipotiazine	DRD2, DRD1, HTR2A, HTR1A
		N05AD	Butyrophenone derivatives	N05AD01	haloperidol	HTR2C, DRD2, HTR2A, DRD3, MCHR1, SLC18A2, SIGMAR1, HRH1, CHRM3, ADRA1A, ADRA2A, ADRA2B, ADRA2C, HTR1A, HTR6, HTR7, GRIN2B, DRD1
				N05AD02	trifluperidol	NA
				N05AD03	melperone	DRD2
				N05AD04	moperone	NA
				N05AD05	pipamperone	DRD2, HTR2A, DRD4, DRD1, DRD3, HTR2B, ADRA2A
				N05AD06	bromperidol	NA
				N05AD07	benperidol	NA
				N05AD08	droperidol	ADRA1A, DRD2
				N05AD09	fluanisone	NA
		N05AE	Indole derivatives	N05AE01	oxypertine	NA
				N05AE02	molindone	DRD2, HTR1A, HTR2A, CHRM1
				N05AE03	sertindole	DRD2, HTR2A, HTR2C, HTR6, KCNH2, ADRA1A, ADRA1B, ADRA1D
				N05AE04	ziprasidone	DRD2, HTR2A, HTR1A, HTR1D, HTR2C, DRD1, DRD5, DRD3, DRD4, HTR1B, HTR1E, HTR6, HTR7, HRH1, ADRA1A, ADRA1B, ADRA2A, ADRA2B, ADRA2C, CHRM1, CHRM2, CHRM3, CHRM4, CHRM5, HTR5A
				N05AE05	lurasidone	DRD2, HTR2A, HTR7, HTR1A, ADRA2C, ADRA2A
		N05AF	Thioxanthene derivatives	N05AF01	flupentixol	DRD2, DRD1, HTR2A, ADRA1A, DRD3, DRD4, HTR2C, CHRM1
				N05AF02	clopenthixol	NA
				N05AF03	chlorprothixene	DRD2, DRD1, DRD3, HTR2A, HRH1, CHRM1, CHRM2, CHRM3, CHRM4, CHRM5
				N05AF04	tiotixene	DRD2, DRD1, HTR2A
				N05AF05	zuclopenthixol	DRD1, DRD5, DRD2, ADRA1A, ADRA2A, HTR2A, HRH1
N05A	ANTIPSYCHOTICS	N05AG	Diphenylbutylpiperidine derivatives	N05AG01	fluspirilene	DRD2, HTR2A, CACNG1
				N05AG02	pimozide	DRD2, DRD3, KCNH2, CALM1
				N05AG03	penfluridol	NA
		N05AH	thiazepines and oxepines	N05AH01	loxapine	HTR2A, DRD2, HTR2C, HTR1A, HTR1B, HTR1D, HTR1E,HTR3A, HTR5A, HTR6, HTR7, ADRA1A, ADRA1B,ADRA2A, ADRA2B, ADRA2C, ADRB1, CHRM1, CHRM2,CHRM3, CHRM4, CHRM5, DRD3, DRD4, DRD5, HRH1,HRH2, HRH4, SLC6A4, SLC6A2, SLC6A3, DRD1
				N05AH02	clozapine	DRD1, DRD2, DRD3, DRD4, DRD5, HTR1A, HTR1B,HTR1D, HTR1E, HTR2A, HTR3A, HTR2C, HTR6, HTR7, ADRA2C, HRH1, HRH4, ADRA1A, ADRA1B, ADRA2A, ADRA2B,CHRM1, CHRM2, CHRM3, CHRM4, CHRM5, CALY,GSTP1
				N05AH03	olanzapine	HTR2A, DRD2, DRD1, DRD5, DRD3, DRD4, HTR2C, HTR3A, HTR6, HRH1, ADRA1A, ADRA1B, CHRM1, CHRM2, CHRM3, CHRM4
				N05AH04	quetiapine	HTR2A, DRD2, HTR1A, HTR1B, HTR1D, HTR1E, HTR2C,HTR3A, HTR6, HTR7, DRD1, DRD5, DRD3, DRD4, HRH1,ADRA2A, ADRA2B, ADRA2C, CHRM1, CHRM2, CHRM3,CHRM4, CHRM5
				N05AH05	asenapine	HTR2A, DRD2, HTR1A, HTR1B, HTR2B, HTR2C, HTR5A,HTR6, HTR7, DRD3, DRD4, DRD1, ADRA1A, ADRA2A,ADRA2B, ADRA2C, HRH1, HRH2, ADRB1, ADRB2
				N05AH06	clotiapine	NA
		N05AL	Benzamides	N05AL01	levosulpiride	NA
				N05AL02	sultopride	NA
				N05AL03	tiapride	DRD2, DRD3
				N05AL04	remoxipride	DRD2, DRD4, DRD3, HTR2A, SIGMAR1
				N05AL05	amisulpride	HTR7, HTR2A, DRD2, DRD3, OPRM1, OPRD1, OPRK1
				N05AL06	veralipride	NA
				N05AL07	levosulpiride	NA
		N05AN	Lithium	N05AN01	lithium	IMPA2, IMPA1, GSK3B, GRIA3
		N05AX	Other antipsychotics	N05AX07	prothipendyl	NA
				N05AX08	risperidone	HTR2A, DRD2, ADRA1B, ADRA2B, ADRA1A, ADRA2C, HRH1, HTR2C, HTR1D, HTR1A, HTR7, DRD1
				N05AX10	mosapramine	NA
				N05AX11	zotepine	DRD2, HTR2A, HTR7, SLC6A2, SLC6A4, HTR6
				N05AX12	aripiprazole	DRD2, HTR2A, HTR1A, ADRA1A, ADRA1B, DRD3,HTR1D, HTR7, ADRA2A, ADRA2C, HRH1, HTR1B,HTR2C, HTR3A, HTR6, DRD1, DRD4, ADRA2B, HTR1E,DRD5, HTR2B, HTR5A, ADRB1, ADRB2, HRH2, HRH3,HRH4, CHRM1, CHRM2, CHRM3, CHRM4, CHRM5, OPRK1, OPRM1, OPRD1, SLC6A3, SLC6A4
				N05AX13	paliperidone	HTR2A, DRD2, DRD4, DRD3, HTR2C, HRH1, ADRA1A, ADRA1B, HTR1D, ADRA2A, ADRA2B, ADRA2C, HTR1A, DRD1, HTR7
				N05AX14	iloperidone	HTR2A, DRD2, DRD1, DRD3, DRD4, HTR1A, HTR6, HTR7, ADRA1A, HRH1, ADRA2C
				N05AX15	cariprazine	DRD3, DRD2, HTR1A, HTR2B, HTR2A, HRH1, HTR2C, ADRA1A

## Sheet: Table 2
Table 2	Data source of epilepsy
GWAS ID	Year	Trait	Consortium	Sample size	Number of SNPs	URL
Ieu Gwas open
ieu-b-8	2018	Epilepsy	ILAE	44889	4880492	https://gwas.mrcieu.ac.uk/datasets/ieu-b-8/
ieu-b-10	2018	Generalized epilepsy	ILAE	39348	4862782	https://gwas.mrcieu.ac.uk/datasets/ieu-b-10/
ieu-b-9	2018	Focal epilepsy	ILAE	33446	4867068	https://gwas.mrcieu.ac.uk/datasets/ieu-b-9/
FinnGen
G6_EPLEPSY	2023	Epilepsy	FinnGen	325694	-	https://storage.googleapis.com/finngen-public-data-r10/summary_stats/finngen_R10_G6_EPLEPSY.gz
GE	2023	Generalized epilepsy	FinnGen	400700	-	https://storage.googleapis.com/finngen-public-data-r10/summary_stats/finngen_R10_GE.gz
FE	2023	Focal epilepsy	FinnGen	406816	-	https://storage.googleapis.com/finngen-public-data-r10/summary_stats/finngen_R10_FE.gz

## Sheet: Table 3
Table 3	Steiger filter data of all drug target gene expression
SNP	effect_allele.exposure	other_allele.exposure	effect_allele.outcome	other_allele.outcome	beta.exposure	beta.outcome	eaf.exposure	eaf.outcome	remove	palindromic	ambiguous	id.outcome	chr.outcome	pos.outcome	pval.outcome	se.outcome	samplesize.outcome	outcome	mr_keep.outcome	pval_origin.outcome	data_source.outcome	chr.exposure	pos.exposure	gene.exposure	se.exposure	pval.exposure	samplesize.exposure	exposure	mr_keep.exposure	pval_origin.exposure	id.exposure	data_source.exposure	action	mr_keep	units.outcome	units.exposure	rsq.exposure	effective_n.exposure	rsq.outcome	effective_n.outcome	steiger_dir	steiger_pval	R2	F	FMean	F_pow_beta_se	r2	p.exposure	model
rs835874	G	A	G	A	-0.327069	-0.0320095	NA	0.479939	FALSE	FALSE	FALSE	Finngen_R9_G6_EPLEPSY	20	4222572	0.0174458	0.0134654	299577	outcome	TRUE	reported	textfile	20	4203219	ADRA1D	0.0493321	3.35828e-11	15201	exposure	TRUE	reported	ADRA1D	textfile	2	TRUE	NA	NA	0.0028837	15201	1.88628e-05	299577	TRUE	2.8115e-09	NA	NA	NA	43.9561	0.01	1e-05	brain_cortex_1e-5
rs13038907	G	A	G	A	0.323758	0.0300033	NA	0.360399	FALSE	FALSE	FALSE	Finngen_R9_G6_EPLEPSY	20	4240903	0.031281	0.0139325	299577	outcome	TRUE	reported	textfile	20	4221550	ADRA1D	0.0643152	4.8053e-07	15201	exposure	TRUE	reported	ADRA1D	textfile	2	TRUE	NA	NA	0.00166447	15201	1.54799e-05	299577	TRUE	9.15671e-06	NA	NA	NA	25.3404	0.05	1e-05	brain_cortex_1e-5
rs835874	G	A	G	A	-0.327069	-0.0320095	NA	0.479939	FALSE	FALSE	FALSE	Finngen_R9_G6_EPLEPSY	20	4222572	0.0174458	0.0134654	299577	outcome	TRUE	reported	textfile	20	4203219	ADRA1D	0.0493321	3.35828e-11	15201	exposure	TRUE	reported	ADRA1D	textfile	2	TRUE	NA	NA	0.0028837	15201	1.88628e-05	299577	TRUE	2.8115e-09	NA	NA	NA	43.9561	0.05	1e-05	brain_cortex_1e-5
rs13038907	G	A	G	A	0.323758	0.0300033	NA	0.360399	FALSE	FALSE	FALSE	Finngen_R9_G6_EPLEPSY	20	4240903	0.031281	0.0139325	299577	outcome	TRUE	reported	textfile	20	4221550	ADRA1D	0.0643152	4.8053e-07	15201	exposure	TRUE	reported	ADRA1D	textfile	2	TRUE	NA	NA	0.00166447	15201	1.54799e-05	299577	TRUE	9.15671e-06	NA	NA	NA	25.3404	0.2	1e-05	brain_cortex_1e-5
rs35105284	C	T	C	T	0.280498	0.03097	NA	0.311737	FALSE	FALSE	FALSE	Finngen_R9_G6_EPLEPSY	20	4248088	0.0323147	0.0144686	299577	outcome	TRUE	reported	textfile	20	4228735	ADRA1D	0.0591387	2.10525e-06	15201	exposure	TRUE	reported	ADRA1D	textfile	2	TRUE	NA	NA	0.00147795	15201	1.52939e-05	299577	TRUE	3.2457e-05	NA	NA	NA	22.4966	0.2	1e-05	brain_cortex_1e-5
rs835874	G	A	G	A	-0.327069	-0.0320095	NA	0.479939	FALSE	FALSE	FALSE	Finngen_R9_G6_EPLEPSY	20	4222572	0.0174458	0.0134654	299577	outcome	TRUE	reported	textfile	20	4203219	ADRA1D	0.0493321	3.35828e-11	15201	exposure	TRUE	reported	ADRA1D	textfile	2	TRUE	NA	NA	0.0028837	15201	1.88628e-05	299577	TRUE	2.8115e-09	NA	NA	NA	43.9561	0.2	1e-05	brain_cortex_1e-5
rs3787441	T	C	T	C	-0.287328	-0.0177512	NA	0.185252	FALSE	FALSE	FALSE	Finngen_R9_G6_EPLEPSY	20	4224413	0.304842	0.0172996	299577	outcome	TRUE	reported	textfile	20	4205060	ADRA1D	0.0604051	1.96796e-06	15201	exposure	TRUE	reported	ADRA1D	textfile	2	TRUE	NA	NA	0.00148644	15201	3.5146e-06	299577	TRUE	1.01638e-05	NA	NA	NA	22.626	0.3	1e-05	brain_cortex_1e-5
rs835873	A	G	A	G	-0.387032	-0.0536846	NA	0.743967	FALSE	FALSE	FALSE	Finngen_R9_G6_EPLEPSY	20	4222155	0.000461286	0.0153284	299577	outcome	TRUE	reported	textfile	20	4202802	ADRA1D	0.0645795	2.05864e-09	15201	exposure	TRUE	reported	ADRA1D	textfile	2	TRUE	NA	NA	0.00235757	15201	4.09433e-05	299577	TRUE	3.88348e-07	NA	NA	NA	35.9174	0.3	1e-05	brain_cortex_1e-5
rs835874	G	A	G	A	-0.327069	-0.0320095	NA	0.479939	FALSE	FALSE	FALSE	Finngen_R9_G6_EPLEPSY	20	4222572	0.0174458	0.0134654	299577	outcome	TRUE	reported	textfile	20	4203219	ADRA1D	0.0493321	3.35828e-11	15201	exposure	TRUE	reported	ADRA1D	textfile	2	TRUE	NA	NA	0.0028837	15201	1.88628e-05	299577	TRUE	2.8115e-09	NA	NA	NA	43.9561	0.3	1e-05	brain_cortex_1e-5
rs835874	G	A	G	A	-0.327069	0.0458365	NA	0.48039	FALSE	FALSE	FALSE	Finngen_R9_GE	20	4222572	0.248546	0.0397235	366832	outcome	TRUE	reported	textfile	20	4203219	ADRA1D	0.0493321	3.35828e-11	15201	exposure	TRUE	reported	ADRA1D	textfile	2	TRUE	NA	NA	0.0028837	15201	3.62962e-06	366832	TRUE	3.77068e-10	NA	NA	NA	43.9561	0.01	1e-05	brain_cortex_1e-5
rs13038907	G	A	G	A	0.323758	0.0374898	NA	0.360799	FALSE	FALSE	FALSE	Finngen_R9_GE	20	4240903	0.361137	0.0410532	366832	outcome	TRUE	reported	textfile	20	4221550	ADRA1D	0.0643152	4.8053e-07	15201	exposure	TRUE	reported	ADRA1D	textfile	2	TRUE	NA	NA	0.00166447	15201	2.27335e-06	366832	TRUE	2.04319e-06	NA	NA	NA	25.3404	0.05	1e-05	brain_cortex_1e-5
rs835874	G	A	G	A	-0.327069	0.0458365	NA	0.48039	FALSE	FALSE	FALSE	Finngen_R9_GE	20	4222572	0.248546	0.0397235	366832	outcome	TRUE	reported	textfile	20	4203219	ADRA1D	0.0493321	3.35828e-11	15201	exposure	TRUE	reported	ADRA1D	textfile	2	TRUE	NA	NA	0.0028837	15201	3.62962e-06	366832	TRUE	3.77068e-10	NA	NA	NA	43.9561	0.05	1e-05	brain_cortex_1e-5
rs13038907	G	A	G	A	0.323758	0.0374898	NA	0.360799	FALSE	FALSE	FALSE	Finngen_R9_GE	20	4240903	0.361137	0.0410532	366832	outcome	TRUE	reported	textfile	20	4221550	ADRA1D	0.0643152	4.8053e-07	15201	exposure	TRUE	reported	ADRA1D	textfile	2	TRUE	NA	NA	0.00166447	15201	2.27335e-06	366832	TRUE	2.04319e-06	NA	NA	NA	25.3404	0.2	1e-05	brain_cortex_1e-5
rs35105284	C	T	C	T	0.280498	-0.0254461	NA	0.311685	FALSE	FALSE	FALSE	Finngen_R9_GE	20	4248088	0.550424	0.0426142	366832	outcome	TRUE	reported	textfile	20	4228735	ADRA1D	0.0591387	2.10525e-06	15201	exposure	TRUE	reported	ADRA1D	textfile	2	TRUE	NA	NA	0.00147795	15201	9.72005e-07	366832	TRUE	5.97275e-06	NA	NA	NA	22.4966	0.2	1e-05	brain_cortex_1e-5
rs835874	G	A	G	A	-0.327069	0.0458365	NA	0.48039	FALSE	FALSE	FALSE	Finngen_R9_GE	20	4222572	0.248546	0.0397235	366832	outcome	TRUE	reported	textfile	20	4203219	ADRA1D	0.0493321	3.35828e-11	15201	exposure	TRUE	reported	ADRA1D	textfile	2	TRUE	NA	NA	0.0028837	15201	3.62962e-06	366832	TRUE	3.77068e-10	NA	NA	NA	43.9561	0.2	1e-05	brain_cortex_1e-5
rs3787441	T	C	T	C	-0.287328	-0.0269031	NA	0.185284	FALSE	FALSE	FALSE	Finngen_R9_GE	20	4224413	0.598893	0.0511472	366832	outcome	TRUE	reported	textfile	20	4205060	ADRA1D	0.0604051	1.96796e-06	15201	exposure	TRUE	reported	ADRA1D	textfile	2	TRUE	NA	NA	0.00148644	15201	7.54216e-07	366832	TRUE	5.24139e-06	NA	NA	NA	22.626	0.3	1e-05	brain_cortex_1e-5
rs835873	A	G	A	G	-0.387032	-0.0111261	NA	0.743793	FALSE	FALSE	FALSE	Finngen_R9_GE	20	4222155	0.806991	0.0455408	366832	outcome	TRUE	reported	textfile	20	4202802	ADRA1D	0.0645795	2.05864e-09	15201	exposure	TRUE	reported	ADRA1D	textfile	2	TRUE	NA	NA	0.00235757	15201	1.62712e-07	366832	TRUE	5.83371e-09	NA	NA	NA	35.9174	0.3	1e-05	brain_cortex_1e-5
rs835874	G	A	G	A	-0.327069	0.0458365	NA	0.48039	FALSE	FALSE	FALSE	Finngen_R9_GE	20	4222572	0.248546	0.0397235	366832	outcome	TRUE	reported	textfile	20	4203219	ADRA1D	0.0493321	3.35828e-11	15201	exposure	TRUE	reported	ADRA1D	textfile	2	TRUE	NA	NA	0.0028837	15201	3.62962e-06	366832	TRUE	3.77068e-10	NA	NA	NA	43.9561	0.3	1e-05	brain_cortex_1e-5
rs835874	G	A	G	A	-0.327069	-0.0349038	NA	0.480212	FALSE	FALSE	FALSE	Finngen_R9_FE	20	4222572	0.0450205	0.0174131	372379	outcome	TRUE	reported	textfile	20	4203219	ADRA1D	0.0493321	3.35828e-11	15201	exposure	TRUE	reported	ADRA1D	textfile	2	TRUE	NA	NA	0.0028837	15201	1.07896e-05	372379	TRUE	1.07147e-09	NA	NA	NA	43.9561	0.01	1e-05	brain_cortex_1e-5
rs13038907	G	A	G	A	0.323758	0.0391433	NA	0.360903	FALSE	FALSE	FALSE	Finngen_R9_FE	20	4240903	0.0298511	0.0180213	372379	outcome	TRUE	reported	textfile	20	4221550	ADRA1D	0.0643152	4.8053e-07	15201	exposure	TRUE	reported	ADRA1D	textfile	2	TRUE	NA	NA	0.00166447	15201	1.26693e-05	372379	TRUE	6.71293e-06	NA	NA	NA	25.3404	0.05	1e-05	brain_cortex_1e-5
rs835874	G	A	G	A	-0.327069	-0.0349038	NA	0.480212	FALSE	FALSE	FALSE	Finngen_R9_FE	20	4222572	0.0450205	0.0174131	372379	outcome	TRUE	reported	textfile	20	4203219	ADRA1D	0.0493321	3.35828e-11	15201	exposure	TRUE	reported	ADRA1D	textfile	2	TRUE	NA	NA	0.0028837	15201	1.07896e-05	372379	TRUE	1.07147e-09	NA	NA	NA	43.9561	0.05	1e-05	brain_cortex_1e-5
rs13038907	G	A	G	A	0.323758	0.0391433	NA	0.360903	FALSE	FALSE	FALSE	Finngen_R9_FE	20	4240903	0.0298511	0.0180213	372379	outcome	TRUE	reported	textfile	20	4221550	ADRA1D	0.0643152	4.8053e-07	15201	exposure	TRUE	reported	ADRA1D	textfile	2	TRUE	NA	NA	0.00166447	15201	1.26693e-05	372379	TRUE	6.71293e-06	NA	NA	NA	25.3404	0.2	1e-05	brain_cortex_1e-5
rs35105284	C	T	C	T	0.280498	0.0519227	NA	0.311866	FALSE	FALSE	FALSE	Finngen_R9_FE	20	4248088	0.00519457	0.0185789	372379	outcome	TRUE	reported	textfile	20	4228735	ADRA1D	0.0591387	2.10525e-06	15201	exposure	TRUE	reported	ADRA1D	textfile	2	TRUE	NA	NA	0.00147795	15201	2.09741e-05	372379	TRUE	4.23238e-05	NA	NA	NA	22.4966	0.2	1e-05	brain_cortex_1e-5
rs835874	G	A	G	A	-0.327069	-0.0349038	NA	0.480212	FALSE	FALSE	FALSE	Finngen_R9_FE	20	4222572	0.0450205	0.0174131	372379	outcome	TRUE	reported	textfile	20	4203219	ADRA1D	0.0493321	3.35828e-11	15201	exposure	TRUE	reported	ADRA1D	textfile	2	TRUE	NA	NA	0.0028837	15201	1.07896e-05	372379	TRUE	1.07147e-09	NA	NA	NA	43.9561	0.2	1e-05	brain_cortex_1e-5
rs3787441	T	C	T	C	-0.287328	-0.021606	NA	0.185261	FALSE	FALSE	FALSE	Finngen_R9_FE	20	4224413	0.333779	0.0223542	372379	outcome	TRUE	reported	textfile	20	4205060	ADRA1D	0.0604051	1.96796e-06	15201	exposure	TRUE	reported	ADRA1D	textfile	2	TRUE	NA	NA	0.00148644	15201	2.50869e-06	372379	TRUE	7.82982e-06	NA	NA	NA	22.626	0.3	1e-05	brain_cortex_1e-5
rs835873	A	G	A	G	-0.387032	-0.0669876	NA	0.74358	FALSE	FALSE	FALSE	Finngen_R9_FE	20	4222155	0.000693394	0.0197477	372379	outcome	TRUE	reported	textfile	20	4202802	ADRA1D	0.0645795	2.05864e-09	15201	exposure	TRUE	reported	ADRA1D	textfile	2	TRUE	NA	NA	0.00235757	15201	3.09001e-05	372379	TRUE	1.99073e-07	NA	NA	NA	35.9174	0.3	1e-05	brain_cortex_1e-5
rs835874	G	A	G	A	-0.327069	-0.0349038	NA	0.480212	FALSE	FALSE	FALSE	Finngen_R9_FE	20	4222572	0.0450205	0.0174131	372379	outcome	TRUE	reported	textfile	20	4203219	ADRA1D	0.0493321	3.35828e-11	15201	exposure	TRUE	reported	ADRA1D	textfile	2	TRUE	NA	NA	0.0028837	15201	1.07896e-05	372379	TRUE	1.07147e-09	NA	NA	NA	43.9561	0.3	1e-05	brain_cortex_1e-5
rs7476362	A	G	A	G	0.298095	0.00637042	NA	0.283605	FALSE	FALSE	FALSE	Finngen_R9_G6_EPLEPSY	10	111240559	0.667056	0.0148083	299577	outcome	TRUE	reported	textfile	10	113000317	ADRA2A	0.0583423	3.23166e-07	15201	exposure	TRUE	reported	ADRA2A	textfile	2	TRUE	NA	NA	0.00171468	15201	6.1776e-07	299577	TRUE	1.01647e-06	NA	NA	NA	26.1061	0.01	1e-05	brain_cortex_1e-5
rs7476362	A	G	A	G	0.298095	0.00637042	NA	0.283605	FALSE	FALSE	FALSE	Finngen_R9_G6_EPLEPSY	10	111240559	0.667056	0.0148083	299577	outcome	TRUE	reported	textfile	10	113000317	ADRA2A	0.0583423	3.23166e-07	15201	exposure	TRUE	reported	ADRA2A	textfile	2	TRUE	NA	NA	0.00171468	15201	6.1776e-07	299577	TRUE	1.01647e-06	NA	NA	NA	26.1061	0.05	1e-05	brain_cortex_1e-5
rs7476362	A	G	A	G	0.298095	0.00637042	NA	0.283605	FALSE	FALSE	FALSE	Finngen_R9_G6_EPLEPSY	10	111240559	0.667056	0.0148083	299577	outcome	TRUE	reported	textfile	10	113000317	ADRA2A	0.0583423	3.23166e-07	15201	exposure	TRUE	reported	ADRA2A	textfile	2	TRUE	NA	NA	0.00171468	15201	6.1776e-07	299577	TRUE	1.01647e-06	NA	NA	NA	26.1061	0.2	1e-05	brain_cortex_1e-5
rs7476362	A	G	A	G	0.298095	0.00637042	NA	0.283605	FALSE	FALSE	FALSE	Finngen_R9_G6_EPLEPSY	10	111240559	0.667056	0.0148083	299577	outcome	TRUE	reported	textfile	10	113000317	ADRA2A	0.0583423	3.23166e-07	15201	exposure	TRUE	reported	ADRA2A	textfile	2	TRUE	NA	NA	0.00171468	15201	6.1776e-07	299577	TRUE	1.01647e-06	NA	NA	NA	26.1061	0.3	1e-05	brain_cortex_1e-5
rs7476362	A	G	A	G	0.298095	-0.0169577	NA	0.283323	FALSE	FALSE	FALSE	Finngen_R9_GE	10	111240559	0.698052	0.043711	366832	outcome	TRUE	reported	textfile	10	113000317	ADRA2A	0.0583423	3.23166e-07	15201	exposure	TRUE	reported	ADRA2A	textfile	2	TRUE	NA	NA	0.00171468	15201	4.10287e-07	366832	TRUE	8.31714e-07	NA	NA	NA	26.1061	0.01	1e-05	brain_cortex_1e-5
rs7476362	A	G	A	G	0.298095	-0.0169577	NA	0.283323	FALSE	FALSE	FALSE	Finngen_R9_GE	10	111240559	0.698052	0.043711	366832	outcome	TRUE	reported	textfile	10	113000317	ADRA2A	0.0583423	3.23166e-07	15201	exposure	TRUE	reported	ADRA2A	textfile	2	TRUE	NA	NA	0.00171468	15201	4.10287e-07	366832	TRUE	8.31714e-07	NA	NA	NA	26.1061	0.05	1e-05	brain_cortex_1e-5
rs7476362	A	G	A	G	0.298095	-0.0169577	NA	0.283323	FALSE	FALSE	FALSE	Finngen_R9_GE	10	111240559	0.698052	0.043711	366832	outcome	TRUE	reported	textfile	10	113000317	ADRA2A	0.0583423	3.23166e-07	15201	exposure	TRUE	reported	ADRA2A	textfile	2	TRUE	NA	NA	0.00171468	15201	4.10287e-07	366832	TRUE	8.31714e-07	NA	NA	NA	26.1061	0.2	1e-05	brain_cortex_1e-5
rs7476362	A	G	A	G	0.298095	-0.0169577	NA	0.283323	FALSE	FALSE	FALSE	Finngen_R9_GE	10	111240559	0.698052	0.043711	366832	outcome	TRUE	reported	textfile	10	113000317	ADRA2A	0.0583423	3.23166e-07	15201	exposure	TRUE	reported	ADRA2A	textfile	2	TRUE	NA	NA	0.00171468	15201	4.10287e-07	366832	TRUE	8.31714e-07	NA	NA	NA	26.1061	0.3	1e-05	brain_cortex_1e-5
rs7476362	A	G	A	G	0.298095	-0.0249214	NA	0.283282	FALSE	FALSE	FALSE	Finngen_R9_FE	10	111240559	0.192869	0.0191388	372379	outcome	TRUE	reported	textfile	10	113000317	ADRA2A	0.0583423	3.23166e-07	15201	exposure	TRUE	reported	ADRA2A	textfile	2	TRUE	NA	NA	0.00171468	15201	4.55335e-06	372379	TRUE	2.04643e-06	NA	NA	NA	26.1061	0.01	1e-05	brain_cortex_1e-5
rs7476362	A	G	A	G	0.298095	-0.0249214	NA	0.283282	FALSE	FALSE	FALSE	Finngen_R9_FE	10	111240559	0.192869	0.0191388	372379	outcome	TRUE	reported	textfile	10	113000317	ADRA2A	0.0583423	3.23166e-07	15201	exposure	TRUE	reported	ADRA2A	textfile	2	TRUE	NA	NA	0.00171468	15201	4.55335e-06	372379	TRUE	2.04643e-06	NA	NA	NA	26.1061	0.05	1e-05	brain_cortex_1e-5
rs7476362	A	G	A	G	0.298095	-0.0249214	NA	0.283282	FALSE	FALSE	FALSE	Finngen_R9_FE	10	111240559	0.192869	0.0191388	372379	outcome	TRUE	reported	textfile	10	113000317	ADRA2A	0.0583423	3.23166e-07	15201	exposure	TRUE	reported	ADRA2A	textfile	2	TRUE	NA	NA	0.00171468	15201	4.55335e-06	372379	TRUE	2.04643e-06	NA	NA	NA	26.1061	0.2	1e-05	brain_cortex_1e-5
rs7476362	A	G	A	G	0.298095	-0.0249214	NA	0.283282	FALSE	FALSE	FALSE	Finngen_R9_FE	10	111240559	0.192869	0.0191388	372379	outcome	TRUE	reported	textfile	10	113000317	ADRA2A	0.0583423	3.23166e-07	15201	exposure	TRUE	reported	ADRA2A	textfile	2	TRUE	NA	NA	0.00171468	15201	4.55335e-06	372379	TRUE	2.04643e-06	NA	NA	NA	26.1061	0.3	1e-05	brain_cortex_1e-5
rs9707955	TRUE	C	TRUE	C	0.667912	-0.000997767	NA	0.305514	FALSE	FALSE	FALSE	Finngen_R9_G6_EPLEPSY	15	34055054	0.945183	0.0145116	299577	outcome	TRUE	reported	textfile	15	34347255	CHRM5	0.0938938	1.13151e-12	15201	exposure	TRUE	reported	CHRM5	textfile	2	TRUE	NA	NA	0.00331823	15201	1.57805e-08	299577	TRUE	4.50213e-12	NA	NA	NA	50.6016	0.01	1e-05	brain_cortex_1e-5
rs59031451	G	A	G	A	0.773394	0.0287912	NA	0.120868	FALSE	FALSE	FALSE	Finngen_R9_G6_EPLEPSY	15	33996269	0.159892	0.0204856	299577	outcome	TRUE	reported	textfile	15	34288470	CHRM5	0.137948	2.06581e-08	15201	exposure	TRUE	reported	CHRM5	textfile	2	TRUE	NA	NA	0.00206376	15201	6.59347e-06	299577	TRUE	2.48918e-07	NA	NA	NA	31.4319	0.05	1e-05	brain_cortex_1e-5
rs9707955	T	C	T	C	0.667912	-0.000997767	NA	0.305514	FALSE	FALSE	FALSE	Finngen_R9_G6_EPLEPSY	15	34055054	0.945183	0.0145116	299577	outcome	TRUE	reported	textfile	15	34347255	CHRM5	0.0938938	1.13151e-12	15201	exposure	TRUE	reported	CHRM5	textfile	2	TRUE	NA	NA	0.00331823	15201	1.57805e-08	299577	TRUE	4.50213e-12	NA	NA	NA	50.6016	0.05	1e-05	brain_cortex_1e-5
rs59031451	G	A	G	A	0.773394	0.0287912	NA	0.120868	FALSE	FALSE	FALSE	Finngen_R9_G6_EPLEPSY	15	33996269	0.159892	0.0204856	299577	outcome	TRUE	reported	textfile	15	34288470	CHRM5	0.137948	2.06581e-08	15201	exposure	TRUE	reported	CHRM5	textfile	2	TRUE	NA	NA	0.00206376	15201	6.59347e-06	299577	TRUE	2.48918e-07	NA	NA	NA	31.4319	0.2	1e-05	brain_cortex_1e-5
rs9707955	T	C	T	C	0.667912	-0.000997767	NA	0.305514	FALSE	FALSE	FALSE	Finngen_R9_G6_EPLEPSY	15	34055054	0.945183	0.0145116	299577	outcome	TRUE	reported	textfile	15	34347255	CHRM5	0.0938938	1.13151e-12	15201	exposure	TRUE	reported	CHRM5	textfile	2	TRUE	NA	NA	0.00331823	15201	1.57805e-08	299577	TRUE	4.50213e-12	NA	NA	NA	50.6016	0.2	1e-05	brain_cortex_1e-5
rs59031451	G	A	G	A	0.773394	0.0287912	NA	0.120868	FALSE	FALSE	FALSE	Finngen_R9_G6_EPLEPSY	15	33996269	0.159892	0.0204856	299577	outcome	TRUE	reported	textfile	15	34288470	CHRM5	0.137948	2.06581e-08	15201	exposure	TRUE	reported	CHRM5	textfile	2	TRUE	NA	NA	0.00206376	15201	6.59347e-06	299577	TRUE	2.48918e-07	NA	NA	NA	31.4319	0.3	1e-05	brain_cortex_1e-5
rs9707955	T	C	T	C	0.667912	-0.000997767	NA	0.305514	FALSE	FALSE	FALSE	Finngen_R9_G6_EPLEPSY	15	34055054	0.945183	0.0145116	299577	outcome	TRUE	reported	textfile	15	34347255	CHRM5	0.0938938	1.13151e-12	15201	exposure	TRUE	reported	CHRM5	textfile	2	TRUE	NA	NA	0.00331823	15201	1.57805e-08	299577	TRUE	4.50213e-12	NA	NA	NA	50.6016	0.3	1e-05	brain_cortex_1e-5
rs9707955	TRUE	C	TRUE	C	0.667912	-0.0568045	NA	0.305404	FALSE	FALSE	FALSE	Finngen_R9_GE	15	34055054	0.185212	0.0428753	366832	outcome	TRUE	reported	textfile	15	34347255	CHRM5	0.0938938	1.13151e-12	15201	exposure	TRUE	reported	CHRM5	textfile	2	TRUE	NA	NA	0.00331823	15201	4.78503e-06	366832	TRUE	2.05295e-11	NA	NA	NA	50.6016	0.01	1e-05	brain_cortex_1e-5
rs59031451	G	A	G	A	0.773394	0.0238119	NA	0.120731	FALSE	FALSE	FALSE	Finngen_R9_GE	15	33996269	0.694472	0.0606219	366832	outcome	TRUE	reported	textfile	15	34288470	CHRM5	0.137948	2.06581e-08	15201	exposure	TRUE	reported	CHRM5	textfile	2	TRUE	NA	NA	0.00206376	15201	4.20595e-07	366832	TRUE	6.18567e-08	NA	NA	NA	31.4319	0.05	1e-05	brain_cortex_1e-5
rs9707955	T	C	T	C	0.667912	-0.0568045	NA	0.305404	FALSE	FALSE	FALSE	Finngen_R9_GE	15	34055054	0.185212	0.0428753	366832	outcome	TRUE	reported	textfile	15	34347255	CHRM5	0.0938938	1.13151e-12	15201	exposure	TRUE	reported	CHRM5	textfile	2	TRUE	NA	NA	0.00331823	15201	4.78503e-06	366832	TRUE	2.05295e-11	NA	NA	NA	50.6016	0.05	1e-05	brain_cortex_1e-5
rs59031451	G	A	G	A	0.773394	0.0238119	NA	0.120731	FALSE	FALSE	FALSE	Finngen_R9_GE	15	33996269	0.694472	0.0606219	366832	outcome	TRUE	reported	textfile	15	34288470	CHRM5	0.137948	2.06581e-08	15201	exposure	TRUE	reported	CHRM5	textfile	2	TRUE	NA	NA	0.00206376	15201	4.20595e-07	366832	TRUE	6.18567e-08	NA	NA	NA	31.4319	0.2	1e-05	brain_cortex_1e-5
rs9707955	T	C	T	C	0.667912	-0.0568045	NA	0.305404	FALSE	FALSE	FALSE	Finngen_R9_GE	15	34055054	0.185212	0.0428753	366832	outcome	TRUE	reported	textfile	15	34347255	CHRM5	0.0938938	1.13151e-12	15201	exposure	TRUE	reported	CHRM5	textfile	2	TRUE	NA	NA	0.00331823	15201	4.78503e-06	366832	TRUE	2.05295e-11	NA	NA	NA	50.6016	0.2	1e-05	brain_cortex_1e-5
rs59031451	G	A	G	A	0.773394	0.0238119	NA	0.120731	FALSE	FALSE	FALSE	Finngen_R9_GE	15	33996269	0.694472	0.0606219	366832	outcome	TRUE	reported	textfile	15	34288470	CHRM5	0.137948	2.06581e-08	15201	exposure	TRUE	reported	CHRM5	textfile	2	TRUE	NA	NA	0.00206376	15201	4.20595e-07	366832	TRUE	6.18567e-08	NA	NA	NA	31.4319	0.3	1e-05	brain_cortex_1e-5
rs9707955	T	C	T	C	0.667912	-0.0568045	NA	0.305404	FALSE	FALSE	FALSE	Finngen_R9_GE	15	34055054	0.185212	0.0428753	366832	outcome	TRUE	reported	textfile	15	34347255	CHRM5	0.0938938	1.13151e-12	15201	exposure	TRUE	reported	CHRM5	textfile	2	TRUE	NA	NA	0.00331823	15201	4.78503e-06	366832	TRUE	2.05295e-11	NA	NA	NA	50.6016	0.3	1e-05	brain_cortex_1e-5
rs9707955	TRUE	C	TRUE	C	0.667912	-0.0146326	NA	0.305451	FALSE	FALSE	FALSE	Finngen_R9_FE	15	34055054	0.435655	0.0187706	372379	outcome	TRUE	reported	textfile	15	34347255	CHRM5	0.0938938	1.13151e-12	15201	exposure	TRUE	reported	CHRM5	textfile	2	TRUE	NA	NA	0.00331823	15201	1.63194e-06	372379	TRUE	9.48182e-12	NA	NA	NA	50.6016	0.01	1e-05	brain_cortex_1e-5
rs59031451	G	A	G	A	0.773394	0.0257498	NA	0.120782	FALSE	FALSE	FALSE	Finngen_R9_FE	15	33996269	0.330928	0.0264848	372379	outcome	TRUE	reported	textfile	15	34288470	CHRM5	0.137948	2.06581e-08	15201	exposure	TRUE	reported	CHRM5	textfile	2	TRUE	NA	NA	0.00206376	15201	2.53846e-06	372379	TRUE	1.153e-07	NA	NA	NA	31.4319	0.05	1e-05	brain_cortex_1e-5
rs9707955	T	C	T	C	0.667912	-0.0146326	NA	0.305451	FALSE	FALSE	FALSE	Finngen_R9_FE	15	34055054	0.435655	0.0187706	372379	outcome	TRUE	reported	textfile	15	34347255	CHRM5	0.0938938	1.13151e-12	15201	exposure	TRUE	reported	CHRM5	textfile	2	TRUE	NA	NA	0.00331823	15201	1.63194e-06	372379	TRUE	9.48182e-12	NA	NA	NA	50.6016	0.05	1e-05	brain_cortex_1e-5
rs59031451	G	A	G	A	0.773394	0.0257498	NA	0.120782	FALSE	FALSE	FALSE	Finngen_R9_FE	15	33996269	0.330928	0.0264848	372379	outcome	TRUE	reported	textfile	15	34288470	CHRM5	0.137948	2.06581e-08	15201	exposure	TRUE	reported	CHRM5	textfile	2	TRUE	NA	NA	0.00206376	15201	2.53846e-06	372379	TRUE	1.153e-07	NA	NA	NA	31.4319	0.2	1e-05	brain_cortex_1e-5
rs9707955	T	C	T	C	0.667912	-0.0146326	NA	0.305451	FALSE	FALSE	FALSE	Finngen_R9_FE	15	34055054	0.435655	0.0187706	372379	outcome	TRUE	reported	textfile	15	34347255	CHRM5	0.0938938	1.13151e-12	15201	exposure	TRUE	reported	CHRM5	textfile	2	TRUE	NA	NA	0.00331823	15201	1.63194e-06	372379	TRUE	9.48182e-12	NA	NA	NA	50.6016	0.2	1e-05	brain_cortex_1e-5
rs59031451	G	A	G	A	0.773394	0.0257498	NA	0.120782	FALSE	FALSE	FALSE	Finngen_R9_FE	15	33996269	0.330928	0.0264848	372379	outcome	TRUE	reported	textfile	15	34288470	CHRM5	0.137948	2.06581e-08	15201	exposure	TRUE	reported	CHRM5	textfile	2	TRUE	NA	NA	0.00206376	15201	2.53846e-06	372379	TRUE	1.153e-07	NA	NA	NA	31.4319	0.3	1e-05	brain_cortex_1e-5
rs9707955	T	C	T	C	0.667912	-0.0146326	NA	0.305451	FALSE	FALSE	FALSE	Finngen_R9_FE	15	34055054	0.435655	0.0187706	372379	outcome	TRUE	reported	textfile	15	34347255	CHRM5	0.0938938	1.13151e-12	15201	exposure	TRUE	reported	CHRM5	textfile	2	TRUE	NA	NA	0.00331823	15201	1.63194e-06	372379	TRUE	9.48182e-12	NA	NA	NA	50.6016	0.3	1e-05	brain_cortex_1e-5
rs762803	C	A	C	A	-0.30238	-0.00907063	NA	0.351149	FALSE	FALSE	FALSE	Finngen_R9_G6_EPLEPSY	11	67584785	0.519076	0.014068	299577	outcome	TRUE	reported	textfile	11	67352256	GSTP1	0.030682	6.50292e-23	15201	exposure	TRUE	reported	GSTP1	textfile	2	TRUE	NA	NA	0.00634976	15201	1.38773e-06	299577	TRUE	3.01463e-21	NA	NA	NA	97.1267	0.01	1e-05	brain_cortex_1e-5
rs762803	C	A	C	A	-0.30238	-0.00907063	NA	0.351149	FALSE	FALSE	FALSE	Finngen_R9_G6_EPLEPSY	11	67584785	0.519076	0.014068	299577	outcome	TRUE	reported	textfile	11	67352256	GSTP1	0.030682	6.50292e-23	15201	exposure	TRUE	reported	GSTP1	textfile	2	TRUE	NA	NA	0.00634976	15201	1.38773e-06	299577	TRUE	3.01463e-21	NA	NA	NA	97.1267	0.05	1e-05	brain_cortex_1e-5
rs762803	C	A	C	A	-0.30238	-0.00907063	NA	0.351149	FALSE	FALSE	FALSE	Finngen_R9_G6_EPLEPSY	11	67584785	0.519076	0.014068	299577	outcome	TRUE	reported	textfile	11	67352256	GSTP1	0.030682	6.50292e-23	15201	exposure	TRUE	reported	GSTP1	textfile	2	TRUE	NA	NA	0.00634976	15201	1.38773e-06	299577	TRUE	3.01463e-21	NA	NA	NA	97.1267	0.2	1e-05	brain_cortex_1e-5
rs12804736	C	T	C	T	-0.216715	0.00240189	NA	0.330677	FALSE	FALSE	FALSE	Finngen_R9_G6_EPLEPSY	11	67618907	0.865893	0.0142227	299577	outcome	TRUE	reported	textfile	11	67386378	GSTP1	0.0371519	5.43679e-09	15201	exposure	TRUE	reported	GSTP1	textfile	2	TRUE	NA	NA	0.00223372	15201	9.51999e-08	299577	TRUE	1.59299e-08	NA	NA	NA	34.0264	0.3	1e-05	brain_cortex_1e-5
rs762803	C	A	C	A	-0.30238	-0.00907063	NA	0.351149	FALSE	FALSE	FALSE	Finngen_R9_G6_EPLEPSY	11	67584785	0.519076	0.014068	299577	outcome	TRUE	reported	textfile	11	67352256	GSTP1	0.030682	6.50292e-23	15201	exposure	TRUE	reported	GSTP1	textfile	2	TRUE	NA	NA	0.00634976	15201	1.38773e-06	299577	TRUE	3.01463e-21	NA	NA	NA	97.1267	0.3	1e-05	brain_cortex_1e-5
rs762803	C	A	C	A	-0.30238	0.0161472	NA	0.351149	FALSE	FALSE	FALSE	Finngen_R9_GE	11	67584785	0.696744	0.0414328	366832	outcome	TRUE	reported	textfile	11	67352256	GSTP1	0.030682	6.50292e-23	15201	exposure	TRUE	reported	GSTP1	textfile	2	TRUE	NA	NA	0.00634976	15201	4.14039e-07	366832	TRUE	1.07985e-21	NA	NA	NA	97.1267	0.01	1e-05	brain_cortex_1e-5
rs762803	C	A	C	A	-0.30238	0.0161472	NA	0.351149	FALSE	FALSE	FALSE	Finngen_R9_GE	11	67584785	0.696744	0.0414328	366832	outcome	TRUE	reported	textfile	11	67352256	GSTP1	0.030682	6.50292e-23	15201	exposure	TRUE	reported	GSTP1	textfile	2	TRUE	NA	NA	0.00634976	15201	4.14039e-07	366832	TRUE	1.07985e-21	NA	NA	NA	97.1267	0.05	1e-05	brain_cortex_1e-5
rs762803	C	A	C	A	-0.30238	0.0161472	NA	0.351149	FALSE	FALSE	FALSE	Finngen_R9_GE	11	67584785	0.696744	0.0414328	366832	outcome	TRUE	reported	textfile	11	67352256	GSTP1	0.030682	6.50292e-23	15201	exposure	TRUE	reported	GSTP1	textfile	2	TRUE	NA	NA	0.00634976	15201	4.14039e-07	366832	TRUE	1.07985e-21	NA	NA	NA	97.1267	0.2	1e-05	brain_cortex_1e-5
rs12804736	C	T	C	T	-0.216715	-0.0510556	NA	0.330482	FALSE	FALSE	FALSE	Finngen_R9_GE	11	67618907	0.223649	0.0419561	366832	outcome	TRUE	reported	textfile	11	67386378	GSTP1	0.0371519	5.43679e-09	15201	exposure	TRUE	reported	GSTP1	textfile	2	TRUE	NA	NA	0.00223372	15201	4.03673e-06	366832	TRUE	4.47566e-08	NA	NA	NA	34.0264	0.3	1e-05	brain_cortex_1e-5
rs762803	C	A	C	A	-0.30238	0.0161472	NA	0.351149	FALSE	FALSE	FALSE	Finngen_R9_GE	11	67584785	0.696744	0.0414328	366832	outcome	TRUE	reported	textfile	11	67352256	GSTP1	0.030682	6.50292e-23	15201	exposure	TRUE	reported	GSTP1	textfile	2	TRUE	NA	NA	0.00634976	15201	4.14039e-07	366832	TRUE	1.07985e-21	NA	NA	NA	97.1267	0.3	1e-05	brain_cortex_1e-5
rs762803	C	A	C	A	-0.30238	-0.025394	NA	0.35094	FALSE	FALSE	FALSE	Finngen_R9_FE	11	67584785	0.164057	0.0182486	372379	outcome	TRUE	reported	textfile	11	67352256	GSTP1	0.030682	6.50292e-23	15201	exposure	TRUE	reported	GSTP1	textfile	2	TRUE	NA	NA	0.00634976	15201	5.20018e-06	372379	TRUE	6.98398e-21	NA	NA	NA	97.1267	0.01	1e-05	brain_cortex_1e-5
rs762803	C	A	C	A	-0.30238	-0.025394	NA	0.35094	FALSE	FALSE	FALSE	Finngen_R9_FE	11	67584785	0.164057	0.0182486	372379	outcome	TRUE	reported	textfile	11	67352256	GSTP1	0.030682	6.50292e-23	15201	exposure	TRUE	reported	GSTP1	textfile	2	TRUE	NA	NA	0.00634976	15201	5.20018e-06	372379	TRUE	6.98398e-21	NA	NA	NA	97.1267	0.05	1e-05	brain_cortex_1e-5
rs762803	C	A	C	A	-0.30238	-0.025394	NA	0.35094	FALSE	FALSE	FALSE	Finngen_R9_FE	11	67584785	0.164057	0.0182486	372379	outcome	TRUE	reported	textfile	11	67352256	GSTP1	0.030682	6.50292e-23	15201	exposure	TRUE	reported	GSTP1	textfile	2	TRUE	NA	NA	0.00634976	15201	5.20018e-06	372379	TRUE	6.98398e-21	NA	NA	NA	97.1267	0.2	1e-05	brain_cortex_1e-5
rs12804736	C	T	C	T	-0.216715	-0.0133959	NA	0.330444	FALSE	FALSE	FALSE	Finngen_R9_FE	11	67618907	0.466979	0.018416	372379	outcome	TRUE	reported	textfile	11	67386378	GSTP1	0.0371519	5.43679e-09	15201	exposure	TRUE	reported	GSTP1	textfile	2	TRUE	NA	NA	0.00223372	15201	1.42092e-06	372379	TRUE	2.52789e-08	NA	NA	NA	34.0264	0.3	1e-05	brain_cortex_1e-5
rs762803	C	A	C	A	-0.30238	-0.025394	NA	0.35094	FALSE	FALSE	FALSE	Finngen_R9_FE	11	67584785	0.164057	0.0182486	372379	outcome	TRUE	reported	textfile	11	67352256	GSTP1	0.030682	6.50292e-23	15201	exposure	TRUE	reported	GSTP1	textfile	2	TRUE	NA	NA	0.00634976	15201	5.20018e-06	372379	TRUE	6.98398e-21	NA	NA	NA	97.1267	0.3	1e-05	brain_cortex_1e-5
rs2746557	TRUE	C	TRUE	C	-0.510372	0.0163532	NA	0.382116	FALSE	FALSE	FALSE	Finngen_R9_G6_EPLEPSY	1	23198234	0.234796	0.0137642	299577	outcome	TRUE	reported	textfile	1	23524727	HTR1D	0.0744913	7.3115e-12	15201	exposure	TRUE	reported	HTR1D	textfile	2	TRUE	NA	NA	0.00307899	15201	4.7119e-06	299577	TRUE	1.36935e-10	NA	NA	NA	46.9421	0.01	1e-05	brain_cortex_1e-5
rs115793002	G	A	G	A	0.822531	0.00464153	NA	0.0630663	FALSE	FALSE	FALSE	Finngen_R9_G6_EPLEPSY	1	23251794	0.868823	0.0281043	299577	outcome	TRUE	reported	textfile	1	23578287	HTR1D	0.17601	2.96521e-06	15201	exposure	TRUE	reported	HTR1D	textfile	2	TRUE	NA	NA	0.0014348	15201	9.10482e-08	299577	TRUE	6.14138e-06	NA	NA	NA	21.8389	0.05	1e-05	brain_cortex_1e-5
rs2746557	T	C	T	C	-0.510372	0.0163532	NA	0.382116	FALSE	FALSE	FALSE	Finngen_R9_G6_EPLEPSY	1	23198234	0.234796	0.0137642	299577	outcome	TRUE	reported	textfile	1	23524727	HTR1D	0.0744913	7.3115e-12	15201	exposure	TRUE	reported	HTR1D	textfile	2	TRUE	NA	NA	0.00307899	15201	4.7119e-06	299577	TRUE	1.36935e-10	NA	NA	NA	46.9421	0.05	1e-05	brain_cortex_1e-5
rs10799781	C	T	C	T	0.435881	-0.014155	NA	0.823737	FALSE	FALSE	FALSE	Finngen_R9_G6_EPLEPSY	1	22987338	0.419328	0.0175276	299577	outcome	TRUE	reported	textfile	1	23313831	HTR1D	0.093999	3.53367e-06	15201	exposure	TRUE	reported	HTR1D	textfile	2	TRUE	NA	NA	0.00141273	15201	2.17705e-06	299577	TRUE	1.39222e-05	NA	NA	NA	21.5025	0.2	1e-05	brain_cortex_1e-5
rs115793002	G	A	G	A	0.822531	0.00464153	NA	0.0630663	FALSE	FALSE	FALSE	Finngen_R9_G6_EPLEPSY	1	23251794	0.868823	0.0281043	299577	outcome	TRUE	reported	textfile	1	23578287	HTR1D	0.17601	2.96521e-06	15201	exposure	TRUE	reported	HTR1D	textfile	2	TRUE	NA	NA	0.0014348	15201	9.10482e-08	299577	TRUE	6.14138e-06	NA	NA	NA	21.8389	0.2	1e-05	brain_cortex_1e-5
rs2746557	T	C	T	C	-0.510372	0.0163532	NA	0.382116	FALSE	FALSE	FALSE	Finngen_R9_G6_EPLEPSY	1	23198234	0.234796	0.0137642	299577	outcome	TRUE	reported	textfile	1	23524727	HTR1D	0.0744913	7.3115e-12	15201	exposure	TRUE	reported	HTR1D	textfile	2	TRUE	NA	NA	0.00307899	15201	4.7119e-06	299577	TRUE	1.36935e-10	NA	NA	NA	46.9421	0.2	1e-05	brain_cortex_1e-5
rs3765941	C	T	C	T	0.479014	-0.0238382	NA	0.74854	FALSE	FALSE	FALSE	Finngen_R9_G6_EPLEPSY	1	23313056	0.122355	0.0154296	299577	outcome	TRUE	reported	textfile	1	23639549	HTR1D	0.0900596	1.04421e-07	15201	exposure	TRUE	reported	HTR1D	textfile	2	TRUE	NA	NA	0.00185786	15201	7.96762e-06	299577	TRUE	1.24961e-06	NA	NA	NA	28.2902	0.2	1e-05	brain_cortex_1e-5
rs61360551	G	T	G	T	0.491061	-0.0272374	NA	0.263734	FALSE	FALSE	FALSE	Finngen_R9_G6_EPLEPSY	1	22931445	0.0746328	0.0152787	299577	outcome	TRUE	reported	textfile	1	23257938	HTR1D	0.101007	1.1641e-06	15201	exposure	TRUE	reported	HTR1D	textfile	2	TRUE	NA	NA	0.00155267	15201	1.06084e-05	299577	TRUE	1.36304e-05	NA	NA	NA	23.6357	0.2	1e-05	brain_cortex_1e-5
rs10799781	C	T	C	T	0.435881	-0.014155	NA	0.823737	FALSE	FALSE	FALSE	Finngen_R9_G6_EPLEPSY	1	22987338	0.419328	0.0175276	299577	outcome	TRUE	reported	textfile	1	23313831	HTR1D	0.093999	3.53367e-06	15201	exposure	TRUE	reported	HTR1D	textfile	2	TRUE	NA	NA	0.00141273	15201	2.17705e-06	299577	TRUE	1.39222e-05	NA	NA	NA	21.5025	0.3	1e-05	brain_cortex_1e-5
rs10917334	C	T	C	T	0.374046	-0.010417	NA	0.740757	FALSE	FALSE	FALSE	Finngen_R9_G6_EPLEPSY	1	22962785	0.496174	0.0153073	299577	outcome	TRUE	reported	textfile	1	23289278	HTR1D	0.0840003	8.47143e-06	15201	exposure	TRUE	reported	HTR1D	textfile	2	TRUE	NA	NA	0.00130289	15201	1.5459e-06	299577	TRUE	2.74727e-05	NA	NA	NA	19.8284	0.3	1e-05	brain_cortex_1e-5
rs115793002	G	A	G	A	0.822531	0.00464153	NA	0.0630663	FALSE	FALSE	FALSE	Finngen_R9_G6_EPLEPSY	1	23251794	0.868823	0.0281043	299577	outcome	TRUE	reported	textfile	1	23578287	HTR1D	0.17601	2.96521e-06	15201	exposure	TRUE	reported	HTR1D	textfile	2	TRUE	NA	NA	0.0014348	15201	9.10482e-08	299577	TRUE	6.14138e-06	NA	NA	NA	21.8389	0.3	1e-05	brain_cortex_1e-5
rs12041540	G	A	G	A	0.433407	-0.0149076	NA	0.41283	FALSE	FALSE	FALSE	Finngen_R9_G6_EPLEPSY	1	22935683	0.273249	0.0136067	299577	outcome	TRUE	reported	textfile	1	23262176	HTR1D	0.0855175	4.01906e-07	15201	exposure	TRUE	reported	HTR1D	textfile	2	TRUE	NA	NA	0.00168707	15201	4.00684e-06	299577	TRUE	2.57761e-06	NA	NA	NA	25.6851	0.3	1e-05	brain_cortex_1e-5
rs2298632	C	T	C	T	0.376259	0.00643264	NA	0.553335	FALSE	FALSE	FALSE	Finngen_R9_G6_EPLEPSY	1	23383982	0.635401	0.013567	299577	outcome	TRUE	reported	textfile	1	23710475	HTR1D	0.0801975	2.71006e-06	15201	exposure	TRUE	reported	HTR1D	textfile	2	TRUE	NA	NA	0.00144613	15201	7.50421e-07	299577	TRUE	7.76536e-06	NA	NA	NA	22.0116	0.3	1e-05	brain_cortex_1e-5
rs2746557	T	C	T	C	-0.510372	0.0163532	NA	0.382116	FALSE	FALSE	FALSE	Finngen_R9_G6_EPLEPSY	1	23198234	0.234796	0.0137642	299577	outcome	TRUE	reported	textfile	1	23524727	HTR1D	0.0744913	7.3115e-12	15201	exposure	TRUE	reported	HTR1D	textfile	2	TRUE	NA	NA	0.00307899	15201	4.7119e-06	299577	TRUE	1.36935e-10	NA	NA	NA	46.9421	0.3	1e-05	brain_cortex_1e-5
rs3765941	C	T	C	T	0.479014	-0.0238382	NA	0.74854	FALSE	FALSE	FALSE	Finngen_R9_G6_EPLEPSY	1	23313056	0.122355	0.0154296	299577	outcome	TRUE	reported	textfile	1	23639549	HTR1D	0.0900596	1.04421e-07	15201	exposure	TRUE	reported	HTR1D	textfile	2	TRUE	NA	NA	0.00185786	15201	7.96762e-06	299577	TRUE	1.24961e-06	NA	NA	NA	28.2902	0.3	1e-05	brain_cortex_1e-5
rs2746557	TRUE	C	TRUE	C	-0.510372	-0.0232462	NA	0.382097	FALSE	FALSE	FALSE	Finngen_R9_GE	1	23198234	0.566675	0.0405725	366832	outcome	TRUE	reported	textfile	1	23524727	HTR1D	0.0744913	7.3115e-12	15201	exposure	TRUE	reported	HTR1D	textfile	2	TRUE	NA	NA	0.00307899	15201	8.94901e-07	366832	TRUE	4.2293e-11	NA	NA	NA	46.9421	0.01	1e-05	brain_cortex_1e-5
rs115793002	G	A	G	A	0.822531	-0.00328584	NA	0.0631676	FALSE	FALSE	FALSE	Finngen_R9_GE	1	23251794	0.96811	0.0821896	366832	outcome	TRUE	reported	textfile	1	23578287	HTR1D	0.17601	2.96521e-06	15201	exposure	TRUE	reported	HTR1D	textfile	2	TRUE	NA	NA	0.0014348	15201	4.35707e-09	366832	TRUE	4.87524e-06	NA	NA	NA	21.8389	0.05	1e-05	brain_cortex_1e-5
rs2746557	T	C	T	C	-0.510372	-0.0232462	NA	0.382097	FALSE	FALSE	FALSE	Finngen_R9_GE	1	23198234	0.566675	0.0405725	366832	outcome	TRUE	reported	textfile	1	23524727	HTR1D	0.0744913	7.3115e-12	15201	exposure	TRUE	reported	HTR1D	textfile	2	TRUE	NA	NA	0.00307899	15201	8.94901e-07	366832	TRUE	4.2293e-11	NA	NA	NA	46.9421	0.05	1e-05	brain_cortex_1e-5
rs10799781	C	T	C	T	0.435881	0.0361631	NA	0.823701	FALSE	FALSE	FALSE	Finngen_R9_GE	1	22987338	0.484283	0.0517035	366832	outcome	TRUE	reported	textfile	1	23313831	HTR1D	0.093999	3.53367e-06	15201	exposure	TRUE	reported	HTR1D	textfile	2	TRUE	NA	NA	0.00141273	15201	1.3336e-06	366832	TRUE	1.06675e-05	NA	NA	NA	21.5025	0.2	1e-05	brain_cortex_1e-5
rs115793002	G	A	G	A	0.822531	-0.00328584	NA	0.0631676	FALSE	FALSE	FALSE	Finngen_R9_GE	1	23251794	0.96811	0.0821896	366832	outcome	TRUE	reported	textfile	1	23578287	HTR1D	0.17601	2.96521e-06	15201	exposure	TRUE	reported	HTR1D	textfile	2	TRUE	NA	NA	0.0014348	15201	4.35707e-09	366832	TRUE	4.87524e-06	NA	NA	NA	21.8389	0.2	1e-05	brain_cortex_1e-5
rs2746557	T	C	T	C	-0.510372	-0.0232462	NA	0.382097	FALSE	FALSE	FALSE	Finngen_R9_GE	1	23198234	0.566675	0.0405725	366832	outcome	TRUE	reported	textfile	1	23524727	HTR1D	0.0744913	7.3115e-12	15201	exposure	TRUE	reported	HTR1D	textfile	2	TRUE	NA	NA	0.00307899	15201	8.94901e-07	366832	TRUE	4.2293e-11	NA	NA	NA	46.9421	0.2	1e-05	brain_cortex_1e-5
rs3765941	C	T	C	T	0.479014	0.00283714	NA	0.748551	FALSE	FALSE	FALSE	Finngen_R9_GE	1	23313056	0.950412	0.0456206	366832	outcome	TRUE	reported	textfile	1	23639549	HTR1D	0.0900596	1.04421e-07	15201	exposure	TRUE	reported	HTR1D	textfile	2	TRUE	NA	NA	0.00185786	15201	1.05433e-08	366832	TRUE	2.0167e-07	NA	NA	NA	28.2902	0.2	1e-05	brain_cortex_1e-5
rs61360551	G	T	G	T	0.491061	-0.0481618	NA	0.264123	FALSE	FALSE	FALSE	Finngen_R9_GE	1	22931445	0.284572	0.0450066	366832	outcome	TRUE	reported	textfile	1	23257938	HTR1D	0.101007	1.1641e-06	15201	exposure	TRUE	reported	HTR1D	textfile	2	TRUE	NA	NA	0.00155267	15201	3.12167e-06	366832	TRUE	5.38659e-06	NA	NA	NA	23.6357	0.2	1e-05	brain_cortex_1e-5
rs10799781	C	T	C	T	0.435881	0.0361631	NA	0.823701	FALSE	FALSE	FALSE	Finngen_R9_GE	1	22987338	0.484283	0.0517035	366832	outcome	TRUE	reported	textfile	1	23313831	HTR1D	0.093999	3.53367e-06	15201	exposure	TRUE	reported	HTR1D	textfile	2	TRUE	NA	NA	0.00141273	15201	1.3336e-06	366832	TRUE	1.06675e-05	NA	NA	NA	21.5025	0.3	1e-05	brain_cortex_1e-5
rs10917334	C	T	C	T	0.374046	0.030719	NA	0.740808	FALSE	FALSE	FALSE	Finngen_R9_GE	1	22962785	0.496653	0.0451906	366832	outcome	TRUE	reported	textfile	1	23289278	HTR1D	0.0840003	8.47143e-06	15201	exposure	TRUE	reported	HTR1D	textfile	2	TRUE	NA	NA	0.00130289	15201	1.25966e-06	366832	TRUE	2.37075e-05	NA	NA	NA	19.8284	0.3	1e-05	brain_cortex_1e-5
rs115793002	G	A	G	A	0.822531	-0.00328584	NA	0.0631676	FALSE	FALSE	FALSE	Finngen_R9_GE	1	23251794	0.96811	0.0821896	366832	outcome	TRUE	reported	textfile	1	23578287	HTR1D	0.17601	2.96521e-06	15201	exposure	TRUE	reported	HTR1D	textfile	2	TRUE	NA	NA	0.0014348	15201	4.35707e-09	366832	TRUE	4.87524e-06	NA	NA	NA	21.8389	0.3	1e-05	brain_cortex_1e-5
rs12041540	G	A	G	A	0.433407	0.00762552	NA	0.412788	FALSE	FALSE	FALSE	Finngen_R9_GE	1	22935683	0.849185	0.0401008	366832	outcome	TRUE	reported	textfile	1	23262176	HTR1D	0.0855175	4.01906e-07	15201	exposure	TRUE	reported	HTR1D	textfile	2	TRUE	NA	NA	0.00168707	15201	9.85753e-08	366832	TRUE	8.36179e-07	NA	NA	NA	25.6851	0.3	1e-05	brain_cortex_1e-5
rs2298632	C	T	C	T	0.376259	-0.00883338	NA	0.552663	FALSE	FALSE	FALSE	Finngen_R9_GE	1	23383982	0.825439	0.0400508	366832	outcome	TRUE	reported	textfile	1	23710475	HTR1D	0.0801975	2.71006e-06	15201	exposure	TRUE	reported	HTR1D	textfile	2	TRUE	NA	NA	0.00144613	15201	1.32607e-07	366832	TRUE	5.31045e-06	NA	NA	NA	22.0116	0.3	1e-05	brain_cortex_1e-5
rs2746557	T	C	T	C	-0.510372	-0.0232462	NA	0.382097	FALSE	FALSE	FALSE	Finngen_R9_GE	1	23198234	0.566675	0.0405725	366832	outcome	TRUE	reported	textfile	1	23524727	HTR1D	0.0744913	7.3115e-12	15201	exposure	TRUE	reported	HTR1D	textfile	2	TRUE	NA	NA	0.00307899	15201	8.94901e-07	366832	TRUE	4.2293e-11	NA	NA	NA	46.9421	0.3	1e-05	brain_cortex_1e-5
rs3765941	C	T	C	T	0.479014	0.00283714	NA	0.748551	FALSE	FALSE	FALSE	Finngen_R9_GE	1	23313056	0.950412	0.0456206	366832	outcome	TRUE	reported	textfile	1	23639549	HTR1D	0.0900596	1.04421e-07	15201	exposure	TRUE	reported	HTR1D	textfile	2	TRUE	NA	NA	0.00185786	15201	1.05433e-08	366832	TRUE	2.0167e-07	NA	NA	NA	28.2902	0.3	1e-05	brain_cortex_1e-5
rs2746557	TRUE	C	TRUE	C	-0.510372	0.0348328	NA	0.382312	FALSE	FALSE	FALSE	Finngen_R9_FE	1	23198234	0.050335	0.0177981	372379	outcome	TRUE	reported	textfile	1	23524727	HTR1D	0.0744913	7.3115e-12	15201	exposure	TRUE	reported	HTR1D	textfile	2	TRUE	NA	NA	0.00307899	15201	1.02859e-05	372379	TRUE	2.54004e-10	NA	NA	NA	46.9421	0.01	1e-05	brain_cortex_1e-5
rs115793002	G	A	G	A	0.822531	-0.00761521	NA	0.0631412	FALSE	FALSE	FALSE	Finngen_R9_FE	1	23251794	0.834191	0.036379	372379	outcome	TRUE	reported	textfile	1	23578287	HTR1D	0.17601	2.96521e-06	15201	exposure	TRUE	reported	HTR1D	textfile	2	TRUE	NA	NA	0.0014348	15201	1.17674e-07	372379	TRUE	5.67996e-06	NA	NA	NA	21.8389	0.05	1e-05	brain_cortex_1e-5
rs2746557	T	C	T	C	-0.510372	0.0348328	NA	0.382312	FALSE	FALSE	FALSE	Finngen_R9_FE	1	23198234	0.050335	0.0177981	372379	outcome	TRUE	reported	textfile	1	23524727	HTR1D	0.0744913	7.3115e-12	15201	exposure	TRUE	reported	HTR1D	textfile	2	TRUE	NA	NA	0.00307899	15201	1.02859e-05	372379	TRUE	2.54004e-10	NA	NA	NA	46.9421	0.05	1e-05	brain_cortex_1e-5
rs10799781	C	T	C	T	0.435881	-0.032826	NA	0.823591	FALSE	FALSE	FALSE	Finngen_R9_FE	1	22987338	0.147561	0.0226667	372379	outcome	TRUE	reported	textfile	1	23313831	HTR1D	0.093999	3.53367e-06	15201	exposure	TRUE	reported	HTR1D	textfile	2	TRUE	NA	NA	0.00141273	15201	5.63215e-06	372379	TRUE	2.0695e-05	NA	NA	NA	21.5025	0.2	1e-05	brain_cortex_1e-5
rs115793002	G	A	G	A	0.822531	-0.00761521	NA	0.0631412	FALSE	FALSE	FALSE	Finngen_R9_FE	1	23251794	0.834191	0.036379	372379	outcome	TRUE	reported	textfile	1	23578287	HTR1D	0.17601	2.96521e-06	15201	exposure	TRUE	reported	HTR1D	textfile	2	TRUE	NA	NA	0.0014348	15201	1.17674e-07	372379	TRUE	5.67996e-06	NA	NA	NA	21.8389	0.2	1e-05	brain_cortex_1e-5
rs2746557	T	C	T	C	-0.510372	0.0348328	NA	0.382312	FALSE	FALSE	FALSE	Finngen_R9_FE	1	23198234	0.050335	0.0177981	372379	outcome	TRUE	reported	textfile	1	23524727	HTR1D	0.0744913	7.3115e-12	15201	exposure	TRUE	reported	HTR1D	textfile	2	TRUE	NA	NA	0.00307899	15201	1.02859e-05	372379	TRUE	2.54004e-10	NA	NA	NA	46.9421	0.2	1e-05	brain_cortex_1e-5
rs3765941	C	T	C	T	0.479014	-0.0461628	NA	0.748343	FALSE	FALSE	FALSE	Finngen_R9_FE	1	23313056	0.020505	0.0199237	372379	outcome	TRUE	reported	textfile	1	23639549	HTR1D	0.0900596	1.04421e-07	15201	exposure	TRUE	reported	HTR1D	textfile	2	TRUE	NA	NA	0.00185786	15201	1.44163e-05	372379	TRUE	2.00493e-06	NA	NA	NA	28.2902	0.2	1e-05	brain_cortex_1e-5
rs61360551	G	T	G	T	0.491061	-0.0484961	NA	0.263945	FALSE	FALSE	FALSE	Finngen_R9_FE	1	22931445	0.0142269	0.0197823	372379	outcome	TRUE	reported	textfile	1	23257938	HTR1D	0.101007	1.1641e-06	15201	exposure	TRUE	reported	HTR1D	textfile	2	TRUE	NA	NA	0.00155267	15201	1.61388e-05	372379	TRUE	1.88124e-05	NA	NA	NA	23.6357	0.2	1e-05	brain_cortex_1e-5
rs10799781	C	T	C	T	0.435881	-0.032826	NA	0.823591	FALSE	FALSE	FALSE	Finngen_R9_FE	1	22987338	0.147561	0.0226667	372379	outcome	TRUE	reported	textfile	1	23313831	HTR1D	0.093999	3.53367e-06	15201	exposure	TRUE	reported	HTR1D	textfile	2	TRUE	NA	NA	0.00141273	15201	5.63215e-06	372379	TRUE	2.0695e-05	NA	NA	NA	21.5025	0.3	1e-05	brain_cortex_1e-5
rs10917334	C	T	C	T	0.374046	-0.0190571	NA	0.740687	FALSE	FALSE	FALSE	Finngen_R9_FE	1	22962785	0.335279	0.0197784	372379	outcome	TRUE	reported	textfile	1	23289278	HTR1D	0.0840003	8.47143e-06	15201	exposure	TRUE	reported	HTR1D	textfile	2	TRUE	NA	NA	0.00130289	15201	2.49314e-06	372379	TRUE	3.00826e-05	NA	NA	NA	19.8284	0.3	1e-05	brain_cortex_1e-5
rs115793002	G	A	G	A	0.822531	-0.00761521	NA	0.0631412	FALSE	FALSE	FALSE	Finngen_R9_FE	1	23251794	0.834191	0.036379	372379	outcome	TRUE	reported	textfile	1	23578287	HTR1D	0.17601	2.96521e-06	15201	exposure	TRUE	reported	HTR1D	textfile	2	TRUE	NA	NA	0.0014348	15201	1.17674e-07	372379	TRUE	5.67996e-06	NA	NA	NA	21.8389	0.3	1e-05	brain_cortex_1e-5
rs12041540	G	A	G	A	0.433407	-0.0307163	NA	0.412594	FALSE	FALSE	FALSE	Finngen_R9_FE	1	22935683	0.0812569	0.0176182	372379	outcome	TRUE	reported	textfile	1	23262176	HTR1D	0.0855175	4.01906e-07	15201	exposure	TRUE	reported	HTR1D	textfile	2	TRUE	NA	NA	0.00168707	15201	8.1626e-06	372379	TRUE	3.82102e-06	NA	NA	NA	25.6851	0.3	1e-05	brain_cortex_1e-5
rs2298632	C	T	C	T	0.376259	-0.0140183	NA	0.552552	FALSE	FALSE	FALSE	Finngen_R9_FE	1	23383982	0.424364	0.0175476	372379	outcome	TRUE	reported	textfile	1	23710475	HTR1D	0.0801975	2.71006e-06	15201	exposure	TRUE	reported	HTR1D	textfile	2	TRUE	NA	NA	0.00144613	15201	1.71385e-06	372379	TRUE	9.02552e-06	NA	NA	NA	22.0116	0.3	1e-05	brain_cortex_1e-5
rs2746557	T	C	T	C	-0.510372	0.0348328	NA	0.382312	FALSE	FALSE	FALSE	Finngen_R9_FE	1	23198234	0.050335	0.0177981	372379	outcome	TRUE	reported	textfile	1	23524727	HTR1D	0.0744913	7.3115e-12	15201	exposure	TRUE	reported	HTR1D	textfile	2	TRUE	NA	NA	0.00307899	15201	1.02859e-05	372379	TRUE	2.54004e-10	NA	NA	NA	46.9421	0.3	1e-05	brain_cortex_1e-5
rs3765941	C	T	C	T	0.479014	-0.0461628	NA	0.748343	FALSE	FALSE	FALSE	Finngen_R9_FE	1	23313056	0.020505	0.0199237	372379	outcome	TRUE	reported	textfile	1	23639549	HTR1D	0.0900596	1.04421e-07	15201	exposure	TRUE	reported	HTR1D	textfile	2	TRUE	NA	NA	0.00185786	15201	1.44163e-05	372379	TRUE	2.00493e-06	NA	NA	NA	28.2902	0.3	1e-05	brain_cortex_1e-5
rs1436817	A	C	A	C	0.188217	-0.0312939	NA	0.572066	FALSE	FALSE	FALSE	Finngen_R9_G6_EPLEPSY	7	155089608	0.0203306	0.0134877	299577	outcome	TRUE	reported	textfile	7	154881318	HTR5A	0.0396992	2.12578e-06	15201	exposure	TRUE	reported	HTR5A	textfile	2	TRUE	NA	NA	0.00147672	15201	1.79693e-05	299577	TRUE	3.88698e-05	NA	NA	NA	22.4778	0.01	1e-05	brain_cortex_1e-5
rs1436817	A	C	A	C	0.188217	-0.0312939	NA	0.572066	FALSE	FALSE	FALSE	Finngen_R9_G6_EPLEPSY	7	155089608	0.0203306	0.0134877	299577	outcome	TRUE	reported	textfile	7	154881318	HTR5A	0.0396992	2.12578e-06	15201	exposure	TRUE	reported	HTR5A	textfile	2	TRUE	NA	NA	0.00147672	15201	1.79693e-05	299577	TRUE	3.88698e-05	NA	NA	NA	22.4778	0.05	1e-05	brain_cortex_1e-5
rs1436817	A	C	A	C	0.188217	-0.0312939	NA	0.572066	FALSE	FALSE	FALSE	Finngen_R9_G6_EPLEPSY	7	155089608	0.0203306	0.0134877	299577	outcome	TRUE	reported	textfile	7	154881318	HTR5A	0.0396992	2.12578e-06	15201	exposure	TRUE	reported	HTR5A	textfile	2	TRUE	NA	NA	0.00147672	15201	1.79693e-05	299577	TRUE	3.88698e-05	NA	NA	NA	22.4778	0.2	1e-05	brain_cortex_1e-5
rs1436817	A	C	A	C	0.188217	-0.0312939	NA	0.572066	FALSE	FALSE	FALSE	Finngen_R9_G6_EPLEPSY	7	155089608	0.0203306	0.0134877	299577	outcome	TRUE	reported	textfile	7	154881318	HTR5A	0.0396992	2.12578e-06	15201	exposure	TRUE	reported	HTR5A	textfile	2	TRUE	NA	NA	0.00147672	15201	1.79693e-05	299577	TRUE	3.88698e-05	NA	NA	NA	22.4778	0.3	1e-05	brain_cortex_1e-5
rs1436817	A	C	A	C	0.188217	-0.00784073	NA	0.571729	FALSE	FALSE	FALSE	Finngen_R9_GE	7	155089608	0.843716	0.039772	366832	outcome	TRUE	reported	textfile	7	154881318	HTR5A	0.0396992	2.12578e-06	15201	exposure	TRUE	reported	HTR5A	textfile	2	TRUE	NA	NA	0.00147672	15201	1.05948e-07	366832	TRUE	4.12076e-06	NA	NA	NA	22.4778	0.01	1e-05	brain_cortex_1e-5
rs1436817	A	C	A	C	0.188217	-0.00784073	NA	0.571729	FALSE	FALSE	FALSE	Finngen_R9_GE	7	155089608	0.843716	0.039772	366832	outcome	TRUE	reported	textfile	7	154881318	HTR5A	0.0396992	2.12578e-06	15201	exposure	TRUE	reported	HTR5A	textfile	2	TRUE	NA	NA	0.00147672	15201	1.05948e-07	366832	TRUE	4.12076e-06	NA	NA	NA	22.4778	0.05	1e-05	brain_cortex_1e-5
rs1436817	A	C	A	C	0.188217	-0.00784073	NA	0.571729	FALSE	FALSE	FALSE	Finngen_R9_GE	7	155089608	0.843716	0.039772	366832	outcome	TRUE	reported	textfile	7	154881318	HTR5A	0.0396992	2.12578e-06	15201	exposure	TRUE	reported	HTR5A	textfile	2	TRUE	NA	NA	0.00147672	15201	1.05948e-07	366832	TRUE	4.12076e-06	NA	NA	NA	22.4778	0.2	1e-05	brain_cortex_1e-5
rs1436817	A	C	A	C	0.188217	-0.00784073	NA	0.571729	FALSE	FALSE	FALSE	Finngen_R9_GE	7	155089608	0.843716	0.039772	366832	outcome	TRUE	reported	textfile	7	154881318	HTR5A	0.0396992	2.12578e-06	15201	exposure	TRUE	reported	HTR5A	textfile	2	TRUE	NA	NA	0.00147672	15201	1.05948e-07	366832	TRUE	4.12076e-06	NA	NA	NA	22.4778	0.3	1e-05	brain_cortex_1e-5
rs1436817	A	C	A	C	0.188217	-0.0330145	NA	0.571584	FALSE	FALSE	FALSE	Finngen_R9_FE	7	155089608	0.0587963	0.0174707	372379	outcome	TRUE	reported	textfile	7	154881318	HTR5A	0.0396992	2.12578e-06	15201	exposure	TRUE	reported	HTR5A	textfile	2	TRUE	NA	NA	0.00147672	15201	9.58963e-06	372379	TRUE	1.93997e-05	NA	NA	NA	22.4778	0.01	1e-05	brain_cortex_1e-5
rs1436817	A	C	A	C	0.188217	-0.0330145	NA	0.571584	FALSE	FALSE	FALSE	Finngen_R9_FE	7	155089608	0.0587963	0.0174707	372379	outcome	TRUE	reported	textfile	7	154881318	HTR5A	0.0396992	2.12578e-06	15201	exposure	TRUE	reported	HTR5A	textfile	2	TRUE	NA	NA	0.00147672	15201	9.58963e-06	372379	TRUE	1.93997e-05	NA	NA	NA	22.4778	0.05	1e-05	brain_cortex_1e-5
rs1436817	A	C	A	C	0.188217	-0.0330145	NA	0.571584	FALSE	FALSE	FALSE	Finngen_R9_FE	7	155089608	0.0587963	0.0174707	372379	outcome	TRUE	reported	textfile	7	154881318	HTR5A	0.0396992	2.12578e-06	15201	exposure	TRUE	reported	HTR5A	textfile	2	TRUE	NA	NA	0.00147672	15201	9.58963e-06	372379	TRUE	1.93997e-05	NA	NA	NA	22.4778	0.2	1e-05	brain_cortex_1e-5
rs1436817	A	C	A	C	0.188217	-0.0330145	NA	0.571584	FALSE	FALSE	FALSE	Finngen_R9_FE	7	155089608	0.0587963	0.0174707	372379	outcome	TRUE	reported	textfile	7	154881318	HTR5A	0.0396992	2.12578e-06	15201	exposure	TRUE	reported	HTR5A	textfile	2	TRUE	NA	NA	0.00147672	15201	9.58963e-06	372379	TRUE	1.93997e-05	NA	NA	NA	22.4778	0.3	1e-05	brain_cortex_1e-5
rs2975935	A	G	A	G	-0.253996	-0.00925256	NA	0.402729	FALSE	FALSE	FALSE	Finngen_R9_G6_EPLEPSY	8	81641748	0.498174	0.0136596	299577	outcome	TRUE	reported	textfile	8	82553983	IMPA1	0.0514651	8.00272e-07	15201	exposure	TRUE	reported	IMPA1	textfile	2	TRUE	NA	NA	0.00159999	15201	1.53159e-06	299577	TRUE	3.09512e-06	NA	NA	NA	24.3572	0.01	1e-05	brain_cortex_1e-5
rs2975935	A	G	A	G	-0.253996	-0.00925256	NA	0.402729	FALSE	FALSE	FALSE	Finngen_R9_G6_EPLEPSY	8	81641748	0.498174	0.0136596	299577	outcome	TRUE	reported	textfile	8	82553983	IMPA1	0.0514651	8.00272e-07	15201	exposure	TRUE	reported	IMPA1	textfile	2	TRUE	NA	NA	0.00159999	15201	1.53159e-06	299577	TRUE	3.09512e-06	NA	NA	NA	24.3572	0.05	1e-05	brain_cortex_1e-5
rs2975935	A	G	A	G	-0.253996	-0.00925256	NA	0.402729	FALSE	FALSE	FALSE	Finngen_R9_G6_EPLEPSY	8	81641748	0.498174	0.0136596	299577	outcome	TRUE	reported	textfile	8	82553983	IMPA1	0.0514651	8.00272e-07	15201	exposure	TRUE	reported	IMPA1	textfile	2	TRUE	NA	NA	0.00159999	15201	1.53159e-06	299577	TRUE	3.09512e-06	NA	NA	NA	24.3572	0.2	1e-05	brain_cortex_1e-5
rs2975935	A	G	A	G	-0.253996	-0.00925256	NA	0.402729	FALSE	FALSE	FALSE	Finngen_R9_G6_EPLEPSY	8	81641748	0.498174	0.0136596	299577	outcome	TRUE	reported	textfile	8	82553983	IMPA1	0.0514651	8.00272e-07	15201	exposure	TRUE	reported	IMPA1	textfile	2	TRUE	NA	NA	0.00159999	15201	1.53159e-06	299577	TRUE	3.09512e-06	NA	NA	NA	24.3572	0.3	1e-05	brain_cortex_1e-5
rs2975935	A	G	A	G	-0.253996	0.00879536	NA	0.402571	FALSE	FALSE	FALSE	Finngen_R9_GE	8	81641748	0.827168	0.0402836	366832	outcome	TRUE	reported	textfile	8	82553983	IMPA1	0.0514651	8.00272e-07	15201	exposure	TRUE	reported	IMPA1	textfile	2	TRUE	NA	NA	0.00159999	15201	1.29953e-07	366832	TRUE	1.65835e-06	NA	NA	NA	24.3572	0.01	1e-05	brain_cortex_1e-5
rs2975935	A	G	A	G	-0.253996	0.00879536	NA	0.402571	FALSE	FALSE	FALSE	Finngen_R9_GE	8	81641748	0.827168	0.0402836	366832	outcome	TRUE	reported	textfile	8	82553983	IMPA1	0.0514651	8.00272e-07	15201	exposure	TRUE	reported	IMPA1	textfile	2	TRUE	NA	NA	0.00159999	15201	1.29953e-07	366832	TRUE	1.65835e-06	NA	NA	NA	24.3572	0.05	1e-05	brain_cortex_1e-5
rs2975935	A	G	A	G	-0.253996	0.00879536	NA	0.402571	FALSE	FALSE	FALSE	Finngen_R9_GE	8	81641748	0.827168	0.0402836	366832	outcome	TRUE	reported	textfile	8	82553983	IMPA1	0.0514651	8.00272e-07	15201	exposure	TRUE	reported	IMPA1	textfile	2	TRUE	NA	NA	0.00159999	15201	1.29953e-07	366832	TRUE	1.65835e-06	NA	NA	NA	24.3572	0.2	1e-05	brain_cortex_1e-5
rs2975935	A	G	A	G	-0.253996	0.00879536	NA	0.402571	FALSE	FALSE	FALSE	Finngen_R9_GE	8	81641748	0.827168	0.0402836	366832	outcome	TRUE	reported	textfile	8	82553983	IMPA1	0.0514651	8.00272e-07	15201	exposure	TRUE	reported	IMPA1	textfile	2	TRUE	NA	NA	0.00159999	15201	1.29953e-07	366832	TRUE	1.65835e-06	NA	NA	NA	24.3572	0.3	1e-05	brain_cortex_1e-5
rs2975935	A	G	A	G	-0.253996	0.00308531	NA	0.402629	FALSE	FALSE	FALSE	Finngen_R9_FE	8	81641748	0.861185	0.0176439	372379	outcome	TRUE	reported	textfile	8	82553983	IMPA1	0.0514651	8.00272e-07	15201	exposure	TRUE	reported	IMPA1	textfile	2	TRUE	NA	NA	0.00159999	15201	8.21156e-08	372379	TRUE	1.57485e-06	NA	NA	NA	24.3572	0.01	1e-05	brain_cortex_1e-5
rs2975935	A	G	A	G	-0.253996	0.00308531	NA	0.402629	FALSE	FALSE	FALSE	Finngen_R9_FE	8	81641748	0.861185	0.0176439	372379	outcome	TRUE	reported	textfile	8	82553983	IMPA1	0.0514651	8.00272e-07	15201	exposure	TRUE	reported	IMPA1	textfile	2	TRUE	NA	NA	0.00159999	15201	8.21156e-08	372379	TRUE	1.57485e-06	NA	NA	NA	24.3572	0.05	1e-05	brain_cortex_1e-5
rs2975935	A	G	A	G	-0.253996	0.00308531	NA	0.402629	FALSE	FALSE	FALSE	Finngen_R9_FE	8	81641748	0.861185	0.0176439	372379	outcome	TRUE	reported	textfile	8	82553983	IMPA1	0.0514651	8.00272e-07	15201	exposure	TRUE	reported	IMPA1	textfile	2	TRUE	NA	NA	0.00159999	15201	8.21156e-08	372379	TRUE	1.57485e-06	NA	NA	NA	24.3572	0.2	1e-05	brain_cortex_1e-5
rs2975935	A	G	A	G	-0.253996	0.00308531	NA	0.402629	FALSE	FALSE	FALSE	Finngen_R9_FE	8	81641748	0.861185	0.0176439	372379	outcome	TRUE	reported	textfile	8	82553983	IMPA1	0.0514651	8.00272e-07	15201	exposure	TRUE	reported	IMPA1	textfile	2	TRUE	NA	NA	0.00159999	15201	8.21156e-08	372379	TRUE	1.57485e-06	NA	NA	NA	24.3572	0.3	1e-05	brain_cortex_1e-5
rs8099150	A	G	A	G	0.178073	-0.0156831	NA	0.565558	FALSE	FALSE	FALSE	Finngen_R9_G6_EPLEPSY	18	11578475	0.248493	0.01359	299577	outcome	TRUE	reported	textfile	18	11578474	IMPA2	0.0389108	4.72963e-06	15201	exposure	TRUE	reported	IMPA2	textfile	2	TRUE	NA	NA	0.00137608	15201	4.44547e-06	299577	TRUE	2.55544e-05	NA	NA	NA	20.9438	0.01	1e-05	brain_cortex_1e-5
rs8099150	A	G	A	G	0.178073	-0.0156831	NA	0.565558	FALSE	FALSE	FALSE	Finngen_R9_G6_EPLEPSY	18	11578475	0.248493	0.01359	299577	outcome	TRUE	reported	textfile	18	11578474	IMPA2	0.0389108	4.72963e-06	15201	exposure	TRUE	reported	IMPA2	textfile	2	TRUE	NA	NA	0.00137608	15201	4.44547e-06	299577	TRUE	2.55544e-05	NA	NA	NA	20.9438	0.05	1e-05	brain_cortex_1e-5
rs8099150	A	G	A	G	0.178073	-0.0156831	NA	0.565558	FALSE	FALSE	FALSE	Finngen_R9_G6_EPLEPSY	18	11578475	0.248493	0.01359	299577	outcome	TRUE	reported	textfile	18	11578474	IMPA2	0.0389108	4.72963e-06	15201	exposure	TRUE	reported	IMPA2	textfile	2	TRUE	NA	NA	0.00137608	15201	4.44547e-06	299577	TRUE	2.55544e-05	NA	NA	NA	20.9438	0.2	1e-05	brain_cortex_1e-5
rs8099150	A	G	A	G	0.178073	-0.0156831	NA	0.565558	FALSE	FALSE	FALSE	Finngen_R9_G6_EPLEPSY	18	11578475	0.248493	0.01359	299577	outcome	TRUE	reported	textfile	18	11578474	IMPA2	0.0389108	4.72963e-06	15201	exposure	TRUE	reported	IMPA2	textfile	2	TRUE	NA	NA	0.00137608	15201	4.44547e-06	299577	TRUE	2.55544e-05	NA	NA	NA	20.9438	0.3	1e-05	brain_cortex_1e-5
rs8099150	A	G	A	G	0.178073	-0.0159931	NA	0.566184	FALSE	FALSE	FALSE	Finngen_R9_GE	18	11578475	0.690437	0.0401571	366832	outcome	TRUE	reported	textfile	18	11578474	IMPA2	0.0389108	4.72963e-06	15201	exposure	TRUE	reported	IMPA2	textfile	2	TRUE	NA	NA	0.00137608	15201	4.3239e-07	366832	TRUE	1.06335e-05	NA	NA	NA	20.9438	0.01	1e-05	brain_cortex_1e-5
rs8099150	A	G	A	G	0.178073	-0.0159931	NA	0.566184	FALSE	FALSE	FALSE	Finngen_R9_GE	18	11578475	0.690437	0.0401571	366832	outcome	TRUE	reported	textfile	18	11578474	IMPA2	0.0389108	4.72963e-06	15201	exposure	TRUE	reported	IMPA2	textfile	2	TRUE	NA	NA	0.00137608	15201	4.3239e-07	366832	TRUE	1.06335e-05	NA	NA	NA	20.9438	0.05	1e-05	brain_cortex_1e-5
rs8099150	A	G	A	G	0.178073	-0.0159931	NA	0.566184	FALSE	FALSE	FALSE	Finngen_R9_GE	18	11578475	0.690437	0.0401571	366832	outcome	TRUE	reported	textfile	18	11578474	IMPA2	0.0389108	4.72963e-06	15201	exposure	TRUE	reported	IMPA2	textfile	2	TRUE	NA	NA	0.00137608	15201	4.3239e-07	366832	TRUE	1.06335e-05	NA	NA	NA	20.9438	0.2	1e-05	brain_cortex_1e-5
rs8099150	A	G	A	G	0.178073	-0.0159931	NA	0.566184	FALSE	FALSE	FALSE	Finngen_R9_GE	18	11578475	0.690437	0.0401571	366832	outcome	TRUE	reported	textfile	18	11578474	IMPA2	0.0389108	4.72963e-06	15201	exposure	TRUE	reported	IMPA2	textfile	2	TRUE	NA	NA	0.00137608	15201	4.3239e-07	366832	TRUE	1.06335e-05	NA	NA	NA	20.9438	0.3	1e-05	brain_cortex_1e-5
rs8099150	A	G	A	G	0.178073	0.00591454	NA	0.566242	FALSE	FALSE	FALSE	Finngen_R9_FE	18	11578475	0.736609	0.0175847	372379	outcome	TRUE	reported	textfile	18	11578474	IMPA2	0.0389108	4.72963e-06	15201	exposure	TRUE	reported	IMPA2	textfile	2	TRUE	NA	NA	0.00137608	15201	3.03801e-07	372379	TRUE	9.96025e-06	NA	NA	NA	20.9438	0.01	1e-05	brain_cortex_1e-5
rs8099150	A	G	A	G	0.178073	0.00591454	NA	0.566242	FALSE	FALSE	FALSE	Finngen_R9_FE	18	11578475	0.736609	0.0175847	372379	outcome	TRUE	reported	textfile	18	11578474	IMPA2	0.0389108	4.72963e-06	15201	exposure	TRUE	reported	IMPA2	textfile	2	TRUE	NA	NA	0.00137608	15201	3.03801e-07	372379	TRUE	9.96025e-06	NA	NA	NA	20.9438	0.05	1e-05	brain_cortex_1e-5
rs8099150	A	G	A	G	0.178073	0.00591454	NA	0.566242	FALSE	FALSE	FALSE	Finngen_R9_FE	18	11578475	0.736609	0.0175847	372379	outcome	TRUE	reported	textfile	18	11578474	IMPA2	0.0389108	4.72963e-06	15201	exposure	TRUE	reported	IMPA2	textfile	2	TRUE	NA	NA	0.00137608	15201	3.03801e-07	372379	TRUE	9.96025e-06	NA	NA	NA	20.9438	0.2	1e-05	brain_cortex_1e-5
rs8099150	A	G	A	G	0.178073	0.00591454	NA	0.566242	FALSE	FALSE	FALSE	Finngen_R9_FE	18	11578475	0.736609	0.0175847	372379	outcome	TRUE	reported	textfile	18	11578474	IMPA2	0.0389108	4.72963e-06	15201	exposure	TRUE	reported	IMPA2	textfile	2	TRUE	NA	NA	0.00137608	15201	3.03801e-07	372379	TRUE	9.96025e-06	NA	NA	NA	20.9438	0.3	1e-05	brain_cortex_1e-5
rs11195432	TRUE	A	TRUE	A	-0.0548156	0.0250378	0.296056	0.297971	FALSE	TRUE	FALSE	Finngen_R9_G6_EPLEPSY	10	111131833	0.086844	0.0146224	299577	outcome	TRUE	reported	textfile	10	112891591	ENSG00000150594	0.00869758	2.9307e-10	31684	exposure	TRUE	reported	ADRA2A	textfile	2	TRUE	NA	NA	0.00125215	31684	9.7869e-06	299577	TRUE	4.69304e-08	0.00125242	39.729	39.729	39.7202	0.01	1e-05	eqtl_blood_1e-5
rs11195432	TRUE	A	TRUE	A	-0.0548156	0.0250378	0.296056	0.297971	FALSE	TRUE	FALSE	Finngen_R9_G6_EPLEPSY	10	111131833	0.086844	0.0146224	299577	outcome	TRUE	reported	textfile	10	112891591	ENSG00000150594	0.00869758	2.9307e-10	31684	exposure	TRUE	reported	ADRA2A	textfile	2	TRUE	NA	NA	0.00125215	31684	9.7869e-06	299577	TRUE	4.69304e-08	0.00125242	39.729	39.729	39.7202	0.05	1e-05	eqtl_blood_1e-5
rs11195432	T	A	T	A	-0.0548156	0.0250378	0.296056	0.297971	FALSE	TRUE	FALSE	Finngen_R9_G6_EPLEPSY	10	111131833	0.086844	0.0146224	299577	outcome	TRUE	reported	textfile	10	112891591	ENSG00000150594	0.00869758	2.9307e-10	31684	exposure	TRUE	reported	ADRA2A	textfile	2	TRUE	NA	NA	0.00125215	31684	9.7869e-06	299577	TRUE	4.69304e-08	0.00125242	39.729	36.012	39.7202	0.2	1e-05	eqtl_blood_1e-5
rs12245104	G	T	G	T	-0.0712971	0.035695	0.112912	0.129195	FALSE	FALSE	FALSE	Finngen_R9_G6_EPLEPSY	10	111126980	0.0742233	0.0199946	299577	outcome	TRUE	reported	textfile	10	112886738	ENSG00000150594	0.0137189	2.0253e-07	31684	exposure	TRUE	reported	ADRA2A	textfile	2	TRUE	NA	NA	0.00085177	31684	1.06385e-05	299577	TRUE	1.13683e-05	0.00101831	32.295	36.012	27.0088	0.2	1e-05	eqtl_blood_1e-5
rs11195432	TRUE	A	TRUE	A	-0.0548156	0.0250378	0.296056	0.297971	FALSE	TRUE	FALSE	Finngen_R9_G6_EPLEPSY	10	111131833	0.086844	0.0146224	299577	outcome	TRUE	reported	textfile	10	112891591	ENSG00000150594	0.00869758	2.9307e-10	31684	exposure	TRUE	reported	ADRA2A	textfile	2	TRUE	NA	NA	0.00125215	31684	9.7869e-06	299577	TRUE	4.69304e-08	0.00125242	39.729	39.729	39.7202	0.3	1e-05	eqtl_blood_1e-5
rs11195432	TRUE	A	TRUE	A	-0.0548156	-0.0716897	0.296056	0.29759	FALSE	TRUE	FALSE	Finngen_R9_GE	10	111131833	0.0960705	0.0430774	366832	outcome	TRUE	reported	textfile	10	112891591	ENSG00000150594	0.00869758	2.9307e-10	31684	exposure	TRUE	reported	ADRA2A	textfile	2	TRUE	NA	NA	0.00125215	31684	7.54999e-06	366832	TRUE	2.45963e-08	0.00125242	39.729	39.729	39.7202	0.01	1e-05	eqtl_blood_1e-5
rs11195432	TRUE	A	TRUE	A	-0.0548156	-0.0716897	0.296056	0.29759	FALSE	TRUE	FALSE	Finngen_R9_GE	10	111131833	0.0960705	0.0430774	366832	outcome	TRUE	reported	textfile	10	112891591	ENSG00000150594	0.00869758	2.9307e-10	31684	exposure	TRUE	reported	ADRA2A	textfile	2	TRUE	NA	NA	0.00125215	31684	7.54999e-06	366832	TRUE	2.45963e-08	0.00125242	39.729	39.729	39.7202	0.05	1e-05	eqtl_blood_1e-5
rs11195432	T	A	T	A	-0.0548156	-0.0716897	0.296056	0.29759	FALSE	TRUE	FALSE	Finngen_R9_GE	10	111131833	0.0960705	0.0430774	366832	outcome	TRUE	reported	textfile	10	112891591	ENSG00000150594	0.00869758	2.9307e-10	31684	exposure	TRUE	reported	ADRA2A	textfile	2	TRUE	NA	NA	0.00125215	31684	7.54999e-06	366832	TRUE	2.45963e-08	0.00125242	39.729	36.012	39.7202	0.2	1e-05	eqtl_blood_1e-5
rs12245104	G	T	G	T	-0.0712971	0.00591273	0.112912	0.129225	FALSE	FALSE	FALSE	Finngen_R9_GE	10	111126980	0.920085	0.0589349	366832	outcome	TRUE	reported	textfile	10	112886738	ENSG00000150594	0.0137189	2.0253e-07	31684	exposure	TRUE	reported	ADRA2A	textfile	2	TRUE	NA	NA	0.00085177	31684	2.74389e-08	366832	TRUE	7.15644e-07	0.00101831	32.295	36.012	27.0088	0.2	1e-05	eqtl_blood_1e-5
rs11195432	TRUE	A	TRUE	A	-0.0548156	-0.0716897	0.296056	0.29759	FALSE	TRUE	FALSE	Finngen_R9_GE	10	111131833	0.0960705	0.0430774	366832	outcome	TRUE	reported	textfile	10	112891591	ENSG00000150594	0.00869758	2.9307e-10	31684	exposure	TRUE	reported	ADRA2A	textfile	2	TRUE	NA	NA	0.00125215	31684	7.54999e-06	366832	TRUE	2.45963e-08	0.00125242	39.729	39.729	39.7202	0.3	1e-05	eqtl_blood_1e-5
rs11195432	TRUE	A	TRUE	A	-0.0548156	-0.00591659	0.296056	0.297623	FALSE	TRUE	FALSE	Finngen_R9_FE	10	111131833	0.75447	0.0189179	372379	outcome	TRUE	reported	textfile	10	112891591	ENSG00000150594	0.00869758	2.9307e-10	31684	exposure	TRUE	reported	ADRA2A	textfile	2	TRUE	NA	NA	0.00125215	31684	2.62672e-07	372379	TRUE	2.50172e-09	0.00125242	39.729	39.729	39.7202	0.01	1e-05	eqtl_blood_1e-5
rs11195432	TRUE	A	TRUE	A	-0.0548156	-0.00591659	0.296056	0.297623	FALSE	TRUE	FALSE	Finngen_R9_FE	10	111131833	0.75447	0.0189179	372379	outcome	TRUE	reported	textfile	10	112891591	ENSG00000150594	0.00869758	2.9307e-10	31684	exposure	TRUE	reported	ADRA2A	textfile	2	TRUE	NA	NA	0.00125215	31684	2.62672e-07	372379	TRUE	2.50172e-09	0.00125242	39.729	39.729	39.7202	0.05	1e-05	eqtl_blood_1e-5
rs11195432	T	A	T	A	-0.0548156	-0.00591659	0.296056	0.297623	FALSE	TRUE	FALSE	Finngen_R9_FE	10	111131833	0.75447	0.0189179	372379	outcome	TRUE	reported	textfile	10	112891591	ENSG00000150594	0.00869758	2.9307e-10	31684	exposure	TRUE	reported	ADRA2A	textfile	2	TRUE	NA	NA	0.00125215	31684	2.62672e-07	372379	TRUE	2.50172e-09	0.00125242	39.729	36.012	39.7202	0.2	1e-05	eqtl_blood_1e-5
rs12245104	G	T	G	T	-0.0712971	0.0273985	0.112912	0.129269	FALSE	FALSE	FALSE	Finngen_R9_FE	10	111126980	0.289361	0.0258592	372379	outcome	TRUE	reported	textfile	10	112886738	ENSG00000150594	0.0137189	2.0253e-07	31684	exposure	TRUE	reported	ADRA2A	textfile	2	TRUE	NA	NA	0.00085177	31684	3.01467e-06	372379	TRUE	2.71036e-06	0.00101831	32.295	36.012	27.0088	0.2	1e-05	eqtl_blood_1e-5
rs11195432	TRUE	A	TRUE	A	-0.0548156	-0.00591659	0.296056	0.297623	FALSE	TRUE	FALSE	Finngen_R9_FE	10	111131833	0.75447	0.0189179	372379	outcome	TRUE	reported	textfile	10	112891591	ENSG00000150594	0.00869758	2.9307e-10	31684	exposure	TRUE	reported	ADRA2A	textfile	2	TRUE	NA	NA	0.00125215	31684	2.62672e-07	372379	TRUE	2.50172e-09	0.00125242	39.729	39.729	39.7202	0.3	1e-05	eqtl_blood_1e-5
rs113657113	A	G	A	G	-0.129541	0.0167475	0.0286864	0.021887	FALSE	FALSE	FALSE	Finngen_R9_G6_EPLEPSY	10	113642763	0.718482	0.0464577	299577	outcome	TRUE	reported	textfile	10	115402522	ENSG00000043591	0.0281489	4.1845e-06	31684	exposure	TRUE	reported	ADRB1	textfile	2	TRUE	NA	NA	0.000668019	31684	4.33789e-07	299577	TRUE	2.00479e-05	0.000935147	29.6551	215.406	21.1783	0.01	1e-05	eqtl_blood_1e-5
rs117648943	A	G	A	G	0.513463	-0.0441838	0.0138373	0.0079472	FALSE	FALSE	FALSE	Finngen_R9_G6_EPLEPSY	10	114086543	0.563758	0.0765396	299577	outcome	TRUE	reported	textfile	10	115846302	ENSG00000043591	0.0783506	5.62419e-11	31684	exposure	TRUE	reported	ADRB1	textfile	2	TRUE	NA	NA	0.00135373	31684	1.11237e-06	299577	TRUE	1.42954e-09	0.00719529	229.613	215.406	42.9471	0.01	1e-05	eqtl_blood_1e-5
rs17775775	T	C	T	C	0.105529	-0.0245926	0.0422761	0.050584	FALSE	FALSE	FALSE	Finngen_R9_G6_EPLEPSY	10	113911054	0.422954	0.0306907	299577	outcome	TRUE	reported	textfile	10	115670813	ENSG00000043591	0.0226418	3.1498e-06	31684	exposure	TRUE	reported	ADRB1	textfile	2	TRUE	NA	NA	0.000685191	31684	2.14333e-06	299577	TRUE	2.86497e-05	0.000901797	28.5965	215.406	21.7231	0.01	1e-05	eqtl_blood_1e-5
rs4917675	T	C	T	C	0.249181	-0.0100212	0.242343	0.276344	FALSE	FALSE	FALSE	Finngen_R9_G6_EPLEPSY	10	114039718	0.504256	0.0150062	299577	outcome	TRUE	reported	textfile	10	115799477	ENSG00000043591	0.0100003	4.82002e-137	31684	exposure	TRUE	reported	ADRB1	textfile	2	TRUE	NA	NA	0.0192204	31684	1.48865e-06	299577	TRUE	3.2059e-121	0.0228015	739.252	215.406	620.874	0.01	1e-05	eqtl_blood_1e-5
rs77030796	G	T	G	T	-0.128432	0.0439955	0.0502006	0.0598239	FALSE	FALSE	FALSE	Finngen_R9_G6_EPLEPSY	10	113988877	0.119538	0.0282617	299577	outcome	TRUE	reported	textfile	10	115748636	ENSG00000043591	0.0200032	1.3574e-10	31684	exposure	TRUE	reported	ADRB1	textfile	2	TRUE	NA	NA	0.00129948	31684	8.0893e-06	299577	TRUE	1.87685e-08	0.00157296	49.913	215.406	41.2238	0.01	1e-05	eqtl_blood_1e-5
rs1034257	G	A	G	A	-0.0731144	0.00408845	0.239975	0.23564	FALSE	FALSE	FALSE	Finngen_R9_G6_EPLEPSY	10	114072838	0.79524	0.0157544	299577	outcome	TRUE	reported	textfile	10	115832597	ENSG00000043591	0.0101401	5.57879e-13	31684	exposure	TRUE	reported	ADRB1	textfile	2	TRUE	NA	NA	0.00163831	31684	2.24806e-07	299577	TRUE	1.24647e-11	0.00194998	61.8999	129.077	51.9902	0.05	1e-05	eqtl_blood_1e-5
rs10885545	G	A	G	A	0.0707088	0.00343095	0.16618	0.173248	FALSE	FALSE	FALSE	Finngen_R9_G6_EPLEPSY	10	114316819	0.849134	0.0180365	299577	outcome	TRUE	reported	textfile	10	116076578	ENSG00000043591	0.011848	2.40181e-09	31684	exposure	TRUE	reported	ADRB1	textfile	2	TRUE	NA	NA	0.00112294	31684	1.20787e-07	299577	TRUE	1.96044e-08	0.00138557	43.9585	129.077	35.617	0.05	1e-05	eqtl_blood_1e-5
rs113657113	A	G	A	G	-0.129541	0.0167475	0.0286864	0.021887	FALSE	FALSE	FALSE	Finngen_R9_G6_EPLEPSY	10	113642763	0.718482	0.0464577	299577	outcome	TRUE	reported	textfile	10	115402522	ENSG00000043591	0.0281489	4.1845e-06	31684	exposure	TRUE	reported	ADRB1	textfile	2	TRUE	NA	NA	0.000668019	31684	4.33789e-07	299577	TRUE	2.00479e-05	0.000935147	29.6551	129.077	21.1783	0.05	1e-05	eqtl_blood_1e-5
rs117648943	A	G	A	G	0.513463	-0.0441838	0.0138373	0.0079472	FALSE	FALSE	FALSE	Finngen_R9_G6_EPLEPSY	10	114086543	0.563758	0.0765396	299577	outcome	TRUE	reported	textfile	10	115846302	ENSG00000043591	0.0783506	5.62419e-11	31684	exposure	TRUE	reported	ADRB1	textfile	2	TRUE	NA	NA	0.00135373	31684	1.11237e-06	299577	TRUE	1.42954e-09	0.00719529	229.613	129.077	42.9471	0.05	1e-05	eqtl_blood_1e-5
rs12251656	A	C	A	C	0.064478	-0.0297053	0.132925	0.128805	FALSE	FALSE	FALSE	Finngen_R9_G6_EPLEPSY	10	114181403	0.136661	0.0199587	299577	outcome	TRUE	reported	textfile	10	115941162	ENSG00000043591	0.0127624	4.3675e-07	31684	exposure	TRUE	reported	ADRB1	textfile	2	TRUE	NA	NA	0.000805	31684	7.39426e-06	299577	TRUE	1.40216e-05	0.000958333	30.391	129.077	25.5246	0.05	1e-05	eqtl_blood_1e-5
rs17775775	T	C	T	C	0.105529	-0.0245926	0.0422761	0.050584	FALSE	FALSE	FALSE	Finngen_R9_G6_EPLEPSY	10	113911054	0.422954	0.0306907	299577	outcome	TRUE	reported	textfile	10	115670813	ENSG00000043591	0.0226418	3.1498e-06	31684	exposure	TRUE	reported	ADRB1	textfile	2	TRUE	NA	NA	0.000685191	31684	2.14333e-06	299577	TRUE	2.86497e-05	0.000901797	28.5965	129.077	21.7231	0.05	1e-05	eqtl_blood_1e-5
rs4917675	T	C	T	C	0.249181	-0.0100212	0.242343	0.276344	FALSE	FALSE	FALSE	Finngen_R9_G6_EPLEPSY	10	114039718	0.504256	0.0150062	299577	outcome	TRUE	reported	textfile	10	115799477	ENSG00000043591	0.0100003	4.82002e-137	31684	exposure	TRUE	reported	ADRB1	textfile	2	TRUE	NA	NA	0.0192204	31684	1.48865e-06	299577	TRUE	3.2059e-121	0.0228015	739.252	129.077	620.874	0.05	1e-05	eqtl_blood_1e-5
rs657497	G	A	G	A	0.0915065	-0.0307591	0.211492	0.17422	FALSE	FALSE	FALSE	Finngen_R9_G6_EPLEPSY	10	114140213	0.0840911	0.0178064	299577	outcome	TRUE	reported	textfile	10	115899972	ENSG00000043591	0.0106663	9.57009e-18	31684	exposure	TRUE	reported	ADRB1	textfile	2	TRUE	NA	NA	0.00231769	31684	9.96059e-06	299577	TRUE	2.51761e-14	0.00279276	88.7281	129.077	73.5997	0.05	1e-05	eqtl_blood_1e-5
rs77030796	G	T	G	T	-0.128432	0.0439955	0.0502006	0.0598239	FALSE	FALSE	FALSE	Finngen_R9_G6_EPLEPSY	10	113988877	0.119538	0.0282617	299577	outcome	TRUE	reported	textfile	10	115748636	ENSG00000043591	0.0200032	1.3574e-10	31684	exposure	TRUE	reported	ADRB1	textfile	2	TRUE	NA	NA	0.00129948	31684	8.0893e-06	299577	TRUE	1.87685e-08	0.00157296	49.913	129.077	41.2238	0.05	1e-05	eqtl_blood_1e-5
rs79850079	G	A	G	A	-0.120653	0.00202024	0.0306697	0.0223146	FALSE	FALSE	FALSE	Finngen_R9_G6_EPLEPSY	10	114030247	0.964581	0.0454948	299577	outcome	TRUE	reported	textfile	10	115790006	ENSG00000043591	0.0252857	1.8277e-06	31684	exposure	TRUE	reported	ADRB1	textfile	2	TRUE	NA	NA	0.000718128	31684	6.58229e-09	299577	TRUE	6.08732e-06	0.000865541	27.4458	129.077	22.7681	0.05	1e-05	eqtl_blood_1e-5
rs855715	G	T	G	T	-0.12265	0.0189853	0.105748	0.0857588	FALSE	FALSE	FALSE	Finngen_R9_G6_EPLEPSY	10	114063765	0.430507	0.0240831	299577	outcome	TRUE	reported	textfile	10	115823524	ENSG00000043591	0.0148461	1.4397e-16	31684	exposure	TRUE	reported	ADRB1	textfile	2	TRUE	NA	NA	0.00214963	31684	2.07445e-06	299577	TRUE	2.74716e-14	0.0028451	90.3956	129.077	68.2512	0.05	1e-05	eqtl_blood_1e-5
rs10885533	A	G	A	G	-0.0987643	0.00639845	0.455635	0.438166	FALSE	FALSE	FALSE	Finngen_R9_G6_EPLEPSY	10	114079857	0.636735	0.0135484	299577	outcome	TRUE	reported	textfile	10	115839616	ENSG00000043591	0.00868273	5.58312e-30	31684	exposure	TRUE	reported	ADRB1	textfile	2	TRUE	NA	NA	0.00406729	31684	7.44505e-07	299577	TRUE	1.50616e-26	0.0048388	154.048	109.514	129.386	0.2	1e-05	eqtl_blood_1e-5
rs10885545	G	A	G	A	0.0707088	0.00343095	0.16618	0.173248	FALSE	FALSE	FALSE	Finngen_R9_G6_EPLEPSY	10	114316819	0.849134	0.0180365	299577	outcome	TRUE	reported	textfile	10	116076578	ENSG00000043591	0.011848	2.40181e-09	31684	exposure	TRUE	reported	ADRB1	textfile	2	TRUE	NA	NA	0.00112294	31684	1.20787e-07	299577	TRUE	1.96044e-08	0.00138557	43.9585	109.514	35.617	0.2	1e-05	eqtl_blood_1e-5
rs11196628	C	A	C	A	0.163543	0.00255759	0.15931	0.172858	FALSE	FALSE	FALSE	Finngen_R9_G6_EPLEPSY	10	114090616	0.885497	0.0177605	299577	outcome	TRUE	reported	textfile	10	115850375	ENSG00000043591	0.0119797	1.97492e-42	31684	exposure	TRUE	reported	ADRB1	textfile	2	TRUE	NA	NA	0.00584807	31684	6.92223e-08	299577	TRUE	3.25202e-38	0.00716428	228.617	109.514	186.368	0.2	1e-05	eqtl_blood_1e-5
rs113657113	A	G	A	G	-0.129541	0.0167475	0.0286864	0.021887	FALSE	FALSE	FALSE	Finngen_R9_G6_EPLEPSY	10	113642763	0.718482	0.0464577	299577	outcome	TRUE	reported	textfile	10	115402522	ENSG00000043591	0.0281489	4.1845e-06	31684	exposure	TRUE	reported	ADRB1	textfile	2	TRUE	NA	NA	0.000668019	31684	4.33789e-07	299577	TRUE	2.00479e-05	0.000935147	29.6551	109.514	21.1783	0.2	1e-05	eqtl_blood_1e-5
rs117133334	A	G	A	G	-0.151321	5.50627e-05	0.0311804	0.0508505	FALSE	FALSE	FALSE	Finngen_R9_G6_EPLEPSY	10	114175739	0.998569	0.0306921	299577	outcome	TRUE	reported	textfile	10	115935498	ENSG00000043591	0.0289244	1.6805e-07	31684	exposure	TRUE	reported	ADRB1	textfile	2	TRUE	NA	NA	0.000863142	31684	1.07438e-11	299577	TRUE	6.56548e-07	0.00138342	43.8901	109.514	27.3697	0.2	1e-05	eqtl_blood_1e-5
rs117648943	A	G	A	G	0.513463	-0.0441838	0.0138373	0.0079472	FALSE	FALSE	FALSE	Finngen_R9_G6_EPLEPSY	10	114086543	0.563758	0.0765396	299577	outcome	TRUE	reported	textfile	10	115846302	ENSG00000043591	0.0783506	5.62419e-11	31684	exposure	TRUE	reported	ADRB1	textfile	2	TRUE	NA	NA	0.00135373	31684	1.11237e-06	299577	TRUE	1.42954e-09	0.00719529	229.613	109.514	42.9471	0.2	1e-05	eqtl_blood_1e-5
rs12415912	T	C	T	C	0.203353	-0.200232	0.0157063	0.00893078	FALSE	FALSE	FALSE	Finngen_R9_G6_EPLEPSY	10	114182301	0.00773321	0.0751764	299577	outcome	TRUE	reported	textfile	10	115942060	ENSG00000043591	0.0405862	5.43171e-07	31684	exposure	TRUE	reported	ADRB1	textfile	2	TRUE	NA	NA	0.00079175	31684	2.36803e-05	299577	TRUE	8.13526e-05	0.00127859	40.56	109.514	25.1041	0.2	1e-05	eqtl_blood_1e-5
rs139906071	G	A	G	A	0.159807	0.021448	0.0193492	0.0235832	FALSE	FALSE	FALSE	Finngen_R9_G6_EPLEPSY	10	114229167	0.630443	0.044581	299577	outcome	TRUE	reported	textfile	10	115988926	ENSG00000043591	0.0347845	4.3441e-06	31684	exposure	TRUE	reported	ADRB1	textfile	2	TRUE	NA	NA	0.000665761	31684	7.72624e-07	299577	TRUE	2.44681e-05	0.000969168	30.735	109.514	21.1067	0.2	1e-05	eqtl_blood_1e-5
rs143854972	G	A	G	A	0.208492	-0.0306499	0.0531878	0.0414115	FALSE	FALSE	FALSE	Finngen_R9_G6_EPLEPSY	10	114083686	0.366085	0.0339111	299577	outcome	TRUE	reported	textfile	10	115843445	ENSG00000043591	0.0194383	7.70178e-27	31684	exposure	TRUE	reported	ADRB1	textfile	2	TRUE	NA	NA	0.00361806	31684	2.72689e-06	299577	TRUE	3.61126e-23	0.00437809	139.317	109.514	115.044	0.2	1e-05	eqtl_blood_1e-5
rs17775775	T	C	T	C	0.105529	-0.0245926	0.0422761	0.050584	FALSE	FALSE	FALSE	Finngen_R9_G6_EPLEPSY	10	113911054	0.422954	0.0306907	299577	outcome	TRUE	reported	textfile	10	115670813	ENSG00000043591	0.0226418	3.1498e-06	31684	exposure	TRUE	reported	ADRB1	textfile	2	TRUE	NA	NA	0.000685191	31684	2.14333e-06	299577	TRUE	2.86497e-05	0.000901797	28.5965	109.514	21.7231	0.2	1e-05	eqtl_blood_1e-5
rs17875422	A	G	A	G	-0.131459	0.0493587	0.0363865	0.0567385	FALSE	FALSE	FALSE	Finngen_R9_G6_EPLEPSY	10	114038333	0.0882897	0.028958	299577	outcome	TRUE	reported	textfile	10	115798092	ENSG00000043591	0.0240362	4.52071e-08	31684	exposure	TRUE	reported	ADRB1	textfile	2	TRUE	NA	NA	0.00094325	31684	9.69796e-06	299577	TRUE	2.96718e-06	0.00121186	38.4409	109.514	29.9122	0.2	1e-05	eqtl_blood_1e-5
rs17875473	C	T	C	T	-0.0925872	0.014737	0.104769	0.112481	FALSE	FALSE	FALSE	Finngen_R9_G6_EPLEPSY	10	114040535	0.488755	0.0212872	299577	outcome	TRUE	reported	textfile	10	115800294	ENSG00000043591	0.0149151	5.37999e-10	31684	exposure	TRUE	reported	ADRB1	textfile	2	TRUE	NA	NA	0.00121481	31684	1.59983e-06	299577	TRUE	1.28592e-08	0.00160805	51.0283	109.514	38.5345	0.2	1e-05	eqtl_blood_1e-5
rs1801253	C	G	C	G	-0.130482	0.00453008	0.265579	0.252757	FALSE	TRUE	FALSE	Finngen_R9_G6_EPLEPSY	10	114045297	0.767862	0.0153472	299577	outcome	TRUE	reported	textfile	10	115805056	ENSG00000043591	0.00989396	1.02879e-39	31684	exposure	TRUE	reported	ADRB1	textfile	2	TRUE	NA	NA	0.00545972	31684	2.90836e-07	299577	TRUE	1.61258e-35	0.00664156	211.825	109.514	173.925	0.2	1e-05	eqtl_blood_1e-5
rs180898	A	C	A	C	-0.0994998	-0.0325517	0.0644334	0.0663398	FALSE	FALSE	FALSE	Finngen_R9_G6_EPLEPSY	10	114005638	0.22884	0.0270508	299577	outcome	TRUE	reported	textfile	10	115765397	ENSG00000043591	0.0187368	1.0938e-07	31684	exposure	TRUE	reported	ADRB1	textfile	2	TRUE	NA	NA	0.000889313	31684	4.8337e-06	299577	TRUE	2.9096e-06	0.0011936	37.8609	109.514	28.2003	0.2	1e-05	eqtl_blood_1e-5
rs180943	G	C	G	C	-0.0449161	-0.0190237	0.401925	0.301673	FALSE	TRUE	FALSE	Finngen_R9_G6_EPLEPSY	10	113959713	0.192468	0.0145965	299577	outcome	TRUE	reported	textfile	10	115719472	ENSG00000043591	0.00885675	3.949e-07	31684	exposure	TRUE	reported	ADRB1	textfile	2	TRUE	NA	NA	0.00081113	31684	5.67002e-06	299577	TRUE	9.91545e-06	0.000969917	30.7588	109.514	25.7191	0.2	1e-05	eqtl_blood_1e-5
rs238746	C	A	C	A	-0.0564127	0.0270196	0.415865	0.475897	FALSE	FALSE	FALSE	Finngen_R9_G6_EPLEPSY	10	114007237	0.0437321	0.0133982	299577	outcome	TRUE	reported	textfile	10	115766996	ENSG00000043591	0.00880732	1.5017e-10	31684	exposure	TRUE	reported	ADRB1	textfile	2	TRUE	NA	NA	0.00129328	31684	1.35754e-05	299577	TRUE	4.59931e-08	0.00154614	49.0607	109.514	41.0267	0.2	1e-05	eqtl_blood_1e-5
rs489262	A	T	A	T	0.105779	-0.00914138	0.380251	0.356979	FALSE	TRUE	FALSE	Finngen_R9_G6_EPLEPSY	10	114259186	0.512444	0.0139555	299577	outcome	TRUE	reported	textfile	10	116018945	ENSG00000043591	0.00892548	2.11629e-32	31684	exposure	TRUE	reported	ADRB1	textfile	2	TRUE	NA	NA	0.00441369	31684	1.43228e-06	299577	TRUE	1.97587e-28	0.0052737	167.967	109.514	140.455	0.2	1e-05	eqtl_blood_1e-5
rs4917675	T	C	T	C	0.249181	-0.0100212	0.242343	0.276344	FALSE	FALSE	FALSE	Finngen_R9_G6_EPLEPSY	10	114039718	0.504256	0.0150062	299577	outcome	TRUE	reported	textfile	10	115799477	ENSG00000043591	0.0100003	4.82002e-137	31684	exposure	TRUE	reported	ADRB1	textfile	2	TRUE	NA	NA	0.0192204	31684	1.48865e-06	299577	TRUE	3.2059e-121	0.0228015	739.252	109.514	620.874	0.2	1e-05	eqtl_blood_1e-5
rs4918894	T	C	T	C	0.0574133	0.00595666	0.395995	0.457444	FALSE	FALSE	FALSE	Finngen_R9_G6_EPLEPSY	10	114281014	0.665958	0.0137981	299577	outcome	TRUE	reported	textfile	10	116040773	ENSG00000043591	0.00925006	5.40741e-10	31684	exposure	TRUE	reported	ADRB1	textfile	2	TRUE	NA	NA	0.00121449	31684	6.22101e-07	299577	TRUE	8.034e-09	0.00157683	50.0361	109.514	38.5244	0.2	1e-05	eqtl_blood_1e-5
rs659280	A	G	A	G	0.0768273	-0.0382819	0.164231	0.193553	FALSE	FALSE	FALSE	Finngen_R9_G6_EPLEPSY	10	114139822	0.0265424	0.0172582	299577	outcome	TRUE	reported	textfile	10	115899581	ENSG00000043591	0.0117642	6.55069e-11	31684	exposure	TRUE	reported	ADRB1	textfile	2	TRUE	NA	NA	0.00134434	31684	1.64242e-05	299577	TRUE	3.33282e-08	0.00162033	51.4185	109.514	42.6488	0.2	1e-05	eqtl_blood_1e-5
rs7085562	A	G	A	G	0.0756261	-0.0037118	0.456838	0.484665	FALSE	FALSE	FALSE	Finngen_R9_G6_EPLEPSY	10	113996145	0.782744	0.0134611	299577	outcome	TRUE	reported	textfile	10	115755904	ENSG00000043591	0.00868986	3.23791e-18	31684	exposure	TRUE	reported	ADRB1	textfile	2	TRUE	NA	NA	0.00238489	31684	2.53806e-07	299577	TRUE	2.66758e-16	0.00283834	90.1804	109.514	75.7387	0.2	1e-05	eqtl_blood_1e-5
rs7099933	C	T	C	T	-0.0711702	0.0497675	0.115905	0.127118	FALSE	FALSE	FALSE	Finngen_R9_G6_EPLEPSY	10	113969013	0.013334	0.0201103	299577	outcome	TRUE	reported	textfile	10	115728772	ENSG00000043591	0.0135346	1.4531e-07	31684	exposure	TRUE	reported	ADRB1	textfile	2	TRUE	NA	NA	0.000871995	31684	2.04428e-05	299577	TRUE	2.2907e-05	0.00103807	32.9224	109.514	27.6507	0.2	1e-05	eqtl_blood_1e-5
rs717368	A	G	A	G	-0.0879538	-0.0123095	0.0902157	0.0915028	FALSE	FALSE	FALSE	Finngen_R9_G6_EPLEPSY	10	113947537	0.598321	0.0233657	299577	outcome	TRUE	reported	textfile	10	115707296	ENSG00000043591	0.0153481	1.0008e-08	31684	exposure	TRUE	reported	ADRB1	textfile	2	TRUE	NA	NA	0.00103547	31684	9.2644e-07	299577	TRUE	1.25205e-07	0.00126987	40.2832	109.514	32.8398	0.2	1e-05	eqtl_blood_1e-5
rs72823019	C	A	C	A	0.421564	-0.00494338	0.0252021	0.02688	FALSE	FALSE	FALSE	Finngen_R9_G6_EPLEPSY	10	114035957	0.905059	0.041446	299577	outcome	TRUE	reported	textfile	10	115795716	ENSG00000043591	0.0289186	3.89991e-48	31684	exposure	TRUE	reported	ADRB1	textfile	2	TRUE	NA	NA	0.0066628	31684	4.74873e-08	299577	TRUE	2.2048e-43	0.00873189	279.081	109.514	212.507	0.2	1e-05	eqtl_blood_1e-5
rs77030796	G	T	G	T	-0.128432	0.0439955	0.0502006	0.0598239	FALSE	FALSE	FALSE	Finngen_R9_G6_EPLEPSY	10	113988877	0.119538	0.0282617	299577	outcome	TRUE	reported	textfile	10	115748636	ENSG00000043591	0.0200032	1.3574e-10	31684	exposure	TRUE	reported	ADRB1	textfile	2	TRUE	NA	NA	0.00129948	31684	8.0893e-06	299577	TRUE	1.87685e-08	0.00157296	49.913	109.514	41.2238	0.2	1e-05	eqtl_blood_1e-5
rs79005704	C	T	C	T	0.141849	-0.0178459	0.0327249	0.0197665	FALSE	FALSE	FALSE	Finngen_R9_G6_EPLEPSY	10	114320889	0.717213	0.0492725	299577	outcome	TRUE	reported	textfile	10	116080648	ENSG00000043591	0.0271388	1.7247e-07	31684	exposure	TRUE	reported	ADRB1	textfile	2	TRUE	NA	NA	0.000861558	31684	4.37887e-07	299577	TRUE	1.18714e-06	0.00127383	40.4089	109.514	27.3194	0.2	1e-05	eqtl_blood_1e-5
rs79850079	G	A	G	A	-0.120653	0.00202024	0.0306697	0.0223146	FALSE	FALSE	FALSE	Finngen_R9_G6_EPLEPSY	10	114030247	0.964581	0.0454948	299577	outcome	TRUE	reported	textfile	10	115790006	ENSG00000043591	0.0252857	1.8277e-06	31684	exposure	TRUE	reported	ADRB1	textfile	2	TRUE	NA	NA	0.000718128	31684	6.58229e-09	299577	TRUE	6.08732e-06	0.000865541	27.4458	109.514	22.7681	0.2	1e-05	eqtl_blood_1e-5
rs1034257	G	A	G	A	-0.0731144	0.00408845	0.239975	0.23564	FALSE	FALSE	FALSE	Finngen_R9_G6_EPLEPSY	10	114072838	0.79524	0.0157544	299577	outcome	TRUE	reported	textfile	10	115832597	ENSG00000043591	0.0101401	5.57879e-13	31684	exposure	TRUE	reported	ADRB1	textfile	2	TRUE	NA	NA	0.00163831	31684	2.24806e-07	299577	TRUE	1.24647e-11	0.00194998	61.8999	114.491	51.9902	0.3	1e-05	eqtl_blood_1e-5
rs10787511	G	A	G	A	-0.048327	-0.00271199	0.475934	0.438323	FALSE	FALSE	FALSE	Finngen_R9_G6_EPLEPSY	10	113988238	0.841636	0.0135734	299577	outcome	TRUE	reported	textfile	10	115747997	ENSG00000043591	0.00869379	2.7164e-08	31684	exposure	TRUE	reported	ADRB1	textfile	2	TRUE	NA	NA	0.000974373	31684	1.33258e-07	299577	TRUE	1.75511e-07	0.00116504	36.954	114.491	30.9002	0.3	1e-05	eqtl_blood_1e-5
rs10885531	C	T	C	T	-0.0825778	0.00402077	0.519491	0.530521	FALSE	FALSE	FALSE	Finngen_R9_G6_EPLEPSY	10	114054633	0.765352	0.0134717	299577	outcome	TRUE	reported	textfile	10	115814392	ENSG00000043591	0.0086625	1.531e-21	31684	exposure	TRUE	reported	ADRB1	textfile	2	TRUE	NA	NA	0.00286012	31684	2.9735e-07	299577	TRUE	3.00007e-19	0.00340437	108.226	114.491	90.8741	0.3	1e-05	eqtl_blood_1e-5
rs10885545	G	A	G	A	0.0707088	0.00343095	0.16618	0.173248	FALSE	FALSE	FALSE	Finngen_R9_G6_EPLEPSY	10	114316819	0.849134	0.0180365	299577	outcome	TRUE	reported	textfile	10	116076578	ENSG00000043591	0.011848	2.40181e-09	31684	exposure	TRUE	reported	ADRB1	textfile	2	TRUE	NA	NA	0.00112294	31684	1.20787e-07	299577	TRUE	1.96044e-08	0.00138557	43.9585	114.491	35.617	0.3	1e-05	eqtl_blood_1e-5
rs11196628	C	A	C	A	0.163543	0.00255759	0.15931	0.172858	FALSE	FALSE	FALSE	Finngen_R9_G6_EPLEPSY	10	114090616	0.885497	0.0177605	299577	outcome	TRUE	reported	textfile	10	115850375	ENSG00000043591	0.0119797	1.97492e-42	31684	exposure	TRUE	reported	ADRB1	textfile	2	TRUE	NA	NA	0.00584807	31684	6.92223e-08	299577	TRUE	3.25202e-38	0.00716428	228.617	114.491	186.368	0.3	1e-05	eqtl_blood_1e-5
rs113657113	A	G	A	G	-0.129541	0.0167475	0.0286864	0.021887	FALSE	FALSE	FALSE	Finngen_R9_G6_EPLEPSY	10	113642763	0.718482	0.0464577	299577	outcome	TRUE	reported	textfile	10	115402522	ENSG00000043591	0.0281489	4.1845e-06	31684	exposure	TRUE	reported	ADRB1	textfile	2	TRUE	NA	NA	0.000668019	31684	4.33789e-07	299577	TRUE	2.00479e-05	0.000935147	29.6551	114.491	21.1783	0.3	1e-05	eqtl_blood_1e-5
rs117126153	T	C	T	C	0.357257	0.0353082	0.0191412	0.0138974	FALSE	FALSE	FALSE	Finngen_R9_G6_EPLEPSY	10	114212293	0.543031	0.0580502	299577	outcome	TRUE	reported	textfile	10	115972052	ENSG00000043591	0.0439204	4.14671e-16	31684	exposure	TRUE	reported	ADRB1	textfile	2	TRUE	NA	NA	0.00208406	31684	1.23492e-06	299577	TRUE	4.53912e-14	0.00479256	152.569	114.491	66.1651	0.3	1e-05	eqtl_blood_1e-5
rs117133334	A	G	A	G	-0.151321	5.50627e-05	0.0311804	0.0508505	FALSE	FALSE	FALSE	Finngen_R9_G6_EPLEPSY	10	114175739	0.998569	0.0306921	299577	outcome	TRUE	reported	textfile	10	115935498	ENSG00000043591	0.0289244	1.6805e-07	31684	exposure	TRUE	reported	ADRB1	textfile	2	TRUE	NA	NA	0.000863142	31684	1.07438e-11	299577	TRUE	6.56548e-07	0.00138342	43.8901	114.491	27.3697	0.3	1e-05	eqtl_blood_1e-5
rs117648943	A	G	A	G	0.513463	-0.0441838	0.0138373	0.0079472	FALSE	FALSE	FALSE	Finngen_R9_G6_EPLEPSY	10	114086543	0.563758	0.0765396	299577	outcome	TRUE	reported	textfile	10	115846302	ENSG00000043591	0.0783506	5.62419e-11	31684	exposure	TRUE	reported	ADRB1	textfile	2	TRUE	NA	NA	0.00135373	31684	1.11237e-06	299577	TRUE	1.42954e-09	0.00719529	229.613	114.491	42.9471	0.3	1e-05	eqtl_blood_1e-5
rs12415912	T	C	T	C	0.203353	-0.200232	0.0157063	0.00893078	FALSE	FALSE	FALSE	Finngen_R9_G6_EPLEPSY	10	114182301	0.00773321	0.0751764	299577	outcome	TRUE	reported	textfile	10	115942060	ENSG00000043591	0.0405862	5.43171e-07	31684	exposure	TRUE	reported	ADRB1	textfile	2	TRUE	NA	NA	0.00079175	31684	2.36803e-05	299577	TRUE	8.13526e-05	0.00127859	40.56	114.491	25.1041	0.3	1e-05	eqtl_blood_1e-5
rs139275657	A	G	A	G	-0.171398	0.0199459	0.0219748	0.00927214	FALSE	FALSE	FALSE	Finngen_R9_G6_EPLEPSY	10	113954173	0.777843	0.0706973	299577	outcome	TRUE	reported	textfile	10	115713932	ENSG00000043591	0.0314261	4.9249e-08	31684	exposure	TRUE	reported	ADRB1	textfile	2	TRUE	NA	NA	0.000938016	31684	2.65703e-07	299577	TRUE	3.42362e-07	0.00126275	40.0569	114.491	29.7461	0.3	1e-05	eqtl_blood_1e-5
rs139906071	G	A	G	A	0.159807	0.021448	0.0193492	0.0235832	FALSE	FALSE	FALSE	Finngen_R9_G6_EPLEPSY	10	114229167	0.630443	0.044581	299577	outcome	TRUE	reported	textfile	10	115988926	ENSG00000043591	0.0347845	4.3441e-06	31684	exposure	TRUE	reported	ADRB1	textfile	2	TRUE	NA	NA	0.000665761	31684	7.72624e-07	299577	TRUE	2.44681e-05	0.000969168	30.735	114.491	21.1067	0.3	1e-05	eqtl_blood_1e-5
rs143854972	G	A	G	A	0.208492	-0.0306499	0.0531878	0.0414115	FALSE	FALSE	FALSE	Finngen_R9_G6_EPLEPSY	10	114083686	0.366085	0.0339111	299577	outcome	TRUE	reported	textfile	10	115843445	ENSG00000043591	0.0194383	7.70178e-27	31684	exposure	TRUE	reported	ADRB1	textfile	2	TRUE	NA	NA	0.00361806	31684	2.72689e-06	299577	TRUE	3.61126e-23	0.00437809	139.317	114.491	115.044	0.3	1e-05	eqtl_blood_1e-5
rs17775775	T	C	T	C	0.105529	-0.0245926	0.0422761	0.050584	FALSE	FALSE	FALSE	Finngen_R9_G6_EPLEPSY	10	113911054	0.422954	0.0306907	299577	outcome	TRUE	reported	textfile	10	115670813	ENSG00000043591	0.0226418	3.1498e-06	31684	exposure	TRUE	reported	ADRB1	textfile	2	TRUE	NA	NA	0.000685191	31684	2.14333e-06	299577	TRUE	2.86497e-05	0.000901797	28.5965	114.491	21.7231	0.3	1e-05	eqtl_blood_1e-5
rs17776203	A	C	A	C	0.117822	0.000233529	0.436563	0.465198	FALSE	FALSE	FALSE	Finngen_R9_G6_EPLEPSY	10	114088613	0.98614	0.0134425	299577	outcome	TRUE	reported	textfile	10	115848372	ENSG00000043591	0.0087105	1.0924e-41	31684	exposure	TRUE	reported	ADRB1	textfile	2	TRUE	NA	NA	0.00574187	31684	1.00743e-09	299577	TRUE	9.12466e-38	0.00682928	217.853	114.491	182.964	0.3	1e-05	eqtl_blood_1e-5
rs17875473	C	T	C	T	-0.0925872	0.014737	0.104769	0.112481	FALSE	FALSE	FALSE	Finngen_R9_G6_EPLEPSY	10	114040535	0.488755	0.0212872	299577	outcome	TRUE	reported	textfile	10	115800294	ENSG00000043591	0.0149151	5.37999e-10	31684	exposure	TRUE	reported	ADRB1	textfile	2	TRUE	NA	NA	0.00121481	31684	1.59983e-06	299577	TRUE	1.28592e-08	0.00160805	51.0283	114.491	38.5345	0.3	1e-05	eqtl_blood_1e-5
rs1801253	C	G	C	G	-0.130482	0.00453008	0.265579	0.252757	FALSE	TRUE	FALSE	Finngen_R9_G6_EPLEPSY	10	114045297	0.767862	0.0153472	299577	outcome	TRUE	reported	textfile	10	115805056	ENSG00000043591	0.00989396	1.02879e-39	31684	exposure	TRUE	reported	ADRB1	textfile	2	TRUE	NA	NA	0.00545972	31684	2.90836e-07	299577	TRUE	1.61258e-35	0.00664156	211.825	114.491	173.925	0.3	1e-05	eqtl_blood_1e-5
rs180898	A	C	A	C	-0.0994998	-0.0325517	0.0644334	0.0663398	FALSE	FALSE	FALSE	Finngen_R9_G6_EPLEPSY	10	114005638	0.22884	0.0270508	299577	outcome	TRUE	reported	textfile	10	115765397	ENSG00000043591	0.0187368	1.0938e-07	31684	exposure	TRUE	reported	ADRB1	textfile	2	TRUE	NA	NA	0.000889313	31684	4.8337e-06	299577	TRUE	2.9096e-06	0.0011936	37.8609	114.491	28.2003	0.3	1e-05	eqtl_blood_1e-5
rs180943	G	C	G	C	-0.0449161	-0.0190237	0.401925	0.301673	FALSE	TRUE	FALSE	Finngen_R9_G6_EPLEPSY	10	113959713	0.192468	0.0145965	299577	outcome	TRUE	reported	textfile	10	115719472	ENSG00000043591	0.00885675	3.949e-07	31684	exposure	TRUE	reported	ADRB1	textfile	2	TRUE	NA	NA	0.00081113	31684	5.67002e-06	299577	TRUE	9.91545e-06	0.000969917	30.7588	114.491	25.7191	0.3	1e-05	eqtl_blood_1e-5
rs238746	C	A	C	A	-0.0564127	0.0270196	0.415865	0.475897	FALSE	FALSE	FALSE	Finngen_R9_G6_EPLEPSY	10	114007237	0.0437321	0.0133982	299577	outcome	TRUE	reported	textfile	10	115766996	ENSG00000043591	0.00880732	1.5017e-10	31684	exposure	TRUE	reported	ADRB1	textfile	2	TRUE	NA	NA	0.00129328	31684	1.35754e-05	299577	TRUE	4.59931e-08	0.00154614	49.0607	114.491	41.0267	0.3	1e-05	eqtl_blood_1e-5
rs2782978	C	T	C	T	0.114315	-0.0111463	0.395096	0.386981	FALSE	FALSE	FALSE	Finngen_R9_G6_EPLEPSY	10	114020362	0.417906	0.0137598	299577	outcome	TRUE	reported	textfile	10	115780121	ENSG00000043591	0.00885898	4.28437e-38	31684	exposure	TRUE	reported	ADRB1	textfile	2	TRUE	NA	NA	0.00522817	31684	2.19044e-06	299577	TRUE	3.15379e-33	0.00624634	199.14	114.491	166.509	0.3	1e-05	eqtl_blood_1e-5
rs4917675	T	C	T	C	0.249181	-0.0100212	0.242343	0.276344	FALSE	FALSE	FALSE	Finngen_R9_G6_EPLEPSY	10	114039718	0.504256	0.0150062	299577	outcome	TRUE	reported	textfile	10	115799477	ENSG00000043591	0.0100003	4.82002e-137	31684	exposure	TRUE	reported	ADRB1	textfile	2	TRUE	NA	NA	0.0192204	31684	1.48865e-06	299577	TRUE	3.2059e-121	0.0228015	739.252	114.491	620.874	0.3	1e-05	eqtl_blood_1e-5
rs4918894	T	C	T	C	0.0574133	0.00595666	0.395995	0.457444	FALSE	FALSE	FALSE	Finngen_R9_G6_EPLEPSY	10	114281014	0.665958	0.0137981	299577	outcome	TRUE	reported	textfile	10	116040773	ENSG00000043591	0.00925006	5.40741e-10	31684	exposure	TRUE	reported	ADRB1	textfile	2	TRUE	NA	NA	0.00121449	31684	6.22101e-07	299577	TRUE	8.034e-09	0.00157683	50.0361	114.491	38.5244	0.3	1e-05	eqtl_blood_1e-5
rs4918895	C	G	C	G	0.0534299	-0.00322244	0.291833	0.316808	FALSE	TRUE	FALSE	Finngen_R9_G6_EPLEPSY	10	114284156	0.826301	0.0146844	299577	outcome	TRUE	reported	textfile	10	116043915	ENSG00000043591	0.00955197	2.2241e-08	31684	exposure	TRUE	reported	ADRB1	textfile	2	TRUE	NA	NA	0.000986601	31684	1.6075e-07	299577	TRUE	1.51628e-07	0.00117996	37.4278	114.491	31.2884	0.3	1e-05	eqtl_blood_1e-5
rs540609	A	G	A	G	0.160375	0.00517008	0.191765	0.186839	FALSE	FALSE	FALSE	Finngen_R9_G6_EPLEPSY	10	114280242	0.768686	0.0175797	299577	outcome	TRUE	reported	textfile	10	116040001	ENSG00000043591	0.0118243	6.61843e-42	31684	exposure	TRUE	reported	ADRB1	textfile	2	TRUE	NA	NA	0.00577292	31684	2.88713e-07	299577	TRUE	1.75563e-37	0.00797279	254.624	114.491	183.96	0.3	1e-05	eqtl_blood_1e-5
rs659280	A	G	A	G	0.0768273	-0.0382819	0.164231	0.193553	FALSE	FALSE	FALSE	Finngen_R9_G6_EPLEPSY	10	114139822	0.0265424	0.0172582	299577	outcome	TRUE	reported	textfile	10	115899581	ENSG00000043591	0.0117642	6.55069e-11	31684	exposure	TRUE	reported	ADRB1	textfile	2	TRUE	NA	NA	0.00134434	31684	1.64242e-05	299577	TRUE	3.33282e-08	0.00162033	51.4185	114.491	42.6488	0.3	1e-05	eqtl_blood_1e-5
rs660101	G	C	G	C	0.110616	-0.00517475	0.40091	0.381553	FALSE	TRUE	FALSE	Finngen_R9_G6_EPLEPSY	10	114136692	0.707385	0.0137857	299577	outcome	TRUE	reported	textfile	10	115896451	ENSG00000043591	0.00883866	6.18088e-36	31684	exposure	TRUE	reported	ADRB1	textfile	2	TRUE	NA	NA	0.00491936	31684	4.70344e-07	299577	TRUE	5.22311e-32	0.00587767	187.317	114.491	156.626	0.3	1e-05	eqtl_blood_1e-5
rs7099933	C	T	C	T	-0.0711702	0.0497675	0.115905	0.127118	FALSE	FALSE	FALSE	Finngen_R9_G6_EPLEPSY	10	113969013	0.013334	0.0201103	299577	outcome	TRUE	reported	textfile	10	115728772	ENSG00000043591	0.0135346	1.4531e-07	31684	exposure	TRUE	reported	ADRB1	textfile	2	TRUE	NA	NA	0.000871995	31684	2.04428e-05	299577	TRUE	2.2907e-05	0.00103807	32.9224	114.491	27.6507	0.3	1e-05	eqtl_blood_1e-5
rs717368	A	G	A	G	-0.0879538	-0.0123095	0.0902157	0.0915028	FALSE	FALSE	FALSE	Finngen_R9_G6_EPLEPSY	10	113947537	0.598321	0.0233657	299577	outcome	TRUE	reported	textfile	10	115707296	ENSG00000043591	0.0153481	1.0008e-08	31684	exposure	TRUE	reported	ADRB1	textfile	2	TRUE	NA	NA	0.00103547	31684	9.2644e-07	299577	TRUE	1.25205e-07	0.00126987	40.2832	114.491	32.8398	0.3	1e-05	eqtl_blood_1e-5
rs72823019	C	A	C	A	0.421564	-0.00494338	0.0252021	0.02688	FALSE	FALSE	FALSE	Finngen_R9_G6_EPLEPSY	10	114035957	0.905059	0.041446	299577	outcome	TRUE	reported	textfile	10	115795716	ENSG00000043591	0.0289186	3.89991e-48	31684	exposure	TRUE	reported	ADRB1	textfile	2	TRUE	NA	NA	0.0066628	31684	4.74873e-08	299577	TRUE	2.2048e-43	0.00873189	279.081	114.491	212.507	0.3	1e-05	eqtl_blood_1e-5
rs77030796	G	T	G	T	-0.128432	0.0439955	0.0502006	0.0598239	FALSE	FALSE	FALSE	Finngen_R9_G6_EPLEPSY	10	113988877	0.119538	0.0282617	299577	outcome	TRUE	reported	textfile	10	115748636	ENSG00000043591	0.0200032	1.3574e-10	31684	exposure	TRUE	reported	ADRB1	textfile	2	TRUE	NA	NA	0.00129948	31684	8.0893e-06	299577	TRUE	1.87685e-08	0.00157296	49.913	114.491	41.2238	0.3	1e-05	eqtl_blood_1e-5
rs79005704	C	T	C	T	0.141849	-0.0178459	0.0327249	0.0197665	FALSE	FALSE	FALSE	Finngen_R9_G6_EPLEPSY	10	114320889	0.717213	0.0492725	299577	outcome	TRUE	reported	textfile	10	116080648	ENSG00000043591	0.0271388	1.7247e-07	31684	exposure	TRUE	reported	ADRB1	textfile	2	TRUE	NA	NA	0.000861558	31684	4.37887e-07	299577	TRUE	1.18714e-06	0.00127383	40.4089	114.491	27.3194	0.3	1e-05	eqtl_blood_1e-5
rs79850079	G	A	G	A	-0.120653	0.00202024	0.0306697	0.0223146	FALSE	FALSE	FALSE	Finngen_R9_G6_EPLEPSY	10	114030247	0.964581	0.0454948	299577	outcome	TRUE	reported	textfile	10	115790006	ENSG00000043591	0.0252857	1.8277e-06	31684	exposure	TRUE	reported	ADRB1	textfile	2	TRUE	NA	NA	0.000718128	31684	6.58229e-09	299577	TRUE	6.08732e-06	0.000865541	27.4458	114.491	22.7681	0.3	1e-05	eqtl_blood_1e-5
rs855715	G	T	G	T	-0.12265	0.0189853	0.105748	0.0857588	FALSE	FALSE	FALSE	Finngen_R9_G6_EPLEPSY	10	114063765	0.430507	0.0240831	299577	outcome	TRUE	reported	textfile	10	115823524	ENSG00000043591	0.0148461	1.4397e-16	31684	exposure	TRUE	reported	ADRB1	textfile	2	TRUE	NA	NA	0.00214963	31684	2.07445e-06	299577	TRUE	2.74716e-14	0.0028451	90.3956	114.491	68.2512	0.3	1e-05	eqtl_blood_1e-5
rs113657113	A	G	A	G	-0.129541	0.137254	0.0286864	0.0218334	FALSE	FALSE	FALSE	Finngen_R9_GE	10	113642763	0.311473	0.135608	366832	outcome	TRUE	reported	textfile	10	115402522	ENSG00000043591	0.0281489	4.1845e-06	31684	exposure	TRUE	reported	ADRB1	textfile	2	TRUE	NA	NA	0.000668019	31684	2.79263e-06	366832	TRUE	3.63807e-05	0.000935147	29.6551	215.406	21.1783	0.01	1e-05	eqtl_blood_1e-5
rs117648943	A	G	A	G	0.513463	0.294702	0.0138373	0.00798187	FALSE	FALSE	FALSE	Finngen_R9_GE	10	114086543	0.190333	0.225033	366832	outcome	TRUE	reported	textfile	10	115846302	ENSG00000043591	0.0783506	5.62419e-11	31684	exposure	TRUE	reported	ADRB1	textfile	2	TRUE	NA	NA	0.00135373	31684	4.67527e-06	366832	TRUE	3.28365e-09	0.00719529	229.613	215.406	42.9471	0.01	1e-05	eqtl_blood_1e-5
rs17775775	T	C	T	C	0.105529	-0.00217404	0.0422761	0.0505768	FALSE	FALSE	FALSE	Finngen_R9_GE	10	113911054	0.98084	0.0905275	366832	outcome	TRUE	reported	textfile	10	115670813	ENSG00000043591	0.0226418	3.1498e-06	31684	exposure	TRUE	reported	ADRB1	textfile	2	TRUE	NA	NA	0.000685191	31684	1.5722e-09	366832	TRUE	8.03115e-06	0.000901797	28.5965	215.406	21.7231	0.01	1e-05	eqtl_blood_1e-5
rs4917675	T	C	T	C	0.249181	0.0309328	0.242343	0.27644	FALSE	FALSE	FALSE	Finngen_R9_GE	10	114039718	0.48511	0.0443094	366832	outcome	TRUE	reported	textfile	10	115799477	ENSG00000043591	0.0100003	4.82002e-137	31684	exposure	TRUE	reported	ADRB1	textfile	2	TRUE	NA	NA	0.0192204	31684	1.32856e-06	366832	TRUE	1.81704e-123	0.0228015	739.252	215.406	620.874	0.01	1e-05	eqtl_blood_1e-5
rs77030796	G	T	G	T	-0.128432	-0.00149307	0.0502006	0.059757	FALSE	FALSE	FALSE	Finngen_R9_GE	10	113988877	0.985729	0.0834719	366832	outcome	TRUE	reported	textfile	10	115748636	ENSG00000043591	0.0200032	1.3574e-10	31684	exposure	TRUE	reported	ADRB1	textfile	2	TRUE	NA	NA	0.00129948	31684	8.72198e-10	366832	TRUE	7.5744e-10	0.00157296	49.913	215.406	41.2238	0.01	1e-05	eqtl_blood_1e-5
rs1034257	G	A	G	A	-0.0731144	0.000279286	0.239975	0.235395	FALSE	FALSE	FALSE	Finngen_R9_GE	10	114072838	0.995209	0.0465134	366832	outcome	TRUE	reported	textfile	10	115832597	ENSG00000043591	0.0101401	5.57879e-13	31684	exposure	TRUE	reported	ADRB1	textfile	2	TRUE	NA	NA	0.00163831	31684	9.82828e-11	366832	TRUE	4.7056e-12	0.00194998	61.8999	129.077	51.9902	0.05	1e-05	eqtl_blood_1e-5
rs10885545	G	A	G	A	0.0707088	-0.0441219	0.16618	0.173313	FALSE	FALSE	FALSE	Finngen_R9_GE	10	114316819	0.406865	0.0531959	366832	outcome	TRUE	reported	textfile	10	116076578	ENSG00000043591	0.011848	2.40181e-09	31684	exposure	TRUE	reported	ADRB1	textfile	2	TRUE	NA	NA	0.00112294	31684	1.87537e-06	366832	TRUE	4.00034e-08	0.00138557	43.9585	129.077	35.617	0.05	1e-05	eqtl_blood_1e-5
rs113657113	A	G	A	G	-0.129541	0.137254	0.0286864	0.0218334	FALSE	FALSE	FALSE	Finngen_R9_GE	10	113642763	0.311473	0.135608	366832	outcome	TRUE	reported	textfile	10	115402522	ENSG00000043591	0.0281489	4.1845e-06	31684	exposure	TRUE	reported	ADRB1	textfile	2	TRUE	NA	NA	0.000668019	31684	2.79263e-06	366832	TRUE	3.63807e-05	0.000935147	29.6551	129.077	21.1783	0.05	1e-05	eqtl_blood_1e-5
rs117648943	A	G	A	G	0.513463	0.294702	0.0138373	0.00798187	FALSE	FALSE	FALSE	Finngen_R9_GE	10	114086543	0.190333	0.225033	366832	outcome	TRUE	reported	textfile	10	115846302	ENSG00000043591	0.0783506	5.62419e-11	31684	exposure	TRUE	reported	ADRB1	textfile	2	TRUE	NA	NA	0.00135373	31684	4.67527e-06	366832	TRUE	3.28365e-09	0.00719529	229.613	129.077	42.9471	0.05	1e-05	eqtl_blood_1e-5
rs12251656	A	C	A	C	0.064478	0.0219613	0.132925	0.128748	FALSE	FALSE	FALSE	Finngen_R9_GE	10	114181403	0.709184	0.0588851	366832	outcome	TRUE	reported	textfile	10	115941162	ENSG00000043591	0.0127624	4.3675e-07	31684	exposure	TRUE	reported	ADRB1	textfile	2	TRUE	NA	NA	0.000805	31684	3.79175e-07	366832	TRUE	2.12327e-06	0.000958333	30.391	129.077	25.5246	0.05	1e-05	eqtl_blood_1e-5
rs17775775	T	C	T	C	0.105529	-0.00217404	0.0422761	0.0505768	FALSE	FALSE	FALSE	Finngen_R9_GE	10	113911054	0.98084	0.0905275	366832	outcome	TRUE	reported	textfile	10	115670813	ENSG00000043591	0.0226418	3.1498e-06	31684	exposure	TRUE	reported	ADRB1	textfile	2	TRUE	NA	NA	0.000685191	31684	1.5722e-09	366832	TRUE	8.03115e-06	0.000901797	28.5965	129.077	21.7231	0.05	1e-05	eqtl_blood_1e-5
rs4917675	T	C	T	C	0.249181	0.0309328	0.242343	0.27644	FALSE	FALSE	FALSE	Finngen_R9_GE	10	114039718	0.48511	0.0443094	366832	outcome	TRUE	reported	textfile	10	115799477	ENSG00000043591	0.0100003	4.82002e-137	31684	exposure	TRUE	reported	ADRB1	textfile	2	TRUE	NA	NA	0.0192204	31684	1.32856e-06	366832	TRUE	1.81704e-123	0.0228015	739.252	129.077	620.874	0.05	1e-05	eqtl_blood_1e-5
rs657497	G	A	G	A	0.0915065	-0.0220516	0.211492	0.174032	FALSE	FALSE	FALSE	Finngen_R9_GE	10	114140213	0.673367	0.0523132	366832	outcome	TRUE	reported	textfile	10	115899972	ENSG00000043591	0.0106663	9.57009e-18	31684	exposure	TRUE	reported	ADRB1	textfile	2	TRUE	NA	NA	0.00231769	31684	4.84387e-07	366832	TRUE	5.11255e-16	0.00279276	88.7281	129.077	73.5997	0.05	1e-05	eqtl_blood_1e-5
rs77030796	G	T	G	T	-0.128432	-0.00149307	0.0502006	0.059757	FALSE	FALSE	FALSE	Finngen_R9_GE	10	113988877	0.985729	0.0834719	366832	outcome	TRUE	reported	textfile	10	115748636	ENSG00000043591	0.0200032	1.3574e-10	31684	exposure	TRUE	reported	ADRB1	textfile	2	TRUE	NA	NA	0.00129948	31684	8.72198e-10	366832	TRUE	7.5744e-10	0.00157296	49.913	129.077	41.2238	0.05	1e-05	eqtl_blood_1e-5
rs79850079	G	A	G	A	-0.120653	0.351937	0.0306697	0.0223893	FALSE	FALSE	FALSE	Finngen_R9_GE	10	114030247	0.00343337	0.120279	366832	outcome	TRUE	reported	textfile	10	115790006	ENSG00000043591	0.0252857	1.8277e-06	31684	exposure	TRUE	reported	ADRB1	textfile	2	TRUE	NA	NA	0.000718128	31684	2.33386e-05	366832	TRUE	0.000175165	0.000865541	27.4458	129.077	22.7681	0.05	1e-05	eqtl_blood_1e-5
rs855715	G	T	G	T	-0.12265	0.0108361	0.105748	0.0854293	FALSE	FALSE	FALSE	Finngen_R9_GE	10	114063765	0.879425	0.0714318	366832	outcome	TRUE	reported	textfile	10	115823524	ENSG00000043591	0.0148461	1.4397e-16	31684	exposure	TRUE	reported	ADRB1	textfile	2	TRUE	NA	NA	0.00214963	31684	6.27333e-08	366832	TRUE	3.26066e-15	0.0028451	90.3956	129.077	68.2512	0.05	1e-05	eqtl_blood_1e-5
rs10885533	A	G	A	G	-0.0987643	-0.0246351	0.455635	0.438212	FALSE	FALSE	FALSE	Finngen_R9_GE	10	114079857	0.537977	0.0400002	366832	outcome	TRUE	reported	textfile	10	115839616	ENSG00000043591	0.00868273	5.58312e-30	31684	exposure	TRUE	reported	ADRB1	textfile	2	TRUE	NA	NA	0.00406729	31684	1.034e-06	366832	TRUE	7.19734e-27	0.0048388	154.048	109.514	129.386	0.2	1e-05	eqtl_blood_1e-5
rs10885545	G	A	G	A	0.0707088	-0.0441219	0.16618	0.173313	FALSE	FALSE	FALSE	Finngen_R9_GE	10	114316819	0.406865	0.0531959	366832	outcome	TRUE	reported	textfile	10	116076578	ENSG00000043591	0.011848	2.40181e-09	31684	exposure	TRUE	reported	ADRB1	textfile	2	TRUE	NA	NA	0.00112294	31684	1.87537e-06	366832	TRUE	4.00034e-08	0.00138557	43.9585	109.514	35.617	0.2	1e-05	eqtl_blood_1e-5
rs11196628	C	A	C	A	0.163543	0.0135501	0.15931	0.17272	FALSE	FALSE	FALSE	Finngen_R9_GE	10	114090616	0.795303	0.05223	366832	outcome	TRUE	reported	textfile	10	115850375	ENSG00000043591	0.0119797	1.97492e-42	31684	exposure	TRUE	reported	ADRB1	textfile	2	TRUE	NA	NA	0.00584807	31684	1.83476e-07	366832	TRUE	1.0507e-38	0.00716428	228.617	109.514	186.368	0.2	1e-05	eqtl_blood_1e-5
rs113657113	A	G	A	G	-0.129541	0.137254	0.0286864	0.0218334	FALSE	FALSE	FALSE	Finngen_R9_GE	10	113642763	0.311473	0.135608	366832	outcome	TRUE	reported	textfile	10	115402522	ENSG00000043591	0.0281489	4.1845e-06	31684	exposure	TRUE	reported	ADRB1	textfile	2	TRUE	NA	NA	0.000668019	31684	2.79263e-06	366832	TRUE	3.63807e-05	0.000935147	29.6551	109.514	21.1783	0.2	1e-05	eqtl_blood_1e-5
rs117133334	A	G	A	G	-0.151321	-0.0534185	0.0311804	0.0509778	FALSE	FALSE	FALSE	Finngen_R9_GE	10	114175739	0.552552	0.089939	366832	outcome	TRUE	reported	textfile	10	115935498	ENSG00000043591	0.0289244	1.6805e-07	31684	exposure	TRUE	reported	ADRB1	textfile	2	TRUE	NA	NA	0.000863142	31684	9.61661e-07	366832	TRUE	1.22792e-06	0.00138342	43.8901	109.514	27.3697	0.2	1e-05	eqtl_blood_1e-5
rs117648943	A	G	A	G	0.513463	0.294702	0.0138373	0.00798187	FALSE	FALSE	FALSE	Finngen_R9_GE	10	114086543	0.190333	0.225033	366832	outcome	TRUE	reported	textfile	10	115846302	ENSG00000043591	0.0783506	5.62419e-11	31684	exposure	TRUE	reported	ADRB1	textfile	2	TRUE	NA	NA	0.00135373	31684	4.67527e-06	366832	TRUE	3.28365e-09	0.00719529	229.613	109.514	42.9471	0.2	1e-05	eqtl_blood_1e-5
rs12415912	T	C	T	C	0.203353	-0.00903565	0.0157063	0.00910525	FALSE	FALSE	FALSE	Finngen_R9_GE	10	114182301	0.964919	0.205443	366832	outcome	TRUE	reported	textfile	10	115942060	ENSG00000043591	0.0405862	5.43171e-07	31684	exposure	TRUE	reported	ADRB1	textfile	2	TRUE	NA	NA	0.00079175	31684	5.27316e-09	366832	TRUE	1.63486e-06	0.00127859	40.56	109.514	25.1041	0.2	1e-05	eqtl_blood_1e-5
rs139906071	G	A	G	A	0.159807	0.193211	0.0193492	0.0234688	FALSE	FALSE	FALSE	Finngen_R9_GE	10	114229167	0.138824	0.130532	366832	outcome	TRUE	reported	textfile	10	115988926	ENSG00000043591	0.0347845	4.3441e-06	31684	exposure	TRUE	reported	ADRB1	textfile	2	TRUE	NA	NA	0.000665761	31684	5.97258e-06	366832	TRUE	6.61008e-05	0.000969168	30.735	109.514	21.1067	0.2	1e-05	eqtl_blood_1e-5
rs143854972	G	A	G	A	0.208492	-0.0405862	0.0531878	0.0412464	FALSE	FALSE	FALSE	Finngen_R9_GE	10	114083686	0.684993	0.10005	366832	outcome	TRUE	reported	textfile	10	115843445	ENSG00000043591	0.0194383	7.70178e-27	31684	exposure	TRUE	reported	ADRB1	textfile	2	TRUE	NA	NA	0.00361806	31684	4.48598e-07	366832	TRUE	2.70172e-24	0.00437809	139.317	109.514	115.044	0.2	1e-05	eqtl_blood_1e-5
rs17775775	T	C	T	C	0.105529	-0.00217404	0.0422761	0.0505768	FALSE	FALSE	FALSE	Finngen_R9_GE	10	113911054	0.98084	0.0905275	366832	outcome	TRUE	reported	textfile	10	115670813	ENSG00000043591	0.0226418	3.1498e-06	31684	exposure	TRUE	reported	ADRB1	textfile	2	TRUE	NA	NA	0.000685191	31684	1.5722e-09	366832	TRUE	8.03115e-06	0.000901797	28.5965	109.514	21.7231	0.2	1e-05	eqtl_blood_1e-5
rs17875422	A	G	A	G	-0.131459	0.0279212	0.0363865	0.0563796	FALSE	FALSE	FALSE	Finngen_R9_GE	10	114038333	0.746215	0.0862743	366832	outcome	TRUE	reported	textfile	10	115798092	ENSG00000043591	0.0240362	4.52071e-08	31684	exposure	TRUE	reported	ADRB1	textfile	2	TRUE	NA	NA	0.00094325	31684	2.85522e-07	366832	TRUE	2.53425e-07	0.00121186	38.4409	109.514	29.9122	0.2	1e-05	eqtl_blood_1e-5
rs17875473	C	T	C	T	-0.0925872	0.0864264	0.104769	0.112596	FALSE	FALSE	FALSE	Finngen_R9_GE	10	114040535	0.169148	0.0628581	366832	outcome	TRUE	reported	textfile	10	115800294	ENSG00000043591	0.0149151	5.37999e-10	31684	exposure	TRUE	reported	ADRB1	textfile	2	TRUE	NA	NA	0.00121481	31684	5.15351e-06	366832	TRUE	2.59482e-08	0.00160805	51.0283	109.514	38.5345	0.2	1e-05	eqtl_blood_1e-5
rs1801253	C	G	C	G	-0.130482	0.0219867	0.265579	0.252519	FALSE	TRUE	FALSE	Finngen_R9_GE	10	114045297	0.628057	0.0453837	366832	outcome	TRUE	reported	textfile	10	115805056	ENSG00000043591	0.00989396	1.02879e-39	31684	exposure	TRUE	reported	ADRB1	textfile	2	TRUE	NA	NA	0.00545972	31684	6.39816e-07	366832	TRUE	7.04257e-36	0.00664156	211.825	109.514	173.925	0.2	1e-05	eqtl_blood_1e-5
rs180898	A	C	A	C	-0.0994998	-0.030762	0.0644334	0.0665039	FALSE	FALSE	FALSE	Finngen_R9_GE	10	114005638	0.699137	0.0795941	366832	outcome	TRUE	reported	textfile	10	115765397	ENSG00000043591	0.0187368	1.0938e-07	31684	exposure	TRUE	reported	ADRB1	textfile	2	TRUE	NA	NA	0.000889313	31684	4.07195e-07	366832	TRUE	6.19196e-07	0.0011936	37.8609	109.514	28.2003	0.2	1e-05	eqtl_blood_1e-5
rs180943	G	C	G	C	-0.0449161	-0.0218033	0.401925	0.301436	FALSE	TRUE	FALSE	Finngen_R9_GE	10	113959713	0.612312	0.0430237	366832	outcome	TRUE	reported	textfile	10	115719472	ENSG00000043591	0.00885675	3.949e-07	31684	exposure	TRUE	reported	ADRB1	textfile	2	TRUE	NA	NA	0.00081113	31684	7.00106e-07	366832	TRUE	2.33517e-06	0.000969917	30.7588	109.514	25.7191	0.2	1e-05	eqtl_blood_1e-5
rs238746	C	A	C	A	-0.0564127	-0.0908966	0.415865	0.47524	FALSE	FALSE	FALSE	Finngen_R9_GE	10	114007237	0.021457	0.0395229	366832	outcome	TRUE	reported	textfile	10	115766996	ENSG00000043591	0.00880732	1.5017e-10	31684	exposure	TRUE	reported	ADRB1	textfile	2	TRUE	NA	NA	0.00129328	31684	1.44187e-05	366832	TRUE	3.89697e-08	0.00154614	49.0607	109.514	41.0267	0.2	1e-05	eqtl_blood_1e-5
rs489262	A	T	A	T	0.105779	0.033773	0.380251	0.356865	FALSE	TRUE	FALSE	Finngen_R9_GE	10	114259186	0.411504	0.0411239	366832	outcome	TRUE	reported	textfile	10	116018945	ENSG00000043591	0.00892548	2.11629e-32	31684	exposure	TRUE	reported	ADRB1	textfile	2	TRUE	NA	NA	0.00441369	31684	1.83859e-06	366832	TRUE	8.92394e-29	0.0052737	167.967	109.514	140.455	0.2	1e-05	eqtl_blood_1e-5
rs4917675	T	C	T	C	0.249181	0.0309328	0.242343	0.27644	FALSE	FALSE	FALSE	Finngen_R9_GE	10	114039718	0.48511	0.0443094	366832	outcome	TRUE	reported	textfile	10	115799477	ENSG00000043591	0.0100003	4.82002e-137	31684	exposure	TRUE	reported	ADRB1	textfile	2	TRUE	NA	NA	0.0192204	31684	1.32856e-06	366832	TRUE	1.81704e-123	0.0228015	739.252	109.514	620.874	0.2	1e-05	eqtl_blood_1e-5
rs4918894	T	C	T	C	0.0574133	0.0261281	0.395995	0.457331	FALSE	FALSE	FALSE	Finngen_R9_GE	10	114281014	0.521028	0.0407131	366832	outcome	TRUE	reported	textfile	10	116040773	ENSG00000043591	0.00925006	5.40741e-10	31684	exposure	TRUE	reported	ADRB1	textfile	2	TRUE	NA	NA	0.00121449	31684	1.12275e-06	366832	TRUE	7.79971e-09	0.00157683	50.0361	109.514	38.5244	0.2	1e-05	eqtl_blood_1e-5
rs659280	A	G	A	G	0.0768273	0.0125108	0.164231	0.193689	FALSE	FALSE	FALSE	Finngen_R9_GE	10	114139822	0.80598	0.0509366	366832	outcome	TRUE	reported	textfile	10	115899581	ENSG00000043591	0.0117642	6.55069e-11	31684	exposure	TRUE	reported	ADRB1	textfile	2	TRUE	NA	NA	0.00134434	31684	1.64454e-07	366832	TRUE	5.83283e-10	0.00162033	51.4185	109.514	42.6488	0.2	1e-05	eqtl_blood_1e-5
rs7085562	A	G	A	G	0.0756261	0.0362611	0.456838	0.484901	FALSE	FALSE	FALSE	Finngen_R9_GE	10	113996145	0.361686	0.0397531	366832	outcome	TRUE	reported	textfile	10	115755904	ENSG00000043591	0.00868986	3.23791e-18	31684	exposure	TRUE	reported	ADRB1	textfile	2	TRUE	NA	NA	0.00238489	31684	2.26816e-06	366832	TRUE	6.01253e-16	0.00283834	90.1804	109.514	75.7387	0.2	1e-05	eqtl_blood_1e-5
rs7099933	C	T	C	T	-0.0711702	-0.0145122	0.115905	0.126704	FALSE	FALSE	FALSE	Finngen_R9_GE	10	113969013	0.80733	0.0595073	366832	outcome	TRUE	reported	textfile	10	115728772	ENSG00000043591	0.0135346	1.4531e-07	31684	exposure	TRUE	reported	ADRB1	textfile	2	TRUE	NA	NA	0.000871995	31684	1.62129e-07	366832	TRUE	6.50895e-07	0.00103807	32.9224	109.514	27.6507	0.2	1e-05	eqtl_blood_1e-5
rs717368	A	G	A	G	-0.0879538	0.0594873	0.0902157	0.0911835	FALSE	FALSE	FALSE	Finngen_R9_GE	10	113947537	0.389268	0.0690953	366832	outcome	TRUE	reported	textfile	10	115707296	ENSG00000043591	0.0153481	1.0008e-08	31684	exposure	TRUE	reported	ADRB1	textfile	2	TRUE	NA	NA	0.00103547	31684	2.02063e-06	366832	TRUE	1.4858e-07	0.00126987	40.2832	109.514	32.8398	0.2	1e-05	eqtl_blood_1e-5
rs72823019	C	A	C	A	0.421564	-0.0489912	0.0252021	0.0268469	FALSE	FALSE	FALSE	Finngen_R9_GE	10	114035957	0.686692	0.121461	366832	outcome	TRUE	reported	textfile	10	115795716	ENSG00000043591	0.0289186	3.89991e-48	31684	exposure	TRUE	reported	ADRB1	textfile	2	TRUE	NA	NA	0.0066628	31684	4.43504e-07	366832	TRUE	1.16003e-43	0.00873189	279.081	109.514	212.507	0.2	1e-05	eqtl_blood_1e-5
rs77030796	G	T	G	T	-0.128432	-0.00149307	0.0502006	0.059757	FALSE	FALSE	FALSE	Finngen_R9_GE	10	113988877	0.985729	0.0834719	366832	outcome	TRUE	reported	textfile	10	115748636	ENSG00000043591	0.0200032	1.3574e-10	31684	exposure	TRUE	reported	ADRB1	textfile	2	TRUE	NA	NA	0.00129948	31684	8.72198e-10	366832	TRUE	7.5744e-10	0.00157296	49.913	109.514	41.2238	0.2	1e-05	eqtl_blood_1e-5
rs79005704	C	T	C	T	0.141849	-0.140368	0.0327249	0.0197613	FALSE	FALSE	FALSE	Finngen_R9_GE	10	114320889	0.330976	0.144389	366832	outcome	TRUE	reported	textfile	10	116080648	ENSG00000043591	0.0271388	1.7247e-07	31684	exposure	TRUE	reported	ADRB1	textfile	2	TRUE	NA	NA	0.000861558	31684	2.57633e-06	366832	TRUE	2.13896e-06	0.00127383	40.4089	109.514	27.3194	0.2	1e-05	eqtl_blood_1e-5
rs79850079	G	A	G	A	-0.120653	0.351937	0.0306697	0.0223893	FALSE	FALSE	FALSE	Finngen_R9_GE	10	114030247	0.00343337	0.120279	366832	outcome	TRUE	reported	textfile	10	115790006	ENSG00000043591	0.0252857	1.8277e-06	31684	exposure	TRUE	reported	ADRB1	textfile	2	TRUE	NA	NA	0.000718128	31684	2.33386e-05	366832	TRUE	0.000175165	0.000865541	27.4458	109.514	22.7681	0.2	1e-05	eqtl_blood_1e-5
rs1034257	G	A	G	A	-0.0731144	0.000279286	0.239975	0.235395	FALSE	FALSE	FALSE	Finngen_R9_GE	10	114072838	0.995209	0.0465134	366832	outcome	TRUE	reported	textfile	10	115832597	ENSG00000043591	0.0101401	5.57879e-13	31684	exposure	TRUE	reported	ADRB1	textfile	2	TRUE	NA	NA	0.00163831	31684	9.82828e-11	366832	TRUE	4.7056e-12	0.00194998	61.8999	114.491	51.9902	0.3	1e-05	eqtl_blood_1e-5
rs10787511	G	A	G	A	-0.048327	-0.0329317	0.475934	0.438179	FALSE	FALSE	FALSE	Finngen_R9_GE	10	113988238	0.411281	0.0400803	366832	outcome	TRUE	reported	textfile	10	115747997	ENSG00000043591	0.00869379	2.7164e-08	31684	exposure	TRUE	reported	ADRB1	textfile	2	TRUE	NA	NA	0.000974373	31684	1.84035e-06	366832	TRUE	3.38498e-07	0.00116504	36.954	114.491	30.9002	0.3	1e-05	eqtl_blood_1e-5
rs10885531	C	T	C	T	-0.0825778	-0.0467831	0.519491	0.530806	FALSE	FALSE	FALSE	Finngen_R9_GE	10	114054633	0.239209	0.0397488	366832	outcome	TRUE	reported	textfile	10	115814392	ENSG00000043591	0.0086625	1.531e-21	31684	exposure	TRUE	reported	ADRB1	textfile	2	TRUE	NA	NA	0.00286012	31684	3.77627e-06	366832	TRUE	1.25526e-18	0.00340437	108.226	114.491	90.8741	0.3	1e-05	eqtl_blood_1e-5
rs10885545	G	A	G	A	0.0707088	-0.0441219	0.16618	0.173313	FALSE	FALSE	FALSE	Finngen_R9_GE	10	114316819	0.406865	0.0531959	366832	outcome	TRUE	reported	textfile	10	116076578	ENSG00000043591	0.011848	2.40181e-09	31684	exposure	TRUE	reported	ADRB1	textfile	2	TRUE	NA	NA	0.00112294	31684	1.87537e-06	366832	TRUE	4.00034e-08	0.00138557	43.9585	114.491	35.617	0.3	1e-05	eqtl_blood_1e-5
rs11196628	C	A	C	A	0.163543	0.0135501	0.15931	0.17272	FALSE	FALSE	FALSE	Finngen_R9_GE	10	114090616	0.795303	0.05223	366832	outcome	TRUE	reported	textfile	10	115850375	ENSG00000043591	0.0119797	1.97492e-42	31684	exposure	TRUE	reported	ADRB1	textfile	2	TRUE	NA	NA	0.00584807	31684	1.83476e-07	366832	TRUE	1.0507e-38	0.00716428	228.617	114.491	186.368	0.3	1e-05	eqtl_blood_1e-5
rs113657113	A	G	A	G	-0.129541	0.137254	0.0286864	0.0218334	FALSE	FALSE	FALSE	Finngen_R9_GE	10	113642763	0.311473	0.135608	366832	outcome	TRUE	reported	textfile	10	115402522	ENSG00000043591	0.0281489	4.1845e-06	31684	exposure	TRUE	reported	ADRB1	textfile	2	TRUE	NA	NA	0.000668019	31684	2.79263e-06	366832	TRUE	3.63807e-05	0.000935147	29.6551	114.491	21.1783	0.3	1e-05	eqtl_blood_1e-5
rs117126153	T	C	T	C	0.357257	-0.239541	0.0191412	0.0138995	FALSE	FALSE	FALSE	Finngen_R9_GE	10	114212293	0.157876	0.169616	366832	outcome	TRUE	reported	textfile	10	115972052	ENSG00000043591	0.0439204	4.14671e-16	31684	exposure	TRUE	reported	ADRB1	textfile	2	TRUE	NA	NA	0.00208406	31684	5.43699e-06	366832	TRUE	1.33001e-13	0.00479256	152.569	114.491	66.1651	0.3	1e-05	eqtl_blood_1e-5
rs117133334	A	G	A	G	-0.151321	-0.0534185	0.0311804	0.0509778	FALSE	FALSE	FALSE	Finngen_R9_GE	10	114175739	0.552552	0.089939	366832	outcome	TRUE	reported	textfile	10	115935498	ENSG00000043591	0.0289244	1.6805e-07	31684	exposure	TRUE	reported	ADRB1	textfile	2	TRUE	NA	NA	0.000863142	31684	9.61661e-07	366832	TRUE	1.22792e-06	0.00138342	43.8901	114.491	27.3697	0.3	1e-05	eqtl_blood_1e-5
rs117648943	A	G	A	G	0.513463	0.294702	0.0138373	0.00798187	FALSE	FALSE	FALSE	Finngen_R9_GE	10	114086543	0.190333	0.225033	366832	outcome	TRUE	reported	textfile	10	115846302	ENSG00000043591	0.0783506	5.62419e-11	31684	exposure	TRUE	reported	ADRB1	textfile	2	TRUE	NA	NA	0.00135373	31684	4.67527e-06	366832	TRUE	3.28365e-09	0.00719529	229.613	114.491	42.9471	0.3	1e-05	eqtl_blood_1e-5
rs12415912	T	C	T	C	0.203353	-0.00903565	0.0157063	0.00910525	FALSE	FALSE	FALSE	Finngen_R9_GE	10	114182301	0.964919	0.205443	366832	outcome	TRUE	reported	textfile	10	115942060	ENSG00000043591	0.0405862	5.43171e-07	31684	exposure	TRUE	reported	ADRB1	textfile	2	TRUE	NA	NA	0.00079175	31684	5.27316e-09	366832	TRUE	1.63486e-06	0.00127859	40.56	114.491	25.1041	0.3	1e-05	eqtl_blood_1e-5
rs139275657	A	G	A	G	-0.171398	0.0923122	0.0219748	0.00919653	FALSE	FALSE	FALSE	Finngen_R9_GE	10	113954173	0.656271	0.207412	366832	outcome	TRUE	reported	textfile	10	115713932	ENSG00000043591	0.0314261	4.9249e-08	31684	exposure	TRUE	reported	ADRB1	textfile	2	TRUE	NA	NA	0.000938016	31684	5.3999e-07	366832	TRUE	3.28476e-07	0.00126275	40.0569	114.491	29.7461	0.3	1e-05	eqtl_blood_1e-5
rs139906071	G	A	G	A	0.159807	0.193211	0.0193492	0.0234688	FALSE	FALSE	FALSE	Finngen_R9_GE	10	114229167	0.138824	0.130532	366832	outcome	TRUE	reported	textfile	10	115988926	ENSG00000043591	0.0347845	4.3441e-06	31684	exposure	TRUE	reported	ADRB1	textfile	2	TRUE	NA	NA	0.000665761	31684	5.97258e-06	366832	TRUE	6.61008e-05	0.000969168	30.735	114.491	21.1067	0.3	1e-05	eqtl_blood_1e-5
rs143854972	G	A	G	A	0.208492	-0.0405862	0.0531878	0.0412464	FALSE	FALSE	FALSE	Finngen_R9_GE	10	114083686	0.684993	0.10005	366832	outcome	TRUE	reported	textfile	10	115843445	ENSG00000043591	0.0194383	7.70178e-27	31684	exposure	TRUE	reported	ADRB1	textfile	2	TRUE	NA	NA	0.00361806	31684	4.48598e-07	366832	TRUE	2.70172e-24	0.00437809	139.317	114.491	115.044	0.3	1e-05	eqtl_blood_1e-5
rs17775775	T	C	T	C	0.105529	-0.00217404	0.0422761	0.0505768	FALSE	FALSE	FALSE	Finngen_R9_GE	10	113911054	0.98084	0.0905275	366832	outcome	TRUE	reported	textfile	10	115670813	ENSG00000043591	0.0226418	3.1498e-06	31684	exposure	TRUE	reported	ADRB1	textfile	2	TRUE	NA	NA	0.000685191	31684	1.5722e-09	366832	TRUE	8.03115e-06	0.000901797	28.5965	114.491	21.7231	0.3	1e-05	eqtl_blood_1e-5
rs17776203	A	C	A	C	0.117822	0.0462193	0.436563	0.465196	FALSE	FALSE	FALSE	Finngen_R9_GE	10	114088613	0.244174	0.0396862	366832	outcome	TRUE	reported	textfile	10	115848372	ENSG00000043591	0.0087105	1.0924e-41	31684	exposure	TRUE	reported	ADRB1	textfile	2	TRUE	NA	NA	0.00574187	31684	3.69744e-06	366832	TRUE	1.32666e-36	0.00682928	217.853	114.491	182.964	0.3	1e-05	eqtl_blood_1e-5
rs17875473	C	T	C	T	-0.0925872	0.0864264	0.104769	0.112596	FALSE	FALSE	FALSE	Finngen_R9_GE	10	114040535	0.169148	0.0628581	366832	outcome	TRUE	reported	textfile	10	115800294	ENSG00000043591	0.0149151	5.37999e-10	31684	exposure	TRUE	reported	ADRB1	textfile	2	TRUE	NA	NA	0.00121481	31684	5.15351e-06	366832	TRUE	2.59482e-08	0.00160805	51.0283	114.491	38.5345	0.3	1e-05	eqtl_blood_1e-5
rs1801253	C	G	C	G	-0.130482	0.0219867	0.265579	0.252519	FALSE	TRUE	FALSE	Finngen_R9_GE	10	114045297	0.628057	0.0453837	366832	outcome	TRUE	reported	textfile	10	115805056	ENSG00000043591	0.00989396	1.02879e-39	31684	exposure	TRUE	reported	ADRB1	textfile	2	TRUE	NA	NA	0.00545972	31684	6.39816e-07	366832	TRUE	7.04257e-36	0.00664156	211.825	114.491	173.925	0.3	1e-05	eqtl_blood_1e-5
rs180898	A	C	A	C	-0.0994998	-0.030762	0.0644334	0.0665039	FALSE	FALSE	FALSE	Finngen_R9_GE	10	114005638	0.699137	0.0795941	366832	outcome	TRUE	reported	textfile	10	115765397	ENSG00000043591	0.0187368	1.0938e-07	31684	exposure	TRUE	reported	ADRB1	textfile	2	TRUE	NA	NA	0.000889313	31684	4.07195e-07	366832	TRUE	6.19196e-07	0.0011936	37.8609	114.491	28.2003	0.3	1e-05	eqtl_blood_1e-5
rs180943	G	C	G	C	-0.0449161	-0.0218033	0.401925	0.301436	FALSE	TRUE	FALSE	Finngen_R9_GE	10	113959713	0.612312	0.0430237	366832	outcome	TRUE	reported	textfile	10	115719472	ENSG00000043591	0.00885675	3.949e-07	31684	exposure	TRUE	reported	ADRB1	textfile	2	TRUE	NA	NA	0.00081113	31684	7.00106e-07	366832	TRUE	2.33517e-06	0.000969917	30.7588	114.491	25.7191	0.3	1e-05	eqtl_blood_1e-5
rs238746	C	A	C	A	-0.0564127	-0.0908966	0.415865	0.47524	FALSE	FALSE	FALSE	Finngen_R9_GE	10	114007237	0.021457	0.0395229	366832	outcome	TRUE	reported	textfile	10	115766996	ENSG00000043591	0.00880732	1.5017e-10	31684	exposure	TRUE	reported	ADRB1	textfile	2	TRUE	NA	NA	0.00129328	31684	1.44187e-05	366832	TRUE	3.89697e-08	0.00154614	49.0607	114.491	41.0267	0.3	1e-05	eqtl_blood_1e-5
rs2782978	C	T	C	T	0.114315	0.046382	0.395096	0.387279	FALSE	FALSE	FALSE	Finngen_R9_GE	10	114020362	0.253791	0.0406436	366832	outcome	TRUE	reported	textfile	10	115780121	ENSG00000043591	0.00885898	4.28437e-38	31684	exposure	TRUE	reported	ADRB1	textfile	2	TRUE	NA	NA	0.00522817	31684	3.55016e-06	366832	TRUE	1.99829e-33	0.00624634	199.14	114.491	166.509	0.3	1e-05	eqtl_blood_1e-5
rs4917675	T	C	T	C	0.249181	0.0309328	0.242343	0.27644	FALSE	FALSE	FALSE	Finngen_R9_GE	10	114039718	0.48511	0.0443094	366832	outcome	TRUE	reported	textfile	10	115799477	ENSG00000043591	0.0100003	4.82002e-137	31684	exposure	TRUE	reported	ADRB1	textfile	2	TRUE	NA	NA	0.0192204	31684	1.32856e-06	366832	TRUE	1.81704e-123	0.0228015	739.252	114.491	620.874	0.3	1e-05	eqtl_blood_1e-5
rs4918894	T	C	T	C	0.0574133	0.0261281	0.395995	0.457331	FALSE	FALSE	FALSE	Finngen_R9_GE	10	114281014	0.521028	0.0407131	366832	outcome	TRUE	reported	textfile	10	116040773	ENSG00000043591	0.00925006	5.40741e-10	31684	exposure	TRUE	reported	ADRB1	textfile	2	TRUE	NA	NA	0.00121449	31684	1.12275e-06	366832	TRUE	7.79971e-09	0.00157683	50.0361	114.491	38.5244	0.3	1e-05	eqtl_blood_1e-5
rs4918895	C	G	C	G	0.0534299	-0.0104363	0.291833	0.317235	FALSE	TRUE	FALSE	Finngen_R9_GE	10	114284156	0.80993	0.0433911	366832	outcome	TRUE	reported	textfile	10	116043915	ENSG00000043591	0.00955197	2.2241e-08	31684	exposure	TRUE	reported	ADRB1	textfile	2	TRUE	NA	NA	0.000986601	31684	1.57698e-07	366832	TRUE	1.1716e-07	0.00117996	37.4278	114.491	31.2884	0.3	1e-05	eqtl_blood_1e-5
rs540609	A	G	A	G	0.160375	-0.00198394	0.191765	0.186173	FALSE	FALSE	FALSE	Finngen_R9_GE	10	114280242	0.969535	0.0519479	366832	outcome	TRUE	reported	textfile	10	116040001	ENSG00000043591	0.0118243	6.61843e-42	31684	exposure	TRUE	reported	ADRB1	textfile	2	TRUE	NA	NA	0.00577292	31684	3.97609e-09	366832	TRUE	1.40621e-38	0.00797279	254.624	114.491	183.96	0.3	1e-05	eqtl_blood_1e-5
rs659280	A	G	A	G	0.0768273	0.0125108	0.164231	0.193689	FALSE	FALSE	FALSE	Finngen_R9_GE	10	114139822	0.80598	0.0509366	366832	outcome	TRUE	reported	textfile	10	115899581	ENSG00000043591	0.0117642	6.55069e-11	31684	exposure	TRUE	reported	ADRB1	textfile	2	TRUE	NA	NA	0.00134434	31684	1.64454e-07	366832	TRUE	5.83283e-10	0.00162033	51.4185	114.491	42.6488	0.3	1e-05	eqtl_blood_1e-5
rs660101	G	C	G	C	0.110616	0.031026	0.40091	0.381414	FALSE	TRUE	FALSE	Finngen_R9_GE	10	114136692	0.444936	0.0406161	366832	outcome	TRUE	reported	textfile	10	115896451	ENSG00000043591	0.00883866	6.18088e-36	31684	exposure	TRUE	reported	ADRB1	textfile	2	TRUE	NA	NA	0.00491936	31684	1.5907e-06	366832	TRUE	4.84394e-32	0.00587767	187.317	114.491	156.626	0.3	1e-05	eqtl_blood_1e-5
rs7099933	C	T	C	T	-0.0711702	-0.0145122	0.115905	0.126704	FALSE	FALSE	FALSE	Finngen_R9_GE	10	113969013	0.80733	0.0595073	366832	outcome	TRUE	reported	textfile	10	115728772	ENSG00000043591	0.0135346	1.4531e-07	31684	exposure	TRUE	reported	ADRB1	textfile	2	TRUE	NA	NA	0.000871995	31684	1.62129e-07	366832	TRUE	6.50895e-07	0.00103807	32.9224	114.491	27.6507	0.3	1e-05	eqtl_blood_1e-5
rs717368	A	G	A	G	-0.0879538	0.0594873	0.0902157	0.0911835	FALSE	FALSE	FALSE	Finngen_R9_GE	10	113947537	0.389268	0.0690953	366832	outcome	TRUE	reported	textfile	10	115707296	ENSG00000043591	0.0153481	1.0008e-08	31684	exposure	TRUE	reported	ADRB1	textfile	2	TRUE	NA	NA	0.00103547	31684	2.02063e-06	366832	TRUE	1.4858e-07	0.00126987	40.2832	114.491	32.8398	0.3	1e-05	eqtl_blood_1e-5
rs72823019	C	A	C	A	0.421564	-0.0489912	0.0252021	0.0268469	FALSE	FALSE	FALSE	Finngen_R9_GE	10	114035957	0.686692	0.121461	366832	outcome	TRUE	reported	textfile	10	115795716	ENSG00000043591	0.0289186	3.89991e-48	31684	exposure	TRUE	reported	ADRB1	textfile	2	TRUE	NA	NA	0.0066628	31684	4.43504e-07	366832	TRUE	1.16003e-43	0.00873189	279.081	114.491	212.507	0.3	1e-05	eqtl_blood_1e-5
rs77030796	G	T	G	T	-0.128432	-0.00149307	0.0502006	0.059757	FALSE	FALSE	FALSE	Finngen_R9_GE	10	113988877	0.985729	0.0834719	366832	outcome	TRUE	reported	textfile	10	115748636	ENSG00000043591	0.0200032	1.3574e-10	31684	exposure	TRUE	reported	ADRB1	textfile	2	TRUE	NA	NA	0.00129948	31684	8.72198e-10	366832	TRUE	7.5744e-10	0.00157296	49.913	114.491	41.2238	0.3	1e-05	eqtl_blood_1e-5
rs79005704	C	T	C	T	0.141849	-0.140368	0.0327249	0.0197613	FALSE	FALSE	FALSE	Finngen_R9_GE	10	114320889	0.330976	0.144389	366832	outcome	TRUE	reported	textfile	10	116080648	ENSG00000043591	0.0271388	1.7247e-07	31684	exposure	TRUE	reported	ADRB1	textfile	2	TRUE	NA	NA	0.000861558	31684	2.57633e-06	366832	TRUE	2.13896e-06	0.00127383	40.4089	114.491	27.3194	0.3	1e-05	eqtl_blood_1e-5
rs79850079	G	A	G	A	-0.120653	0.351937	0.0306697	0.0223893	FALSE	FALSE	FALSE	Finngen_R9_GE	10	114030247	0.00343337	0.120279	366832	outcome	TRUE	reported	textfile	10	115790006	ENSG00000043591	0.0252857	1.8277e-06	31684	exposure	TRUE	reported	ADRB1	textfile	2	TRUE	NA	NA	0.000718128	31684	2.33386e-05	366832	TRUE	0.000175165	0.000865541	27.4458	114.491	22.7681	0.3	1e-05	eqtl_blood_1e-5
rs855715	G	T	G	T	-0.12265	0.0108361	0.105748	0.0854293	FALSE	FALSE	FALSE	Finngen_R9_GE	10	114063765	0.879425	0.0714318	366832	outcome	TRUE	reported	textfile	10	115823524	ENSG00000043591	0.0148461	1.4397e-16	31684	exposure	TRUE	reported	ADRB1	textfile	2	TRUE	NA	NA	0.00214963	31684	6.27333e-08	366832	TRUE	3.26066e-15	0.0028451	90.3956	114.491	68.2512	0.3	1e-05	eqtl_blood_1e-5
rs113657113	A	G	A	G	-0.129541	0.00868928	0.0286864	0.021812	FALSE	FALSE	FALSE	Finngen_R9_FE	10	113642763	0.885648	0.0604208	372379	outcome	TRUE	reported	textfile	10	115402522	ENSG00000043591	0.0281489	4.1845e-06	31684	exposure	TRUE	reported	ADRB1	textfile	2	TRUE	NA	NA	0.000668019	31684	5.55408e-08	372379	TRUE	1.20289e-05	0.000935147	29.6551	215.406	21.1783	0.01	1e-05	eqtl_blood_1e-5
rs117648943	A	G	A	G	0.513463	-0.0723844	0.0138373	0.00796438	FALSE	FALSE	FALSE	Finngen_R9_FE	10	114086543	0.462581	0.0985355	372379	outcome	TRUE	reported	textfile	10	115846302	ENSG00000043591	0.0783506	5.62419e-11	31684	exposure	TRUE	reported	ADRB1	textfile	2	TRUE	NA	NA	0.00135373	31684	1.44918e-06	372379	TRUE	1.17203e-09	0.00719529	229.613	215.406	42.9471	0.01	1e-05	eqtl_blood_1e-5
rs17775775	T	C	T	C	0.105529	-0.0261367	0.0422761	0.0505486	FALSE	FALSE	FALSE	Finngen_R9_FE	10	113911054	0.510942	0.0397595	372379	outcome	TRUE	reported	textfile	10	115670813	ENSG00000043591	0.0226418	3.1498e-06	31684	exposure	TRUE	reported	ADRB1	textfile	2	TRUE	NA	NA	0.000685191	31684	1.16048e-06	372379	TRUE	1.78914e-05	0.000901797	28.5965	215.406	21.7231	0.01	1e-05	eqtl_blood_1e-5
rs4917675	T	C	T	C	0.249181	-0.0211081	0.242343	0.276331	FALSE	FALSE	FALSE	Finngen_R9_FE	10	114039718	0.276942	0.0194148	372379	outcome	TRUE	reported	textfile	10	115799477	ENSG00000043591	0.0100003	4.82002e-137	31684	exposure	TRUE	reported	ADRB1	textfile	2	TRUE	NA	NA	0.0192204	31684	3.1743e-06	372379	TRUE	1.65407e-122	0.0228015	739.252	215.406	620.874	0.01	1e-05	eqtl_blood_1e-5
rs77030796	G	T	G	T	-0.128432	0.0695405	0.0502006	0.0598179	FALSE	FALSE	FALSE	Finngen_R9_FE	10	113988877	0.0575891	0.0366232	372379	outcome	TRUE	reported	textfile	10	115748636	ENSG00000043591	0.0200032	1.3574e-10	31684	exposure	TRUE	reported	ADRB1	textfile	2	TRUE	NA	NA	0.00129948	31684	9.68224e-06	372379	TRUE	1.79581e-08	0.00157296	49.913	215.406	41.2238	0.01	1e-05	eqtl_blood_1e-5
rs1034257	G	A	G	A	-0.0731144	0.00758288	0.239975	0.235425	FALSE	FALSE	FALSE	Finngen_R9_FE	10	114072838	0.709947	0.0203881	372379	outcome	TRUE	reported	textfile	10	115832597	ENSG00000043591	0.0101401	5.57879e-13	31684	exposure	TRUE	reported	ADRB1	textfile	2	TRUE	NA	NA	0.00163831	31684	3.71477e-07	372379	TRUE	9.37193e-12	0.00194998	61.8999	129.077	51.9902	0.05	1e-05	eqtl_blood_1e-5
rs10885545	G	A	G	A	0.0707088	0.0198331	0.16618	0.173367	FALSE	FALSE	FALSE	Finngen_R9_FE	10	114316819	0.395429	0.0233382	372379	outcome	TRUE	reported	textfile	10	116076578	ENSG00000043591	0.011848	2.40181e-09	31684	exposure	TRUE	reported	ADRB1	textfile	2	TRUE	NA	NA	0.00112294	31684	1.93938e-06	372379	TRUE	4.01636e-08	0.00138557	43.9585	129.077	35.617	0.05	1e-05	eqtl_blood_1e-5
rs113657113	A	G	A	G	-0.129541	0.00868928	0.0286864	0.021812	FALSE	FALSE	FALSE	Finngen_R9_FE	10	113642763	0.885648	0.0604208	372379	outcome	TRUE	reported	textfile	10	115402522	ENSG00000043591	0.0281489	4.1845e-06	31684	exposure	TRUE	reported	ADRB1	textfile	2	TRUE	NA	NA	0.000668019	31684	5.55408e-08	372379	TRUE	1.20289e-05	0.000935147	29.6551	129.077	21.1783	0.05	1e-05	eqtl_blood_1e-5
rs117648943	A	G	A	G	0.513463	-0.0723844	0.0138373	0.00796438	FALSE	FALSE	FALSE	Finngen_R9_FE	10	114086543	0.462581	0.0985355	372379	outcome	TRUE	reported	textfile	10	115846302	ENSG00000043591	0.0783506	5.62419e-11	31684	exposure	TRUE	reported	ADRB1	textfile	2	TRUE	NA	NA	0.00135373	31684	1.44918e-06	372379	TRUE	1.17203e-09	0.00719529	229.613	129.077	42.9471	0.05	1e-05	eqtl_blood_1e-5
rs12251656	A	C	A	C	0.064478	-0.0153851	0.132925	0.128695	FALSE	FALSE	FALSE	Finngen_R9_FE	10	114181403	0.552495	0.0258996	372379	outcome	TRUE	reported	textfile	10	115941162	ENSG00000043591	0.0127624	4.3675e-07	31684	exposure	TRUE	reported	ADRB1	textfile	2	TRUE	NA	NA	0.000805	31684	9.47614e-07	372379	TRUE	2.82686e-06	0.000958333	30.391	129.077	25.5246	0.05	1e-05	eqtl_blood_1e-5
rs17775775	T	C	T	C	0.105529	-0.0261367	0.0422761	0.0505486	FALSE	FALSE	FALSE	Finngen_R9_FE	10	113911054	0.510942	0.0397595	372379	outcome	TRUE	reported	textfile	10	115670813	ENSG00000043591	0.0226418	3.1498e-06	31684	exposure	TRUE	reported	ADRB1	textfile	2	TRUE	NA	NA	0.000685191	31684	1.16048e-06	372379	TRUE	1.78914e-05	0.000901797	28.5965	129.077	21.7231	0.05	1e-05	eqtl_blood_1e-5
rs4917675	T	C	T	C	0.249181	-0.0211081	0.242343	0.276331	FALSE	FALSE	FALSE	Finngen_R9_FE	10	114039718	0.276942	0.0194148	372379	outcome	TRUE	reported	textfile	10	115799477	ENSG00000043591	0.0100003	4.82002e-137	31684	exposure	TRUE	reported	ADRB1	textfile	2	TRUE	NA	NA	0.0192204	31684	3.1743e-06	372379	TRUE	1.65407e-122	0.0228015	739.252	129.077	620.874	0.05	1e-05	eqtl_blood_1e-5
rs657497	G	A	G	A	0.0915065	-0.0139487	0.211492	0.173966	FALSE	FALSE	FALSE	Finngen_R9_FE	10	114140213	0.54534	0.0230649	372379	outcome	TRUE	reported	textfile	10	115899972	ENSG00000043591	0.0106663	9.57009e-18	31684	exposure	TRUE	reported	ADRB1	textfile	2	TRUE	NA	NA	0.00231769	31684	9.82157e-07	372379	TRUE	7.43348e-16	0.00279276	88.7281	129.077	73.5997	0.05	1e-05	eqtl_blood_1e-5
rs77030796	G	T	G	T	-0.128432	0.0695405	0.0502006	0.0598179	FALSE	FALSE	FALSE	Finngen_R9_FE	10	113988877	0.0575891	0.0366232	372379	outcome	TRUE	reported	textfile	10	115748636	ENSG00000043591	0.0200032	1.3574e-10	31684	exposure	TRUE	reported	ADRB1	textfile	2	TRUE	NA	NA	0.00129948	31684	9.68224e-06	372379	TRUE	1.79581e-08	0.00157296	49.913	129.077	41.2238	0.05	1e-05	eqtl_blood_1e-5
rs79850079	G	A	G	A	-0.120653	0.00346857	0.0306697	0.0223677	FALSE	FALSE	FALSE	Finngen_R9_FE	10	114030247	0.952757	0.058546	372379	outcome	TRUE	reported	textfile	10	115790006	ENSG00000043591	0.0252857	1.8277e-06	31684	exposure	TRUE	reported	ADRB1	textfile	2	TRUE	NA	NA	0.000718128	31684	9.42592e-09	372379	TRUE	5.03082e-06	0.000865541	27.4458	129.077	22.7681	0.05	1e-05	eqtl_blood_1e-5
rs855715	G	T	G	T	-0.12265	0.0363906	0.105748	0.0854743	FALSE	FALSE	FALSE	Finngen_R9_FE	10	114063765	0.243738	0.0312179	372379	outcome	TRUE	reported	textfile	10	115823524	ENSG00000043591	0.0148461	1.4397e-16	31684	exposure	TRUE	reported	ADRB1	textfile	2	TRUE	NA	NA	0.00214963	31684	3.64911e-06	372379	TRUE	2.9258e-14	0.0028451	90.3956	129.077	68.2512	0.05	1e-05	eqtl_blood_1e-5
rs10885533	A	G	A	G	-0.0987643	0.00687883	0.455635	0.438272	FALSE	FALSE	FALSE	Finngen_R9_FE	10	114079857	0.694496	0.017514	372379	outcome	TRUE	reported	textfile	10	115839616	ENSG00000043591	0.00868273	5.58312e-30	31684	exposure	TRUE	reported	ADRB1	textfile	2	TRUE	NA	NA	0.00406729	31684	4.14262e-07	372379	TRUE	3.36076e-27	0.0048388	154.048	109.514	129.386	0.2	1e-05	eqtl_blood_1e-5
rs10885545	G	A	G	A	0.0707088	0.0198331	0.16618	0.173367	FALSE	FALSE	FALSE	Finngen_R9_FE	10	114316819	0.395429	0.0233382	372379	outcome	TRUE	reported	textfile	10	116076578	ENSG00000043591	0.011848	2.40181e-09	31684	exposure	TRUE	reported	ADRB1	textfile	2	TRUE	NA	NA	0.00112294	31684	1.93938e-06	372379	TRUE	4.01636e-08	0.00138557	43.9585	109.514	35.617	0.2	1e-05	eqtl_blood_1e-5
rs11196628	C	A	C	A	0.163543	0.00380849	0.15931	0.172699	FALSE	FALSE	FALSE	Finngen_R9_FE	10	114090616	0.868409	0.022987	372379	outcome	TRUE	reported	textfile	10	115850375	ENSG00000043591	0.0119797	1.97492e-42	31684	exposure	TRUE	reported	ADRB1	textfile	2	TRUE	NA	NA	0.00584807	31684	7.37154e-08	372379	TRUE	6.68454e-39	0.00716428	228.617	109.514	186.368	0.2	1e-05	eqtl_blood_1e-5
rs113657113	A	G	A	G	-0.129541	0.00868928	0.0286864	0.021812	FALSE	FALSE	FALSE	Finngen_R9_FE	10	113642763	0.885648	0.0604208	372379	outcome	TRUE	reported	textfile	10	115402522	ENSG00000043591	0.0281489	4.1845e-06	31684	exposure	TRUE	reported	ADRB1	textfile	2	TRUE	NA	NA	0.000668019	31684	5.55408e-08	372379	TRUE	1.20289e-05	0.000935147	29.6551	109.514	21.1783	0.2	1e-05	eqtl_blood_1e-5
rs117133334	A	G	A	G	-0.151321	0.0174705	0.0311804	0.0509964	FALSE	FALSE	FALSE	Finngen_R9_FE	10	114175739	0.659314	0.0396282	372379	outcome	TRUE	reported	textfile	10	115935498	ENSG00000043591	0.0289244	1.6805e-07	31684	exposure	TRUE	reported	ADRB1	textfile	2	TRUE	NA	NA	0.000863142	31684	5.21938e-07	372379	TRUE	9.67819e-07	0.00138342	43.8901	109.514	27.3697	0.2	1e-05	eqtl_blood_1e-5
rs117648943	A	G	A	G	0.513463	-0.0723844	0.0138373	0.00796438	FALSE	FALSE	FALSE	Finngen_R9_FE	10	114086543	0.462581	0.0985355	372379	outcome	TRUE	reported	textfile	10	115846302	ENSG00000043591	0.0783506	5.62419e-11	31684	exposure	TRUE	reported	ADRB1	textfile	2	TRUE	NA	NA	0.00135373	31684	1.44918e-06	372379	TRUE	1.17203e-09	0.00719529	229.613	109.514	42.9471	0.2	1e-05	eqtl_blood_1e-5
rs12415912	T	C	T	C	0.203353	-0.139591	0.0157063	0.00908337	FALSE	FALSE	FALSE	Finngen_R9_FE	10	114182301	0.124175	0.0907918	372379	outcome	TRUE	reported	textfile	10	115942060	ENSG00000043591	0.0405862	5.43171e-07	31684	exposure	TRUE	reported	ADRB1	textfile	2	TRUE	NA	NA	0.00079175	31684	6.34799e-06	372379	TRUE	1.19369e-05	0.00127859	40.56	109.514	25.1041	0.2	1e-05	eqtl_blood_1e-5
rs139906071	G	A	G	A	0.159807	0.0284942	0.0193492	0.0234551	FALSE	FALSE	FALSE	Finngen_R9_FE	10	114229167	0.62278	0.0579252	372379	outcome	TRUE	reported	textfile	10	115988926	ENSG00000043591	0.0347845	4.3441e-06	31684	exposure	TRUE	reported	ADRB1	textfile	2	TRUE	NA	NA	0.000665761	31684	6.49822e-07	372379	TRUE	1.93628e-05	0.000969168	30.735	109.514	21.1067	0.2	1e-05	eqtl_blood_1e-5
rs143854972	G	A	G	A	0.208492	-0.00913398	0.0531878	0.0412322	FALSE	FALSE	FALSE	Finngen_R9_FE	10	114083686	0.836223	0.0441838	372379	outcome	TRUE	reported	textfile	10	115843445	ENSG00000043591	0.0194383	7.70178e-27	31684	exposure	TRUE	reported	ADRB1	textfile	2	TRUE	NA	NA	0.00361806	31684	1.14765e-07	372379	TRUE	1.41823e-24	0.00437809	139.317	109.514	115.044	0.2	1e-05	eqtl_blood_1e-5
rs17775775	T	C	T	C	0.105529	-0.0261367	0.0422761	0.0505486	FALSE	FALSE	FALSE	Finngen_R9_FE	10	113911054	0.510942	0.0397595	372379	outcome	TRUE	reported	textfile	10	115670813	ENSG00000043591	0.0226418	3.1498e-06	31684	exposure	TRUE	reported	ADRB1	textfile	2	TRUE	NA	NA	0.000685191	31684	1.16048e-06	372379	TRUE	1.78914e-05	0.000901797	28.5965	109.514	21.7231	0.2	1e-05	eqtl_blood_1e-5
rs17875422	A	G	A	G	-0.131459	0.0744375	0.0363865	0.0564576	FALSE	FALSE	FALSE	Finngen_R9_FE	10	114038333	0.0470956	0.0374917	372379	outcome	TRUE	reported	textfile	10	115798092	ENSG00000043591	0.0240362	4.52071e-08	31684	exposure	TRUE	reported	ADRB1	textfile	2	TRUE	NA	NA	0.00094325	31684	1.05859e-05	372379	TRUE	2.68486e-06	0.00121186	38.4409	109.514	29.9122	0.2	1e-05	eqtl_blood_1e-5
rs17875473	C	T	C	T	-0.0925872	-0.00617398	0.104769	0.112568	FALSE	FALSE	FALSE	Finngen_R9_FE	10	114040535	0.822391	0.0275046	372379	outcome	TRUE	reported	textfile	10	115800294	ENSG00000043591	0.0149151	5.37999e-10	31684	exposure	TRUE	reported	ADRB1	textfile	2	TRUE	NA	NA	0.00121481	31684	1.35312e-07	372379	TRUE	3.74384e-09	0.00160805	51.0283	109.514	38.5345	0.2	1e-05	eqtl_blood_1e-5
rs1801253	C	G	C	G	-0.130482	0.0143644	0.265579	0.252552	FALSE	TRUE	FALSE	Finngen_R9_FE	10	114045297	0.469817	0.0198739	372379	outcome	TRUE	reported	textfile	10	115805056	ENSG00000043591	0.00989396	1.02879e-39	31684	exposure	TRUE	reported	ADRB1	textfile	2	TRUE	NA	NA	0.00545972	31684	1.4029e-06	372379	TRUE	1.46419e-35	0.00664156	211.825	109.514	173.925	0.2	1e-05	eqtl_blood_1e-5
rs180898	A	C	A	C	-0.0994998	-0.0591622	0.0644334	0.0664504	FALSE	FALSE	FALSE	Finngen_R9_FE	10	114005638	0.0902963	0.0349278	372379	outcome	TRUE	reported	textfile	10	115765397	ENSG00000043591	0.0187368	1.0938e-07	31684	exposure	TRUE	reported	ADRB1	textfile	2	TRUE	NA	NA	0.000889313	31684	7.70478e-06	372379	TRUE	3.78548e-06	0.0011936	37.8609	109.514	28.2003	0.2	1e-05	eqtl_blood_1e-5
rs180943	G	C	G	C	-0.0449161	0.00735614	0.401925	0.301438	FALSE	TRUE	FALSE	Finngen_R9_FE	10	113959713	0.697106	0.0188992	372379	outcome	TRUE	reported	textfile	10	115719472	ENSG00000043591	0.00885675	3.949e-07	31684	exposure	TRUE	reported	ADRB1	textfile	2	TRUE	NA	NA	0.00081113	31684	4.06846e-07	372379	TRUE	1.94749e-06	0.000969917	30.7588	109.514	25.7191	0.2	1e-05	eqtl_blood_1e-5
rs238746	C	A	C	A	-0.0564127	0.0627822	0.415865	0.475633	FALSE	FALSE	FALSE	Finngen_R9_FE	10	114007237	0.000279763	0.0172794	372379	outcome	TRUE	reported	textfile	10	115766996	ENSG00000043591	0.00880732	1.5017e-10	31684	exposure	TRUE	reported	ADRB1	textfile	2	TRUE	NA	NA	0.00129328	31684	3.54501e-05	372379	TRUE	2.89479e-07	0.00154614	49.0607	109.514	41.0267	0.2	1e-05	eqtl_blood_1e-5
rs489262	A	T	A	T	0.105779	-0.0026189	0.380251	0.356797	FALSE	TRUE	FALSE	Finngen_R9_FE	10	114259186	0.884644	0.0180509	372379	outcome	TRUE	reported	textfile	10	116018945	ENSG00000043591	0.00892548	2.11629e-32	31684	exposure	TRUE	reported	ADRB1	textfile	2	TRUE	NA	NA	0.00441369	31684	5.65272e-08	372379	TRUE	9.5294e-30	0.0052737	167.967	109.514	140.455	0.2	1e-05	eqtl_blood_1e-5
rs4917675	T	C	T	C	0.249181	-0.0211081	0.242343	0.276331	FALSE	FALSE	FALSE	Finngen_R9_FE	10	114039718	0.276942	0.0194148	372379	outcome	TRUE	reported	textfile	10	115799477	ENSG00000043591	0.0100003	4.82002e-137	31684	exposure	TRUE	reported	ADRB1	textfile	2	TRUE	NA	NA	0.0192204	31684	3.1743e-06	372379	TRUE	1.65407e-122	0.0228015	739.252	109.514	620.874	0.2	1e-05	eqtl_blood_1e-5
rs4918894	T	C	T	C	0.0574133	0.00515035	0.395995	0.45734	FALSE	FALSE	FALSE	Finngen_R9_FE	10	114281014	0.772748	0.0178348	372379	outcome	TRUE	reported	textfile	10	116040773	ENSG00000043591	0.00925006	5.40741e-10	31684	exposure	TRUE	reported	ADRB1	textfile	2	TRUE	NA	NA	0.00121449	31684	2.23952e-07	372379	TRUE	4.19426e-09	0.00157683	50.0361	109.514	38.5244	0.2	1e-05	eqtl_blood_1e-5
rs659280	A	G	A	G	0.0768273	-0.0495876	0.164231	0.193532	FALSE	FALSE	FALSE	Finngen_R9_FE	10	114139822	0.0264497	0.0223413	372379	outcome	TRUE	reported	textfile	10	115899581	ENSG00000043591	0.0117642	6.55069e-11	31684	exposure	TRUE	reported	ADRB1	textfile	2	TRUE	NA	NA	0.00134434	31684	1.32294e-05	372379	TRUE	1.63892e-08	0.00162033	51.4185	109.514	42.6488	0.2	1e-05	eqtl_blood_1e-5
rs7085562	A	G	A	G	0.0756261	-0.0175518	0.456838	0.4848	FALSE	FALSE	FALSE	Finngen_R9_FE	10	113996145	0.313701	0.0174214	372379	outcome	TRUE	reported	textfile	10	115755904	ENSG00000043591	0.00868986	3.23791e-18	31684	exposure	TRUE	reported	ADRB1	textfile	2	TRUE	NA	NA	0.00238489	31684	2.72579e-06	372379	TRUE	7.0825e-16	0.00283834	90.1804	109.514	75.7387	0.2	1e-05	eqtl_blood_1e-5
rs7099933	C	T	C	T	-0.0711702	0.0745711	0.115905	0.12685	FALSE	FALSE	FALSE	Finngen_R9_FE	10	113969013	0.00356574	0.0255887	372379	outcome	TRUE	reported	textfile	10	115728772	ENSG00000043591	0.0135346	1.4531e-07	31684	exposure	TRUE	reported	ADRB1	textfile	2	TRUE	NA	NA	0.000871995	31684	2.28061e-05	372379	TRUE	2.32442e-05	0.00103807	32.9224	109.514	27.6507	0.2	1e-05	eqtl_blood_1e-5
rs717368	A	G	A	G	-0.0879538	-0.00562076	0.0902157	0.0911397	FALSE	FALSE	FALSE	Finngen_R9_FE	10	113947537	0.853073	0.0303498	372379	outcome	TRUE	reported	textfile	10	115707296	ENSG00000043591	0.0153481	1.0008e-08	31684	exposure	TRUE	reported	ADRB1	textfile	2	TRUE	NA	NA	0.00103547	31684	9.21076e-08	372379	TRUE	5.08084e-08	0.00126987	40.2832	109.514	32.8398	0.2	1e-05	eqtl_blood_1e-5
rs72823019	C	A	C	A	0.421564	-0.0241906	0.0252021	0.0268335	FALSE	FALSE	FALSE	Finngen_R9_FE	10	114035957	0.652514	0.0537244	372379	outcome	TRUE	reported	textfile	10	115795716	ENSG00000043591	0.0289186	3.89991e-48	31684	exposure	TRUE	reported	ADRB1	textfile	2	TRUE	NA	NA	0.0066628	31684	5.44461e-07	372379	TRUE	1.22778e-43	0.00873189	279.081	109.514	212.507	0.2	1e-05	eqtl_blood_1e-5
rs77030796	G	T	G	T	-0.128432	0.0695405	0.0502006	0.0598179	FALSE	FALSE	FALSE	Finngen_R9_FE	10	113988877	0.0575891	0.0366232	372379	outcome	TRUE	reported	textfile	10	115748636	ENSG00000043591	0.0200032	1.3574e-10	31684	exposure	TRUE	reported	ADRB1	textfile	2	TRUE	NA	NA	0.00129948	31684	9.68224e-06	372379	TRUE	1.79581e-08	0.00157296	49.913	109.514	41.2238	0.2	1e-05	eqtl_blood_1e-5
rs79005704	C	T	C	T	0.141849	-0.0238939	0.0327249	0.0197544	FALSE	FALSE	FALSE	Finngen_R9_FE	10	114320889	0.708858	0.0639919	372379	outcome	TRUE	reported	textfile	10	116080648	ENSG00000043591	0.0271388	1.7247e-07	31684	exposure	TRUE	reported	ADRB1	textfile	2	TRUE	NA	NA	0.000861558	31684	3.74405e-07	372379	TRUE	8.99905e-07	0.00127383	40.4089	109.514	27.3194	0.2	1e-05	eqtl_blood_1e-5
rs79850079	G	A	G	A	-0.120653	0.00346857	0.0306697	0.0223677	FALSE	FALSE	FALSE	Finngen_R9_FE	10	114030247	0.952757	0.058546	372379	outcome	TRUE	reported	textfile	10	115790006	ENSG00000043591	0.0252857	1.8277e-06	31684	exposure	TRUE	reported	ADRB1	textfile	2	TRUE	NA	NA	0.000718128	31684	9.42592e-09	372379	TRUE	5.03082e-06	0.000865541	27.4458	109.514	22.7681	0.2	1e-05	eqtl_blood_1e-5
rs1034257	G	A	G	A	-0.0731144	0.00758288	0.239975	0.235425	FALSE	FALSE	FALSE	Finngen_R9_FE	10	114072838	0.709947	0.0203881	372379	outcome	TRUE	reported	textfile	10	115832597	ENSG00000043591	0.0101401	5.57879e-13	31684	exposure	TRUE	reported	ADRB1	textfile	2	TRUE	NA	NA	0.00163831	31684	3.71477e-07	372379	TRUE	9.37193e-12	0.00194998	61.8999	114.491	51.9902	0.3	1e-05	eqtl_blood_1e-5
rs10787511	G	A	G	A	-0.048327	0.00685332	0.475934	0.438239	FALSE	FALSE	FALSE	Finngen_R9_FE	10	113988238	0.696301	0.0175583	372379	outcome	TRUE	reported	textfile	10	115747997	ENSG00000043591	0.00869379	2.7164e-08	31684	exposure	TRUE	reported	ADRB1	textfile	2	TRUE	NA	NA	0.000974373	31684	4.09123e-07	372379	TRUE	1.7305e-07	0.00116504	36.954	114.491	30.9002	0.3	1e-05	eqtl_blood_1e-5
rs10885531	C	T	C	T	-0.0825778	0.00201701	0.519491	0.530877	FALSE	FALSE	FALSE	Finngen_R9_FE	10	114054633	0.907854	0.0174261	372379	outcome	TRUE	reported	textfile	10	115814392	ENSG00000043591	0.0086625	1.531e-21	31684	exposure	TRUE	reported	ADRB1	textfile	2	TRUE	NA	NA	0.00286012	31684	3.59777e-08	372379	TRUE	7.90202e-20	0.00340437	108.226	114.491	90.8741	0.3	1e-05	eqtl_blood_1e-5
rs10885545	G	A	G	A	0.0707088	0.0198331	0.16618	0.173367	FALSE	FALSE	FALSE	Finngen_R9_FE	10	114316819	0.395429	0.0233382	372379	outcome	TRUE	reported	textfile	10	116076578	ENSG00000043591	0.011848	2.40181e-09	31684	exposure	TRUE	reported	ADRB1	textfile	2	TRUE	NA	NA	0.00112294	31684	1.93938e-06	372379	TRUE	4.01636e-08	0.00138557	43.9585	114.491	35.617	0.3	1e-05	eqtl_blood_1e-5
rs11196628	C	A	C	A	0.163543	0.00380849	0.15931	0.172699	FALSE	FALSE	FALSE	Finngen_R9_FE	10	114090616	0.868409	0.022987	372379	outcome	TRUE	reported	textfile	10	115850375	ENSG00000043591	0.0119797	1.97492e-42	31684	exposure	TRUE	reported	ADRB1	textfile	2	TRUE	NA	NA	0.00584807	31684	7.37154e-08	372379	TRUE	6.68454e-39	0.00716428	228.617	114.491	186.368	0.3	1e-05	eqtl_blood_1e-5
rs113657113	A	G	A	G	-0.129541	0.00868928	0.0286864	0.021812	FALSE	FALSE	FALSE	Finngen_R9_FE	10	113642763	0.885648	0.0604208	372379	outcome	TRUE	reported	textfile	10	115402522	ENSG00000043591	0.0281489	4.1845e-06	31684	exposure	TRUE	reported	ADRB1	textfile	2	TRUE	NA	NA	0.000668019	31684	5.55408e-08	372379	TRUE	1.20289e-05	0.000935147	29.6551	114.491	21.1783	0.3	1e-05	eqtl_blood_1e-5
rs117126153	T	C	T	C	0.357257	0.0815641	0.0191412	0.0139253	FALSE	FALSE	FALSE	Finngen_R9_FE	10	114212293	0.27955	0.0754294	372379	outcome	TRUE	reported	textfile	10	115972052	ENSG00000043591	0.0439204	4.14671e-16	31684	exposure	TRUE	reported	ADRB1	textfile	2	TRUE	NA	NA	0.00208406	31684	3.14002e-06	372379	TRUE	6.22928e-14	0.00479256	152.569	114.491	66.1651	0.3	1e-05	eqtl_blood_1e-5
rs117133334	A	G	A	G	-0.151321	0.0174705	0.0311804	0.0509964	FALSE	FALSE	FALSE	Finngen_R9_FE	10	114175739	0.659314	0.0396282	372379	outcome	TRUE	reported	textfile	10	115935498	ENSG00000043591	0.0289244	1.6805e-07	31684	exposure	TRUE	reported	ADRB1	textfile	2	TRUE	NA	NA	0.000863142	31684	5.21938e-07	372379	TRUE	9.67819e-07	0.00138342	43.8901	114.491	27.3697	0.3	1e-05	eqtl_blood_1e-5
rs117648943	A	G	A	G	0.513463	-0.0723844	0.0138373	0.00796438	FALSE	FALSE	FALSE	Finngen_R9_FE	10	114086543	0.462581	0.0985355	372379	outcome	TRUE	reported	textfile	10	115846302	ENSG00000043591	0.0783506	5.62419e-11	31684	exposure	TRUE	reported	ADRB1	textfile	2	TRUE	NA	NA	0.00135373	31684	1.44918e-06	372379	TRUE	1.17203e-09	0.00719529	229.613	114.491	42.9471	0.3	1e-05	eqtl_blood_1e-5
rs12415912	T	C	T	C	0.203353	-0.139591	0.0157063	0.00908337	FALSE	FALSE	FALSE	Finngen_R9_FE	10	114182301	0.124175	0.0907918	372379	outcome	TRUE	reported	textfile	10	115942060	ENSG00000043591	0.0405862	5.43171e-07	31684	exposure	TRUE	reported	ADRB1	textfile	2	TRUE	NA	NA	0.00079175	31684	6.34799e-06	372379	TRUE	1.19369e-05	0.00127859	40.56	114.491	25.1041	0.3	1e-05	eqtl_blood_1e-5
rs139275657	A	G	A	G	-0.171398	0.0471918	0.0219748	0.00919324	FALSE	FALSE	FALSE	Finngen_R9_FE	10	113954173	0.612128	0.0930733	372379	outcome	TRUE	reported	textfile	10	115713932	ENSG00000043591	0.0314261	4.9249e-08	31684	exposure	TRUE	reported	ADRB1	textfile	2	TRUE	NA	NA	0.000938016	31684	6.90398e-07	372379	TRUE	3.52549e-07	0.00126275	40.0569	114.491	29.7461	0.3	1e-05	eqtl_blood_1e-5
rs139906071	G	A	G	A	0.159807	0.0284942	0.0193492	0.0234551	FALSE	FALSE	FALSE	Finngen_R9_FE	10	114229167	0.62278	0.0579252	372379	outcome	TRUE	reported	textfile	10	115988926	ENSG00000043591	0.0347845	4.3441e-06	31684	exposure	TRUE	reported	ADRB1	textfile	2	TRUE	NA	NA	0.000665761	31684	6.49822e-07	372379	TRUE	1.93628e-05	0.000969168	30.735	114.491	21.1067	0.3	1e-05	eqtl_blood_1e-5
rs143854972	G	A	G	A	0.208492	-0.00913398	0.0531878	0.0412322	FALSE	FALSE	FALSE	Finngen_R9_FE	10	114083686	0.836223	0.0441838	372379	outcome	TRUE	reported	textfile	10	115843445	ENSG00000043591	0.0194383	7.70178e-27	31684	exposure	TRUE	reported	ADRB1	textfile	2	TRUE	NA	NA	0.00361806	31684	1.14765e-07	372379	TRUE	1.41823e-24	0.00437809	139.317	114.491	115.044	0.3	1e-05	eqtl_blood_1e-5
rs17775775	T	C	T	C	0.105529	-0.0261367	0.0422761	0.0505486	FALSE	FALSE	FALSE	Finngen_R9_FE	10	113911054	0.510942	0.0397595	372379	outcome	TRUE	reported	textfile	10	115670813	ENSG00000043591	0.0226418	3.1498e-06	31684	exposure	TRUE	reported	ADRB1	textfile	2	TRUE	NA	NA	0.000685191	31684	1.16048e-06	372379	TRUE	1.78914e-05	0.000901797	28.5965	114.491	21.7231	0.3	1e-05	eqtl_blood_1e-5
rs17776203	A	C	A	C	0.117822	0.00116742	0.436563	0.46517	FALSE	FALSE	FALSE	Finngen_R9_FE	10	114088613	0.946495	0.0173957	372379	outcome	TRUE	reported	textfile	10	115848372	ENSG00000043591	0.0087105	1.0924e-41	31684	exposure	TRUE	reported	ADRB1	textfile	2	TRUE	NA	NA	0.00574187	31684	1.20945e-08	372379	TRUE	2.23422e-38	0.00682928	217.853	114.491	182.964	0.3	1e-05	eqtl_blood_1e-5
rs17875473	C	T	C	T	-0.0925872	-0.00617398	0.104769	0.112568	FALSE	FALSE	FALSE	Finngen_R9_FE	10	114040535	0.822391	0.0275046	372379	outcome	TRUE	reported	textfile	10	115800294	ENSG00000043591	0.0149151	5.37999e-10	31684	exposure	TRUE	reported	ADRB1	textfile	2	TRUE	NA	NA	0.00121481	31684	1.35312e-07	372379	TRUE	3.74384e-09	0.00160805	51.0283	114.491	38.5345	0.3	1e-05	eqtl_blood_1e-5
rs1801253	C	G	C	G	-0.130482	0.0143644	0.265579	0.252552	FALSE	TRUE	FALSE	Finngen_R9_FE	10	114045297	0.469817	0.0198739	372379	outcome	TRUE	reported	textfile	10	115805056	ENSG00000043591	0.00989396	1.02879e-39	31684	exposure	TRUE	reported	ADRB1	textfile	2	TRUE	NA	NA	0.00545972	31684	1.4029e-06	372379	TRUE	1.46419e-35	0.00664156	211.825	114.491	173.925	0.3	1e-05	eqtl_blood_1e-5
rs180898	A	C	A	C	-0.0994998	-0.0591622	0.0644334	0.0664504	FALSE	FALSE	FALSE	Finngen_R9_FE	10	114005638	0.0902963	0.0349278	372379	outcome	TRUE	reported	textfile	10	115765397	ENSG00000043591	0.0187368	1.0938e-07	31684	exposure	TRUE	reported	ADRB1	textfile	2	TRUE	NA	NA	0.000889313	31684	7.70478e-06	372379	TRUE	3.78548e-06	0.0011936	37.8609	114.491	28.2003	0.3	1e-05	eqtl_blood_1e-5
rs180943	G	C	G	C	-0.0449161	0.00735614	0.401925	0.301438	FALSE	TRUE	FALSE	Finngen_R9_FE	10	113959713	0.697106	0.0188992	372379	outcome	TRUE	reported	textfile	10	115719472	ENSG00000043591	0.00885675	3.949e-07	31684	exposure	TRUE	reported	ADRB1	textfile	2	TRUE	NA	NA	0.00081113	31684	4.06846e-07	372379	TRUE	1.94749e-06	0.000969917	30.7588	114.491	25.7191	0.3	1e-05	eqtl_blood_1e-5
rs238746	C	A	C	A	-0.0564127	0.0627822	0.415865	0.475633	FALSE	FALSE	FALSE	Finngen_R9_FE	10	114007237	0.000279763	0.0172794	372379	outcome	TRUE	reported	textfile	10	115766996	ENSG00000043591	0.00880732	1.5017e-10	31684	exposure	TRUE	reported	ADRB1	textfile	2	TRUE	NA	NA	0.00129328	31684	3.54501e-05	372379	TRUE	2.89479e-07	0.00154614	49.0607	114.491	41.0267	0.3	1e-05	eqtl_blood_1e-5
rs2782978	C	T	C	T	0.114315	-0.041132	0.395096	0.387053	FALSE	FALSE	FALSE	Finngen_R9_FE	10	114020362	0.0209691	0.0178174	372379	outcome	TRUE	reported	textfile	10	115780121	ENSG00000043591	0.00885898	4.28437e-38	31684	exposure	TRUE	reported	ADRB1	textfile	2	TRUE	NA	NA	0.00522817	31684	1.43114e-05	372379	TRUE	8.92304e-32	0.00624634	199.14	114.491	166.509	0.3	1e-05	eqtl_blood_1e-5
rs4917675	T	C	T	C	0.249181	-0.0211081	0.242343	0.276331	FALSE	FALSE	FALSE	Finngen_R9_FE	10	114039718	0.276942	0.0194148	372379	outcome	TRUE	reported	textfile	10	115799477	ENSG00000043591	0.0100003	4.82002e-137	31684	exposure	TRUE	reported	ADRB1	textfile	2	TRUE	NA	NA	0.0192204	31684	3.1743e-06	372379	TRUE	1.65407e-122	0.0228015	739.252	114.491	620.874	0.3	1e-05	eqtl_blood_1e-5
rs4918894	T	C	T	C	0.0574133	0.00515035	0.395995	0.45734	FALSE	FALSE	FALSE	Finngen_R9_FE	10	114281014	0.772748	0.0178348	372379	outcome	TRUE	reported	textfile	10	116040773	ENSG00000043591	0.00925006	5.40741e-10	31684	exposure	TRUE	reported	ADRB1	textfile	2	TRUE	NA	NA	0.00121449	31684	2.23952e-07	372379	TRUE	4.19426e-09	0.00157683	50.0361	114.491	38.5244	0.3	1e-05	eqtl_blood_1e-5
rs4918895	C	G	C	G	0.0534299	-0.0171559	0.291833	0.317189	FALSE	TRUE	FALSE	Finngen_R9_FE	10	114284156	0.365773	0.0189689	372379	outcome	TRUE	reported	textfile	10	116043915	ENSG00000043591	0.00955197	2.2241e-08	31684	exposure	TRUE	reported	ADRB1	textfile	2	TRUE	NA	NA	0.000986601	31684	2.19664e-06	372379	TRUE	3.12717e-07	0.00117996	37.4278	114.491	31.2884	0.3	1e-05	eqtl_blood_1e-5
rs540609	A	G	A	G	0.160375	-0.0008633	0.191765	0.186149	FALSE	FALSE	FALSE	Finngen_R9_FE	10	114280242	0.96976	0.0227726	372379	outcome	TRUE	reported	textfile	10	116040001	ENSG00000043591	0.0118243	6.61843e-42	31684	exposure	TRUE	reported	ADRB1	textfile	2	TRUE	NA	NA	0.00577292	31684	3.85936e-09	372379	TRUE	1.26898e-38	0.00797279	254.624	114.491	183.96	0.3	1e-05	eqtl_blood_1e-5
rs659280	A	G	A	G	0.0768273	-0.0495876	0.164231	0.193532	FALSE	FALSE	FALSE	Finngen_R9_FE	10	114139822	0.0264497	0.0223413	372379	outcome	TRUE	reported	textfile	10	115899581	ENSG00000043591	0.0117642	6.55069e-11	31684	exposure	TRUE	reported	ADRB1	textfile	2	TRUE	NA	NA	0.00134434	31684	1.32294e-05	372379	TRUE	1.63892e-08	0.00162033	51.4185	114.491	42.6488	0.3	1e-05	eqtl_blood_1e-5
rs660101	G	C	G	C	0.110616	0.00521643	0.40091	0.381369	FALSE	TRUE	FALSE	Finngen_R9_FE	10	114136692	0.769758	0.0178223	372379	outcome	TRUE	reported	textfile	10	115896451	ENSG00000043591	0.00883866	6.18088e-36	31684	exposure	TRUE	reported	ADRB1	textfile	2	TRUE	NA	NA	0.00491936	31684	2.30057e-07	372379	TRUE	9.05217e-33	0.00587767	187.317	114.491	156.626	0.3	1e-05	eqtl_blood_1e-5
rs7099933	C	T	C	T	-0.0711702	0.0745711	0.115905	0.12685	FALSE	FALSE	FALSE	Finngen_R9_FE	10	113969013	0.00356574	0.0255887	372379	outcome	TRUE	reported	textfile	10	115728772	ENSG00000043591	0.0135346	1.4531e-07	31684	exposure	TRUE	reported	ADRB1	textfile	2	TRUE	NA	NA	0.000871995	31684	2.28061e-05	372379	TRUE	2.32442e-05	0.00103807	32.9224	114.491	27.6507	0.3	1e-05	eqtl_blood_1e-5
rs717368	A	G	A	G	-0.0879538	-0.00562076	0.0902157	0.0911397	FALSE	FALSE	FALSE	Finngen_R9_FE	10	113947537	0.853073	0.0303498	372379	outcome	TRUE	reported	textfile	10	115707296	ENSG00000043591	0.0153481	1.0008e-08	31684	exposure	TRUE	reported	ADRB1	textfile	2	TRUE	NA	NA	0.00103547	31684	9.21076e-08	372379	TRUE	5.08084e-08	0.00126987	40.2832	114.491	32.8398	0.3	1e-05	eqtl_blood_1e-5
rs72823019	C	A	C	A	0.421564	-0.0241906	0.0252021	0.0268335	FALSE	FALSE	FALSE	Finngen_R9_FE	10	114035957	0.652514	0.0537244	372379	outcome	TRUE	reported	textfile	10	115795716	ENSG00000043591	0.0289186	3.89991e-48	31684	exposure	TRUE	reported	ADRB1	textfile	2	TRUE	NA	NA	0.0066628	31684	5.44461e-07	372379	TRUE	1.22778e-43	0.00873189	279.081	114.491	212.507	0.3	1e-05	eqtl_blood_1e-5
rs77030796	G	T	G	T	-0.128432	0.0695405	0.0502006	0.0598179	FALSE	FALSE	FALSE	Finngen_R9_FE	10	113988877	0.0575891	0.0366232	372379	outcome	TRUE	reported	textfile	10	115748636	ENSG00000043591	0.0200032	1.3574e-10	31684	exposure	TRUE	reported	ADRB1	textfile	2	TRUE	NA	NA	0.00129948	31684	9.68224e-06	372379	TRUE	1.79581e-08	0.00157296	49.913	114.491	41.2238	0.3	1e-05	eqtl_blood_1e-5
rs79005704	C	T	C	T	0.141849	-0.0238939	0.0327249	0.0197544	FALSE	FALSE	FALSE	Finngen_R9_FE	10	114320889	0.708858	0.0639919	372379	outcome	TRUE	reported	textfile	10	116080648	ENSG00000043591	0.0271388	1.7247e-07	31684	exposure	TRUE	reported	ADRB1	textfile	2	TRUE	NA	NA	0.000861558	31684	3.74405e-07	372379	TRUE	8.99905e-07	0.00127383	40.4089	114.491	27.3194	0.3	1e-05	eqtl_blood_1e-5
rs79850079	G	A	G	A	-0.120653	0.00346857	0.0306697	0.0223677	FALSE	FALSE	FALSE	Finngen_R9_FE	10	114030247	0.952757	0.058546	372379	outcome	TRUE	reported	textfile	10	115790006	ENSG00000043591	0.0252857	1.8277e-06	31684	exposure	TRUE	reported	ADRB1	textfile	2	TRUE	NA	NA	0.000718128	31684	9.42592e-09	372379	TRUE	5.03082e-06	0.000865541	27.4458	114.491	22.7681	0.3	1e-05	eqtl_blood_1e-5
rs855715	G	T	G	T	-0.12265	0.0363906	0.105748	0.0854743	FALSE	FALSE	FALSE	Finngen_R9_FE	10	114063765	0.243738	0.0312179	372379	outcome	TRUE	reported	textfile	10	115823524	ENSG00000043591	0.0148461	1.4397e-16	31684	exposure	TRUE	reported	ADRB1	textfile	2	TRUE	NA	NA	0.00214963	31684	3.64911e-06	372379	TRUE	2.9258e-14	0.0028451	90.3956	114.491	68.2512	0.3	1e-05	eqtl_blood_1e-5
rs2082395	G	A	G	A	0.126274	-0.00453125	0.421061	0.379539	FALSE	FALSE	FALSE	Finngen_R9_G6_EPLEPSY	5	148821037	0.741693	0.0137472	299577	outcome	TRUE	reported	textfile	5	148200600	ENSG00000169252	0.00801464	6.30591e-56	31684	exposure	TRUE	reported	ADRB2	textfile	2	TRUE	NA	NA	0.00777424	31684	3.62662e-07	299577	TRUE	5.86855e-50	0.00777384	248.22	112.686	248.233	0.01	1e-05	eqtl_blood_1e-5
rs6580587	C	T	C	T	-0.165335	0.0195203	0.03065	0.05538	FALSE	FALSE	FALSE	Finngen_R9_G6_EPLEPSY	5	148920993	0.507399	0.0294472	299577	outcome	TRUE	reported	textfile	5	148300556	ENSG00000169252	0.0240131	5.77061e-12	31684	exposure	TRUE	reported	ADRB2	textfile	2	TRUE	NA	NA	0.00149407	31684	1.46683e-06	299577	TRUE	2.28365e-10	0.00162432	51.5453	112.686	47.406	0.01	1e-05	eqtl_blood_1e-5
rs754357	T	C	T	C	-0.175473	-0.0113181	0.0200035	0.0166016	FALSE	FALSE	FALSE	Finngen_R9_G6_EPLEPSY	5	148852169	0.833179	0.0537353	299577	outcome	TRUE	reported	textfile	5	148231732	ENSG00000169252	0.0337629	2.0231e-07	31684	exposure	TRUE	reported	ADRB2	textfile	2	TRUE	NA	NA	0.000851841	31684	1.48089e-07	299577	TRUE	1.07972e-06	0.00120721	38.2929	112.686	27.011	0.01	1e-05	eqtl_blood_1e-5
rs10045453	C	T	C	T	0.0547199	0.00630193	0.240254	0.222583	FALSE	FALSE	FALSE	Finngen_R9_G6_EPLEPSY	5	148796598	0.695521	0.0161021	299577	outcome	TRUE	reported	textfile	5	148176161	ENSG00000169252	0.00992994	3.57609e-08	31684	exposure	TRUE	reported	ADRB2	textfile	2	TRUE	NA	NA	0.000957566	31684	5.11301e-07	299577	TRUE	3.07963e-07	0.0010931	34.6695	58.4693	30.3667	0.05	1e-05	eqtl_blood_1e-5
rs10214302	G	A	G	A	-0.0878148	-0.0767282	0.055081	0.0490171	FALSE	FALSE	FALSE	Finngen_R9_G6_EPLEPSY	5	148858893	0.0140285	0.0312343	299577	outcome	TRUE	reported	textfile	5	148238456	ENSG00000169252	0.0175118	5.3144e-07	31684	exposure	TRUE	reported	ADRB2	textfile	2	TRUE	NA	NA	0.000793079	31684	2.01434e-05	299577	TRUE	6.11356e-05	0.000802716	25.4521	58.4693	25.1463	0.05	1e-05	eqtl_blood_1e-5
rs1036173	T	C	T	C	-0.042146	0.021734	0.419675	0.439143	FALSE	FALSE	FALSE	Finngen_R9_G6_EPLEPSY	5	148872534	0.106899	0.0134802	299577	outcome	TRUE	reported	textfile	5	148252097	ENSG00000169252	0.00806159	1.7135e-07	31684	exposure	TRUE	reported	ADRB2	textfile	2	TRUE	NA	NA	0.000861954	31684	8.67715e-06	299577	TRUE	7.7377e-06	0.000865221	27.4357	58.4693	27.332	0.05	1e-05	eqtl_blood_1e-5
rs2082395	G	A	G	A	0.126274	-0.00453125	0.421061	0.379539	FALSE	FALSE	FALSE	Finngen_R9_G6_EPLEPSY	5	148821037	0.741693	0.0137472	299577	outcome	TRUE	reported	textfile	5	148200600	ENSG00000169252	0.00801464	6.30591e-56	31684	exposure	TRUE	reported	ADRB2	textfile	2	TRUE	NA	NA	0.00777424	31684	3.62662e-07	299577	TRUE	5.86855e-50	0.00777384	248.22	58.4693	248.233	0.05	1e-05	eqtl_blood_1e-5
rs35143819	T	C	T	C	0.0372539	-0.00655733	0.345482	0.247825	FALSE	FALSE	FALSE	Finngen_R9_G6_EPLEPSY	5	148965802	0.672967	0.0155358	299577	outcome	TRUE	reported	textfile	5	148345365	ENSG00000169252	0.00836679	8.48369e-06	31684	exposure	TRUE	reported	ADRB2	textfile	2	TRUE	NA	NA	0.000625376	31684	5.94677e-07	299577	TRUE	4.0733e-05	0.000627654	19.8978	58.4693	19.8256	0.05	1e-05	eqtl_blood_1e-5
rs6580587	C	T	C	T	-0.165335	0.0195203	0.03065	0.05538	FALSE	FALSE	FALSE	Finngen_R9_G6_EPLEPSY	5	148920993	0.507399	0.0294472	299577	outcome	TRUE	reported	textfile	5	148300556	ENSG00000169252	0.0240131	5.77061e-12	31684	exposure	TRUE	reported	ADRB2	textfile	2	TRUE	NA	NA	0.00149407	31684	1.46683e-06	299577	TRUE	2.28365e-10	0.00162432	51.5453	58.4693	47.406	0.05	1e-05	eqtl_blood_1e-5
rs6580598	G	A	G	A	-0.0452136	-0.0239722	0.219959	0.246953	FALSE	FALSE	FALSE	Finngen_R9_G6_EPLEPSY	5	149154189	0.12129	0.0154721	299577	outcome	TRUE	reported	textfile	5	148533752	ENSG00000169252	0.00960481	2.509e-06	31684	exposure	TRUE	reported	ADRB2	textfile	2	TRUE	NA	NA	0.000698947	31684	8.01324e-06	299577	TRUE	6.41821e-05	0.000701499	22.2405	58.4693	22.1595	0.05	1e-05	eqtl_blood_1e-5
rs754357	T	C	T	C	-0.175473	-0.0113181	0.0200035	0.0166016	FALSE	FALSE	FALSE	Finngen_R9_G6_EPLEPSY	5	148852169	0.833179	0.0537353	299577	outcome	TRUE	reported	textfile	5	148231732	ENSG00000169252	0.0337629	2.0231e-07	31684	exposure	TRUE	reported	ADRB2	textfile	2	TRUE	NA	NA	0.000851841	31684	1.48089e-07	299577	TRUE	1.07972e-06	0.00120721	38.2929	58.4693	27.011	0.05	1e-05	eqtl_blood_1e-5
rs10045453	C	T	C	T	0.0547199	0.00630193	0.240254	0.222583	FALSE	FALSE	FALSE	Finngen_R9_G6_EPLEPSY	5	148796598	0.695521	0.0161021	299577	outcome	TRUE	reported	textfile	5	148176161	ENSG00000169252	0.00992994	3.57609e-08	31684	exposure	TRUE	reported	ADRB2	textfile	2	TRUE	NA	NA	0.000957566	31684	5.11301e-07	299577	TRUE	3.07963e-07	0.0010931	34.6695	49.5071	30.3667	0.2	1e-05	eqtl_blood_1e-5
rs10214302	G	A	G	A	-0.0878148	-0.0767282	0.055081	0.0490171	FALSE	FALSE	FALSE	Finngen_R9_G6_EPLEPSY	5	148858893	0.0140285	0.0312343	299577	outcome	TRUE	reported	textfile	5	148238456	ENSG00000169252	0.0175118	5.3144e-07	31684	exposure	TRUE	reported	ADRB2	textfile	2	TRUE	NA	NA	0.000793079	31684	2.01434e-05	299577	TRUE	6.11356e-05	0.000802716	25.4521	49.5071	25.1463	0.2	1e-05	eqtl_blood_1e-5
rs1036173	T	C	T	C	-0.042146	0.021734	0.419675	0.439143	FALSE	FALSE	FALSE	Finngen_R9_G6_EPLEPSY	5	148872534	0.106899	0.0134802	299577	outcome	TRUE	reported	textfile	5	148252097	ENSG00000169252	0.00806159	1.7135e-07	31684	exposure	TRUE	reported	ADRB2	textfile	2	TRUE	NA	NA	0.000861954	31684	8.67715e-06	299577	TRUE	7.7377e-06	0.000865221	27.4357	49.5071	27.332	0.2	1e-05	eqtl_blood_1e-5
rs1042719	G	C	G	C	-0.0573413	-0.00920774	0.270507	0.262758	FALSE	TRUE	FALSE	Finngen_R9_G6_EPLEPSY	5	148827884	0.549499	0.0153844	299577	outcome	TRUE	reported	textfile	5	148207447	ENSG00000169252	0.0090324	2.17571e-10	31684	exposure	TRUE	reported	ADRB2	textfile	2	TRUE	NA	NA	0.00127047	31684	1.19575e-06	299577	TRUE	4.89427e-09	0.00129767	41.1662	49.5071	40.3022	0.2	1e-05	eqtl_blood_1e-5
rs11740127	T	C	T	C	0.0384059	-0.0141984	0.302849	0.289147	FALSE	FALSE	FALSE	Finngen_R9_G6_EPLEPSY	5	148926127	0.336075	0.01476	299577	outcome	TRUE	reported	textfile	5	148305690	ENSG00000169252	0.00864297	8.84661e-06	31684	exposure	TRUE	reported	ADRB2	textfile	2	TRUE	NA	NA	0.000622855	31684	3.08887e-06	299577	TRUE	8.57353e-05	0.000622843	19.7452	49.5071	19.7456	0.2	1e-05	eqtl_blood_1e-5
rs2082395	G	A	G	A	0.126274	-0.00453125	0.421061	0.379539	FALSE	FALSE	FALSE	Finngen_R9_G6_EPLEPSY	5	148821037	0.741693	0.0137472	299577	outcome	TRUE	reported	textfile	5	148200600	ENSG00000169252	0.00801464	6.30591e-56	31684	exposure	TRUE	reported	ADRB2	textfile	2	TRUE	NA	NA	0.00777424	31684	3.62662e-07	299577	TRUE	5.86855e-50	0.00777384	248.22	49.5071	248.233	0.2	1e-05	eqtl_blood_1e-5
rs35143819	T	C	T	C	0.0372539	-0.00655733	0.345482	0.247825	FALSE	FALSE	FALSE	Finngen_R9_G6_EPLEPSY	5	148965802	0.672967	0.0155358	299577	outcome	TRUE	reported	textfile	5	148345365	ENSG00000169252	0.00836679	8.48369e-06	31684	exposure	TRUE	reported	ADRB2	textfile	2	TRUE	NA	NA	0.000625376	31684	5.94677e-07	299577	TRUE	4.0733e-05	0.000627654	19.8978	49.5071	19.8256	0.2	1e-05	eqtl_blood_1e-5
rs6580587	C	T	C	T	-0.165335	0.0195203	0.03065	0.05538	FALSE	FALSE	FALSE	Finngen_R9_G6_EPLEPSY	5	148920993	0.507399	0.0294472	299577	outcome	TRUE	reported	textfile	5	148300556	ENSG00000169252	0.0240131	5.77061e-12	31684	exposure	TRUE	reported	ADRB2	textfile	2	TRUE	NA	NA	0.00149407	31684	1.46683e-06	299577	TRUE	2.28365e-10	0.00162432	51.5453	49.5071	47.406	0.2	1e-05	eqtl_blood_1e-5
rs6580598	G	A	G	A	-0.0452136	-0.0239722	0.219959	0.246953	FALSE	FALSE	FALSE	Finngen_R9_G6_EPLEPSY	5	149154189	0.12129	0.0154721	299577	outcome	TRUE	reported	textfile	5	148533752	ENSG00000169252	0.00960481	2.509e-06	31684	exposure	TRUE	reported	ADRB2	textfile	2	TRUE	NA	NA	0.000698947	31684	8.01324e-06	299577	TRUE	6.41821e-05	0.000701499	22.2405	49.5071	22.1595	0.2	1e-05	eqtl_blood_1e-5
rs75145112	T	C	T	C	0.114604	0.00982921	0.0443455	0.0331499	FALSE	FALSE	FALSE	Finngen_R9_G6_EPLEPSY	5	148810446	0.79439	0.0377156	299577	outcome	TRUE	reported	textfile	5	148190009	ENSG00000169252	0.0214013	8.5556e-08	31684	exposure	TRUE	reported	ADRB2	textfile	2	TRUE	NA	NA	0.000904303	31684	2.2672e-07	299577	TRUE	5.41342e-07	0.00111322	35.3083	49.5071	28.676	0.2	1e-05	eqtl_blood_1e-5
rs754357	T	C	T	C	-0.175473	-0.0113181	0.0200035	0.0166016	FALSE	FALSE	FALSE	Finngen_R9_G6_EPLEPSY	5	148852169	0.833179	0.0537353	299577	outcome	TRUE	reported	textfile	5	148231732	ENSG00000169252	0.0337629	2.0231e-07	31684	exposure	TRUE	reported	ADRB2	textfile	2	TRUE	NA	NA	0.000851841	31684	1.48089e-07	299577	TRUE	1.07972e-06	0.00120721	38.2929	49.5071	27.011	0.2	1e-05	eqtl_blood_1e-5
rs76729311	C	T	C	T	0.117577	0.0152655	0.0356105	0.0498116	FALSE	FALSE	FALSE	Finngen_R9_G6_EPLEPSY	5	148814513	0.62924	0.0316187	299577	outcome	TRUE	reported	textfile	5	148194076	ENSG00000169252	0.0244462	1.5123e-06	31684	exposure	TRUE	reported	ADRB2	textfile	2	TRUE	NA	NA	0.000729613	31684	7.78087e-07	299577	TRUE	9.69294e-06	0.000949523	30.1114	49.5071	23.1325	0.2	1e-05	eqtl_blood_1e-5
rs10036302	G	A	G	A	0.0374096	-0.00150559	0.491677	0.464957	FALSE	FALSE	FALSE	Finngen_R9_G6_EPLEPSY	5	148865948	0.91086	0.0134483	299577	outcome	TRUE	reported	textfile	5	148245511	ENSG00000169252	0.0079578	2.5889e-06	31684	exposure	TRUE	reported	ADRB2	textfile	2	TRUE	NA	NA	0.000697051	31684	4.18382e-08	299577	TRUE	9.19285e-06	0.000699545	22.1785	51.7919	22.0994	0.3	1e-05	eqtl_blood_1e-5
rs10045453	C	T	C	T	0.0547199	0.00630193	0.240254	0.222583	FALSE	FALSE	FALSE	Finngen_R9_G6_EPLEPSY	5	148796598	0.695521	0.0161021	299577	outcome	TRUE	reported	textfile	5	148176161	ENSG00000169252	0.00992994	3.57609e-08	31684	exposure	TRUE	reported	ADRB2	textfile	2	TRUE	NA	NA	0.000957566	31684	5.11301e-07	299577	TRUE	3.07963e-07	0.0010931	34.6695	51.7919	30.3667	0.3	1e-05	eqtl_blood_1e-5
rs10214302	G	A	G	A	-0.0878148	-0.0767282	0.055081	0.0490171	FALSE	FALSE	FALSE	Finngen_R9_G6_EPLEPSY	5	148858893	0.0140285	0.0312343	299577	outcome	TRUE	reported	textfile	5	148238456	ENSG00000169252	0.0175118	5.3144e-07	31684	exposure	TRUE	reported	ADRB2	textfile	2	TRUE	NA	NA	0.000793079	31684	2.01434e-05	299577	TRUE	6.11356e-05	0.000802716	25.4521	51.7919	25.1463	0.3	1e-05	eqtl_blood_1e-5
rs1036173	T	C	T	C	-0.042146	0.021734	0.419675	0.439143	FALSE	FALSE	FALSE	Finngen_R9_G6_EPLEPSY	5	148872534	0.106899	0.0134802	299577	outcome	TRUE	reported	textfile	5	148252097	ENSG00000169252	0.00806159	1.7135e-07	31684	exposure	TRUE	reported	ADRB2	textfile	2	TRUE	NA	NA	0.000861954	31684	8.67715e-06	299577	TRUE	7.7377e-06	0.000865221	27.4357	51.7919	27.332	0.3	1e-05	eqtl_blood_1e-5
rs1042719	G	C	G	C	-0.0573413	-0.00920774	0.270507	0.262758	FALSE	TRUE	FALSE	Finngen_R9_G6_EPLEPSY	5	148827884	0.549499	0.0153844	299577	outcome	TRUE	reported	textfile	5	148207447	ENSG00000169252	0.0090324	2.17571e-10	31684	exposure	TRUE	reported	ADRB2	textfile	2	TRUE	NA	NA	0.00127047	31684	1.19575e-06	299577	TRUE	4.89427e-09	0.00129767	41.1662	51.7919	40.3022	0.3	1e-05	eqtl_blood_1e-5
rs11740127	T	C	T	C	0.0384059	-0.0141984	0.302849	0.289147	FALSE	FALSE	FALSE	Finngen_R9_G6_EPLEPSY	5	148926127	0.336075	0.01476	299577	outcome	TRUE	reported	textfile	5	148305690	ENSG00000169252	0.00864297	8.84661e-06	31684	exposure	TRUE	reported	ADRB2	textfile	2	TRUE	NA	NA	0.000622855	31684	3.08887e-06	299577	TRUE	8.57353e-05	0.000622843	19.7452	51.7919	19.7456	0.3	1e-05	eqtl_blood_1e-5
rs145670550	A	C	A	C	-0.286067	0.00246332	0.0186737	0.035458	FALSE	FALSE	FALSE	Finngen_R9_G6_EPLEPSY	5	148855860	0.946053	0.0364051	299577	outcome	TRUE	reported	textfile	5	148235423	ENSG00000169252	0.0507445	1.7264e-08	31684	exposure	TRUE	reported	ADRB2	textfile	2	TRUE	NA	NA	0.0010021	31684	1.52831e-08	299577	TRUE	9.33879e-08	0.00299923	95.3074	51.7919	31.7803	0.3	1e-05	eqtl_blood_1e-5
rs17108817	T	C	T	C	0.0755752	-0.00523875	0.459352	0.386982	FALSE	FALSE	FALSE	Finngen_R9_G6_EPLEPSY	5	148836339	0.704584	0.0138175	299577	outcome	TRUE	reported	textfile	5	148215902	ENSG00000169252	0.00804539	5.79835e-21	31684	exposure	TRUE	reported	ADRB2	textfile	2	TRUE	NA	NA	0.00277744	31684	4.79834e-07	299577	TRUE	1.2339e-18	0.00283693	90.1354	51.7919	88.2398	0.3	1e-05	eqtl_blood_1e-5
rs2082395	G	A	G	A	0.126274	-0.00453125	0.421061	0.379539	FALSE	FALSE	FALSE	Finngen_R9_G6_EPLEPSY	5	148821037	0.741693	0.0137472	299577	outcome	TRUE	reported	textfile	5	148200600	ENSG00000169252	0.00801464	6.30591e-56	31684	exposure	TRUE	reported	ADRB2	textfile	2	TRUE	NA	NA	0.00777424	31684	3.62662e-07	299577	TRUE	5.86855e-50	0.00777384	248.22	51.7919	248.233	0.3	1e-05	eqtl_blood_1e-5
rs35143819	T	C	T	C	0.0372539	-0.00655733	0.345482	0.247825	FALSE	FALSE	FALSE	Finngen_R9_G6_EPLEPSY	5	148965802	0.672967	0.0155358	299577	outcome	TRUE	reported	textfile	5	148345365	ENSG00000169252	0.00836679	8.48369e-06	31684	exposure	TRUE	reported	ADRB2	textfile	2	TRUE	NA	NA	0.000625376	31684	5.94677e-07	299577	TRUE	4.0733e-05	0.000627654	19.8978	51.7919	19.8256	0.3	1e-05	eqtl_blood_1e-5
rs6580587	C	T	C	T	-0.165335	0.0195203	0.03065	0.05538	FALSE	FALSE	FALSE	Finngen_R9_G6_EPLEPSY	5	148920993	0.507399	0.0294472	299577	outcome	TRUE	reported	textfile	5	148300556	ENSG00000169252	0.0240131	5.77061e-12	31684	exposure	TRUE	reported	ADRB2	textfile	2	TRUE	NA	NA	0.00149407	31684	1.46683e-06	299577	TRUE	2.28365e-10	0.00162432	51.5453	51.7919	47.406	0.3	1e-05	eqtl_blood_1e-5
rs6580598	G	A	G	A	-0.0452136	-0.0239722	0.219959	0.246953	FALSE	FALSE	FALSE	Finngen_R9_G6_EPLEPSY	5	149154189	0.12129	0.0154721	299577	outcome	TRUE	reported	textfile	5	148533752	ENSG00000169252	0.00960481	2.509e-06	31684	exposure	TRUE	reported	ADRB2	textfile	2	TRUE	NA	NA	0.000698947	31684	8.01324e-06	299577	TRUE	6.41821e-05	0.000701499	22.2405	51.7919	22.1595	0.3	1e-05	eqtl_blood_1e-5
rs75145112	T	C	T	C	0.114604	0.00982921	0.0443455	0.0331499	FALSE	FALSE	FALSE	Finngen_R9_G6_EPLEPSY	5	148810446	0.79439	0.0377156	299577	outcome	TRUE	reported	textfile	5	148190009	ENSG00000169252	0.0214013	8.5556e-08	31684	exposure	TRUE	reported	ADRB2	textfile	2	TRUE	NA	NA	0.000904303	31684	2.2672e-07	299577	TRUE	5.41342e-07	0.00111322	35.3083	51.7919	28.676	0.3	1e-05	eqtl_blood_1e-5
rs754357	T	C	T	C	-0.175473	-0.0113181	0.0200035	0.0166016	FALSE	FALSE	FALSE	Finngen_R9_G6_EPLEPSY	5	148852169	0.833179	0.0537353	299577	outcome	TRUE	reported	textfile	5	148231732	ENSG00000169252	0.0337629	2.0231e-07	31684	exposure	TRUE	reported	ADRB2	textfile	2	TRUE	NA	NA	0.000851841	31684	1.48089e-07	299577	TRUE	1.07972e-06	0.00120721	38.2929	51.7919	27.011	0.3	1e-05	eqtl_blood_1e-5
rs75968042	A	G	A	G	-0.137765	0.0537614	0.0229285	0.0425224	FALSE	FALSE	FALSE	Finngen_R9_G6_EPLEPSY	5	149303101	0.11	0.0336388	299577	outcome	TRUE	reported	textfile	5	148682664	ENSG00000169252	0.0305208	6.36761e-06	31684	exposure	TRUE	reported	ADRB2	textfile	2	TRUE	NA	NA	0.000642679	31684	8.52611e-06	299577	TRUE	0.000146011	0.000850374	26.9645	51.7919	20.3745	0.3	1e-05	eqtl_blood_1e-5
rs76729311	C	T	C	T	0.117577	0.0152655	0.0356105	0.0498116	FALSE	FALSE	FALSE	Finngen_R9_G6_EPLEPSY	5	148814513	0.62924	0.0316187	299577	outcome	TRUE	reported	textfile	5	148194076	ENSG00000169252	0.0244462	1.5123e-06	31684	exposure	TRUE	reported	ADRB2	textfile	2	TRUE	NA	NA	0.000729613	31684	7.78087e-07	299577	TRUE	9.69294e-06	0.000949523	30.1114	51.7919	23.1325	0.3	1e-05	eqtl_blood_1e-5
rs2082395	G	A	G	A	0.126274	0.0251966	0.421061	0.379865	FALSE	FALSE	FALSE	Finngen_R9_GE	5	148821037	0.534721	0.0405862	366832	outcome	TRUE	reported	textfile	5	148200600	ENSG00000169252	0.00801464	6.30591e-56	31684	exposure	TRUE	reported	ADRB2	textfile	2	TRUE	NA	NA	0.00777424	31684	1.05066e-06	366832	TRUE	2.39804e-50	0.00777384	248.22	112.686	248.233	0.01	1e-05	eqtl_blood_1e-5
rs6580587	C	T	C	T	-0.165335	0.0209695	0.03065	0.055284	FALSE	FALSE	FALSE	Finngen_R9_GE	5	148920993	0.809795	0.0871222	366832	outcome	TRUE	reported	textfile	5	148300556	ENSG00000169252	0.0240131	5.77061e-12	31684	exposure	TRUE	reported	ADRB2	textfile	2	TRUE	NA	NA	0.00149407	31684	1.57926e-07	366832	TRUE	6.3086e-11	0.00162432	51.5453	112.686	47.406	0.01	1e-05	eqtl_blood_1e-5
rs754357	T	C	T	C	-0.175473	0.00890613	0.0200035	0.0165324	FALSE	FALSE	FALSE	Finngen_R9_GE	5	148852169	0.955439	0.159387	366832	outcome	TRUE	reported	textfile	5	148231732	ENSG00000169252	0.0337629	2.0231e-07	31684	exposure	TRUE	reported	ADRB2	textfile	2	TRUE	NA	NA	0.000851841	31684	8.51153e-09	366832	TRUE	6.70191e-07	0.00120721	38.2929	112.686	27.011	0.01	1e-05	eqtl_blood_1e-5
rs10045453	C	T	C	T	0.0547199	0.00438563	0.240254	0.222382	FALSE	FALSE	FALSE	Finngen_R9_GE	5	148796598	0.926451	0.047509	366832	outcome	TRUE	reported	textfile	5	148176161	ENSG00000169252	0.00992994	3.57609e-08	31684	exposure	TRUE	reported	ADRB2	textfile	2	TRUE	NA	NA	0.000957566	31684	2.32299e-08	366832	TRUE	1.44005e-07	0.0010931	34.6695	58.4693	30.3667	0.05	1e-05	eqtl_blood_1e-5
rs10214302	G	A	G	A	-0.0878148	-0.14472	0.055081	0.0487757	FALSE	FALSE	FALSE	Finngen_R9_GE	5	148858893	0.113818	0.0915216	366832	outcome	TRUE	reported	textfile	5	148238456	ENSG00000169252	0.0175118	5.3144e-07	31684	exposure	TRUE	reported	ADRB2	textfile	2	TRUE	NA	NA	0.000793079	31684	6.8162e-06	366832	TRUE	1.27358e-05	0.000802716	25.4521	58.4693	25.1463	0.05	1e-05	eqtl_blood_1e-5
rs1036173	T	C	T	C	-0.042146	0.00586741	0.419675	0.439014	FALSE	FALSE	FALSE	Finngen_R9_GE	5	148872534	0.882527	0.0397074	366832	outcome	TRUE	reported	textfile	5	148252097	ENSG00000169252	0.00806159	1.7135e-07	31684	exposure	TRUE	reported	ADRB2	textfile	2	TRUE	NA	NA	0.000861954	31684	5.9523e-08	366832	TRUE	6.57802e-07	0.000865221	27.4357	58.4693	27.332	0.05	1e-05	eqtl_blood_1e-5
rs2082395	G	A	G	A	0.126274	0.0251966	0.421061	0.379865	FALSE	FALSE	FALSE	Finngen_R9_GE	5	148821037	0.534721	0.0405862	366832	outcome	TRUE	reported	textfile	5	148200600	ENSG00000169252	0.00801464	6.30591e-56	31684	exposure	TRUE	reported	ADRB2	textfile	2	TRUE	NA	NA	0.00777424	31684	1.05066e-06	366832	TRUE	2.39804e-50	0.00777384	248.22	58.4693	248.233	0.05	1e-05	eqtl_blood_1e-5
rs35143819	T	C	T	C	0.0372539	-0.00402392	0.345482	0.247781	FALSE	FALSE	FALSE	Finngen_R9_GE	5	148965802	0.930131	0.0458931	366832	outcome	TRUE	reported	textfile	5	148345365	ENSG00000169252	0.00836679	8.48369e-06	31684	exposure	TRUE	reported	ADRB2	textfile	2	TRUE	NA	NA	0.000625376	31684	2.09575e-08	366832	TRUE	2.16937e-05	0.000627654	19.8978	58.4693	19.8256	0.05	1e-05	eqtl_blood_1e-5
rs6580587	C	T	C	T	-0.165335	0.0209695	0.03065	0.055284	FALSE	FALSE	FALSE	Finngen_R9_GE	5	148920993	0.809795	0.0871222	366832	outcome	TRUE	reported	textfile	5	148300556	ENSG00000169252	0.0240131	5.77061e-12	31684	exposure	TRUE	reported	ADRB2	textfile	2	TRUE	NA	NA	0.00149407	31684	1.57926e-07	366832	TRUE	6.3086e-11	0.00162432	51.5453	58.4693	47.406	0.05	1e-05	eqtl_blood_1e-5
rs6580598	G	A	G	A	-0.0452136	0.00356069	0.219959	0.246795	FALSE	FALSE	FALSE	Finngen_R9_GE	5	149154189	0.937958	0.045746	366832	outcome	TRUE	reported	textfile	5	148533752	ENSG00000169252	0.00960481	2.509e-06	31684	exposure	TRUE	reported	ADRB2	textfile	2	TRUE	NA	NA	0.000698947	31684	1.65157e-08	366832	TRUE	6.99444e-06	0.000701499	22.2405	58.4693	22.1595	0.05	1e-05	eqtl_blood_1e-5
rs754357	T	C	T	C	-0.175473	0.00890613	0.0200035	0.0165324	FALSE	FALSE	FALSE	Finngen_R9_GE	5	148852169	0.955439	0.159387	366832	outcome	TRUE	reported	textfile	5	148231732	ENSG00000169252	0.0337629	2.0231e-07	31684	exposure	TRUE	reported	ADRB2	textfile	2	TRUE	NA	NA	0.000851841	31684	8.51153e-09	366832	TRUE	6.70191e-07	0.00120721	38.2929	58.4693	27.011	0.05	1e-05	eqtl_blood_1e-5
rs10045453	C	T	C	T	0.0547199	0.00438563	0.240254	0.222382	FALSE	FALSE	FALSE	Finngen_R9_GE	5	148796598	0.926451	0.047509	366832	outcome	TRUE	reported	textfile	5	148176161	ENSG00000169252	0.00992994	3.57609e-08	31684	exposure	TRUE	reported	ADRB2	textfile	2	TRUE	NA	NA	0.000957566	31684	2.32299e-08	366832	TRUE	1.44005e-07	0.0010931	34.6695	49.5071	30.3667	0.2	1e-05	eqtl_blood_1e-5
rs10214302	G	A	G	A	-0.0878148	-0.14472	0.055081	0.0487757	FALSE	FALSE	FALSE	Finngen_R9_GE	5	148858893	0.113818	0.0915216	366832	outcome	TRUE	reported	textfile	5	148238456	ENSG00000169252	0.0175118	5.3144e-07	31684	exposure	TRUE	reported	ADRB2	textfile	2	TRUE	NA	NA	0.000793079	31684	6.8162e-06	366832	TRUE	1.27358e-05	0.000802716	25.4521	49.5071	25.1463	0.2	1e-05	eqtl_blood_1e-5
rs1036173	T	C	T	C	-0.042146	0.00586741	0.419675	0.439014	FALSE	FALSE	FALSE	Finngen_R9_GE	5	148872534	0.882527	0.0397074	366832	outcome	TRUE	reported	textfile	5	148252097	ENSG00000169252	0.00806159	1.7135e-07	31684	exposure	TRUE	reported	ADRB2	textfile	2	TRUE	NA	NA	0.000861954	31684	5.9523e-08	366832	TRUE	6.57802e-07	0.000865221	27.4357	49.5071	27.332	0.2	1e-05	eqtl_blood_1e-5
rs1042719	G	C	G	C	-0.0573413	-0.119983	0.270507	0.262588	FALSE	TRUE	FALSE	Finngen_R9_GE	5	148827884	0.00902111	0.0459486	366832	outcome	TRUE	reported	textfile	5	148207447	ENSG00000169252	0.0090324	2.17571e-10	31684	exposure	TRUE	reported	ADRB2	textfile	2	TRUE	NA	NA	0.00127047	31684	1.85875e-05	366832	TRUE	8.64147e-08	0.00129767	41.1662	49.5071	40.3022	0.2	1e-05	eqtl_blood_1e-5
rs11740127	T	C	T	C	0.0384059	-0.0121414	0.302849	0.289338	FALSE	FALSE	FALSE	Finngen_R9_GE	5	148926127	0.780804	0.0436315	366832	outcome	TRUE	reported	textfile	5	148305690	ENSG00000169252	0.00864297	8.84661e-06	31684	exposure	TRUE	reported	ADRB2	textfile	2	TRUE	NA	NA	0.000622855	31684	2.11092e-07	366832	TRUE	2.85993e-05	0.000622843	19.7452	49.5071	19.7456	0.2	1e-05	eqtl_blood_1e-5
rs2082395	G	A	G	A	0.126274	0.0251966	0.421061	0.379865	FALSE	FALSE	FALSE	Finngen_R9_GE	5	148821037	0.534721	0.0405862	366832	outcome	TRUE	reported	textfile	5	148200600	ENSG00000169252	0.00801464	6.30591e-56	31684	exposure	TRUE	reported	ADRB2	textfile	2	TRUE	NA	NA	0.00777424	31684	1.05066e-06	366832	TRUE	2.39804e-50	0.00777384	248.22	49.5071	248.233	0.2	1e-05	eqtl_blood_1e-5
rs35143819	T	C	T	C	0.0372539	-0.00402392	0.345482	0.247781	FALSE	FALSE	FALSE	Finngen_R9_GE	5	148965802	0.930131	0.0458931	366832	outcome	TRUE	reported	textfile	5	148345365	ENSG00000169252	0.00836679	8.48369e-06	31684	exposure	TRUE	reported	ADRB2	textfile	2	TRUE	NA	NA	0.000625376	31684	2.09575e-08	366832	TRUE	2.16937e-05	0.000627654	19.8978	49.5071	19.8256	0.2	1e-05	eqtl_blood_1e-5
rs6580587	C	T	C	T	-0.165335	0.0209695	0.03065	0.055284	FALSE	FALSE	FALSE	Finngen_R9_GE	5	148920993	0.809795	0.0871222	366832	outcome	TRUE	reported	textfile	5	148300556	ENSG00000169252	0.0240131	5.77061e-12	31684	exposure	TRUE	reported	ADRB2	textfile	2	TRUE	NA	NA	0.00149407	31684	1.57926e-07	366832	TRUE	6.3086e-11	0.00162432	51.5453	49.5071	47.406	0.2	1e-05	eqtl_blood_1e-5
rs6580598	G	A	G	A	-0.0452136	0.00356069	0.219959	0.246795	FALSE	FALSE	FALSE	Finngen_R9_GE	5	149154189	0.937958	0.045746	366832	outcome	TRUE	reported	textfile	5	148533752	ENSG00000169252	0.00960481	2.509e-06	31684	exposure	TRUE	reported	ADRB2	textfile	2	TRUE	NA	NA	0.000698947	31684	1.65157e-08	366832	TRUE	6.99444e-06	0.000701499	22.2405	49.5071	22.1595	0.2	1e-05	eqtl_blood_1e-5
rs75145112	T	C	T	C	0.114604	-0.0327456	0.0443455	0.0331941	FALSE	FALSE	FALSE	Finngen_R9_GE	5	148810446	0.768932	0.111466	366832	outcome	TRUE	reported	textfile	5	148190009	ENSG00000169252	0.0214013	8.5556e-08	31684	exposure	TRUE	reported	ADRB2	textfile	2	TRUE	NA	NA	0.000904303	31684	2.35264e-07	366832	TRUE	4.32537e-07	0.00111322	35.3083	49.5071	28.676	0.2	1e-05	eqtl_blood_1e-5
rs754357	T	C	T	C	-0.175473	0.00890613	0.0200035	0.0165324	FALSE	FALSE	FALSE	Finngen_R9_GE	5	148852169	0.955439	0.159387	366832	outcome	TRUE	reported	textfile	5	148231732	ENSG00000169252	0.0337629	2.0231e-07	31684	exposure	TRUE	reported	ADRB2	textfile	2	TRUE	NA	NA	0.000851841	31684	8.51153e-09	366832	TRUE	6.70191e-07	0.00120721	38.2929	49.5071	27.011	0.2	1e-05	eqtl_blood_1e-5
rs76729311	C	T	C	T	0.117577	-0.0638525	0.0356105	0.04969	FALSE	FALSE	FALSE	Finngen_R9_GE	5	148814513	0.494031	0.0933636	366832	outcome	TRUE	reported	textfile	5	148194076	ENSG00000169252	0.0244462	1.5123e-06	31684	exposure	TRUE	reported	ADRB2	textfile	2	TRUE	NA	NA	0.000729613	31684	1.27507e-06	366832	TRUE	9.82367e-06	0.000949523	30.1114	49.5071	23.1325	0.2	1e-05	eqtl_blood_1e-5
rs10036302	G	A	G	A	0.0374096	-0.00825878	0.491677	0.465104	FALSE	FALSE	FALSE	Finngen_R9_GE	5	148865948	0.835048	0.0396614	366832	outcome	TRUE	reported	textfile	5	148245511	ENSG00000169252	0.0079578	2.5889e-06	31684	exposure	TRUE	reported	ADRB2	textfile	2	TRUE	NA	NA	0.000697051	31684	1.18204e-07	366832	TRUE	8.54874e-06	0.000699545	22.1785	51.7919	22.0994	0.3	1e-05	eqtl_blood_1e-5
rs10045453	C	T	C	T	0.0547199	0.00438563	0.240254	0.222382	FALSE	FALSE	FALSE	Finngen_R9_GE	5	148796598	0.926451	0.047509	366832	outcome	TRUE	reported	textfile	5	148176161	ENSG00000169252	0.00992994	3.57609e-08	31684	exposure	TRUE	reported	ADRB2	textfile	2	TRUE	NA	NA	0.000957566	31684	2.32299e-08	366832	TRUE	1.44005e-07	0.0010931	34.6695	51.7919	30.3667	0.3	1e-05	eqtl_blood_1e-5
rs10214302	G	A	G	A	-0.0878148	-0.14472	0.055081	0.0487757	FALSE	FALSE	FALSE	Finngen_R9_GE	5	148858893	0.113818	0.0915216	366832	outcome	TRUE	reported	textfile	5	148238456	ENSG00000169252	0.0175118	5.3144e-07	31684	exposure	TRUE	reported	ADRB2	textfile	2	TRUE	NA	NA	0.000793079	31684	6.8162e-06	366832	TRUE	1.27358e-05	0.000802716	25.4521	51.7919	25.1463	0.3	1e-05	eqtl_blood_1e-5
rs1036173	T	C	T	C	-0.042146	0.00586741	0.419675	0.439014	FALSE	FALSE	FALSE	Finngen_R9_GE	5	148872534	0.882527	0.0397074	366832	outcome	TRUE	reported	textfile	5	148252097	ENSG00000169252	0.00806159	1.7135e-07	31684	exposure	TRUE	reported	ADRB2	textfile	2	TRUE	NA	NA	0.000861954	31684	5.9523e-08	366832	TRUE	6.57802e-07	0.000865221	27.4357	51.7919	27.332	0.3	1e-05	eqtl_blood_1e-5
rs1042719	G	C	G	C	-0.0573413	-0.119983	0.270507	0.262588	FALSE	TRUE	FALSE	Finngen_R9_GE	5	148827884	0.00902111	0.0459486	366832	outcome	TRUE	reported	textfile	5	148207447	ENSG00000169252	0.0090324	2.17571e-10	31684	exposure	TRUE	reported	ADRB2	textfile	2	TRUE	NA	NA	0.00127047	31684	1.85875e-05	366832	TRUE	8.64147e-08	0.00129767	41.1662	51.7919	40.3022	0.3	1e-05	eqtl_blood_1e-5
rs11740127	T	C	T	C	0.0384059	-0.0121414	0.302849	0.289338	FALSE	FALSE	FALSE	Finngen_R9_GE	5	148926127	0.780804	0.0436315	366832	outcome	TRUE	reported	textfile	5	148305690	ENSG00000169252	0.00864297	8.84661e-06	31684	exposure	TRUE	reported	ADRB2	textfile	2	TRUE	NA	NA	0.000622855	31684	2.11092e-07	366832	TRUE	2.85993e-05	0.000622843	19.7452	51.7919	19.7456	0.3	1e-05	eqtl_blood_1e-5
rs145670550	A	C	A	C	-0.286067	0.0301758	0.0186737	0.035348	FALSE	FALSE	FALSE	Finngen_R9_GE	5	148855860	0.779426	0.107745	366832	outcome	TRUE	reported	textfile	5	148235423	ENSG00000169252	0.0507445	1.7264e-08	31684	exposure	TRUE	reported	ADRB2	textfile	2	TRUE	NA	NA	0.0010021	31684	2.13825e-07	366832	TRUE	9.89067e-08	0.00299923	95.3074	51.7919	31.7803	0.3	1e-05	eqtl_blood_1e-5
rs17108817	T	C	T	C	0.0755752	0.00813351	0.459352	0.38692	FALSE	FALSE	FALSE	Finngen_R9_GE	5	148836339	0.841571	0.0406911	366832	outcome	TRUE	reported	textfile	5	148215902	ENSG00000169252	0.00804539	5.79835e-21	31684	exposure	TRUE	reported	ADRB2	textfile	2	TRUE	NA	NA	0.00277744	31684	1.08916e-07	366832	TRUE	3.49721e-19	0.00283693	90.1354	51.7919	88.2398	0.3	1e-05	eqtl_blood_1e-5
rs2082395	G	A	G	A	0.126274	0.0251966	0.421061	0.379865	FALSE	FALSE	FALSE	Finngen_R9_GE	5	148821037	0.534721	0.0405862	366832	outcome	TRUE	reported	textfile	5	148200600	ENSG00000169252	0.00801464	6.30591e-56	31684	exposure	TRUE	reported	ADRB2	textfile	2	TRUE	NA	NA	0.00777424	31684	1.05066e-06	366832	TRUE	2.39804e-50	0.00777384	248.22	51.7919	248.233	0.3	1e-05	eqtl_blood_1e-5
rs35143819	T	C	T	C	0.0372539	-0.00402392	0.345482	0.247781	FALSE	FALSE	FALSE	Finngen_R9_GE	5	148965802	0.930131	0.0458931	366832	outcome	TRUE	reported	textfile	5	148345365	ENSG00000169252	0.00836679	8.48369e-06	31684	exposure	TRUE	reported	ADRB2	textfile	2	TRUE	NA	NA	0.000625376	31684	2.09575e-08	366832	TRUE	2.16937e-05	0.000627654	19.8978	51.7919	19.8256	0.3	1e-05	eqtl_blood_1e-5
rs6580587	C	T	C	T	-0.165335	0.0209695	0.03065	0.055284	FALSE	FALSE	FALSE	Finngen_R9_GE	5	148920993	0.809795	0.0871222	366832	outcome	TRUE	reported	textfile	5	148300556	ENSG00000169252	0.0240131	5.77061e-12	31684	exposure	TRUE	reported	ADRB2	textfile	2	TRUE	NA	NA	0.00149407	31684	1.57926e-07	366832	TRUE	6.3086e-11	0.00162432	51.5453	51.7919	47.406	0.3	1e-05	eqtl_blood_1e-5
rs6580598	G	A	G	A	-0.0452136	0.00356069	0.219959	0.246795	FALSE	FALSE	FALSE	Finngen_R9_GE	5	149154189	0.937958	0.045746	366832	outcome	TRUE	reported	textfile	5	148533752	ENSG00000169252	0.00960481	2.509e-06	31684	exposure	TRUE	reported	ADRB2	textfile	2	TRUE	NA	NA	0.000698947	31684	1.65157e-08	366832	TRUE	6.99444e-06	0.000701499	22.2405	51.7919	22.1595	0.3	1e-05	eqtl_blood_1e-5
rs75145112	T	C	T	C	0.114604	-0.0327456	0.0443455	0.0331941	FALSE	FALSE	FALSE	Finngen_R9_GE	5	148810446	0.768932	0.111466	366832	outcome	TRUE	reported	textfile	5	148190009	ENSG00000169252	0.0214013	8.5556e-08	31684	exposure	TRUE	reported	ADRB2	textfile	2	TRUE	NA	NA	0.000904303	31684	2.35264e-07	366832	TRUE	4.32537e-07	0.00111322	35.3083	51.7919	28.676	0.3	1e-05	eqtl_blood_1e-5
rs754357	T	C	T	C	-0.175473	0.00890613	0.0200035	0.0165324	FALSE	FALSE	FALSE	Finngen_R9_GE	5	148852169	0.955439	0.159387	366832	outcome	TRUE	reported	textfile	5	148231732	ENSG00000169252	0.0337629	2.0231e-07	31684	exposure	TRUE	reported	ADRB2	textfile	2	TRUE	NA	NA	0.000851841	31684	8.51153e-09	366832	TRUE	6.70191e-07	0.00120721	38.2929	51.7919	27.011	0.3	1e-05	eqtl_blood_1e-5
rs75968042	A	G	A	G	-0.137765	0.0440218	0.0229285	0.0426713	FALSE	FALSE	FALSE	Finngen_R9_GE	5	149303101	0.659798	0.100006	366832	outcome	TRUE	reported	textfile	5	148682664	ENSG00000169252	0.0305208	6.36761e-06	31684	exposure	TRUE	reported	ADRB2	textfile	2	TRUE	NA	NA	0.000642679	31684	5.28224e-07	366832	TRUE	2.59902e-05	0.000850374	26.9645	51.7919	20.3745	0.3	1e-05	eqtl_blood_1e-5
rs76729311	C	T	C	T	0.117577	-0.0638525	0.0356105	0.04969	FALSE	FALSE	FALSE	Finngen_R9_GE	5	148814513	0.494031	0.0933636	366832	outcome	TRUE	reported	textfile	5	148194076	ENSG00000169252	0.0244462	1.5123e-06	31684	exposure	TRUE	reported	ADRB2	textfile	2	TRUE	NA	NA	0.000729613	31684	1.27507e-06	366832	TRUE	9.82367e-06	0.000949523	30.1114	51.7919	23.1325	0.3	1e-05	eqtl_blood_1e-5
rs2082395	G	A	G	A	0.126274	-0.0178828	0.421061	0.379774	FALSE	FALSE	FALSE	Finngen_R9_FE	5	148821037	0.314518	0.0177799	372379	outcome	TRUE	reported	textfile	5	148200600	ENSG00000169252	0.00801464	6.30591e-56	31684	exposure	TRUE	reported	ADRB2	textfile	2	TRUE	NA	NA	0.00777424	31684	2.71662e-06	372379	TRUE	1.03126e-49	0.00777384	248.22	112.686	248.233	0.01	1e-05	eqtl_blood_1e-5
rs6580587	C	T	C	T	-0.165335	0.0355376	0.03065	0.05531	FALSE	FALSE	FALSE	Finngen_R9_FE	5	148920993	0.351362	0.0381325	372379	outcome	TRUE	reported	textfile	5	148300556	ENSG00000169252	0.0240131	5.77061e-12	31684	exposure	TRUE	reported	ADRB2	textfile	2	TRUE	NA	NA	0.00149407	31684	2.33239e-06	372379	TRUE	2.19473e-10	0.00162432	51.5453	112.686	47.406	0.01	1e-05	eqtl_blood_1e-5
rs754357	T	C	T	C	-0.175473	-0.0277979	0.0200035	0.016514	FALSE	FALSE	FALSE	Finngen_R9_FE	5	148852169	0.692215	0.070223	372379	outcome	TRUE	reported	textfile	5	148231732	ENSG00000169252	0.0337629	2.0231e-07	31684	exposure	TRUE	reported	ADRB2	textfile	2	TRUE	NA	NA	0.000851841	31684	4.20806e-07	372379	TRUE	1.07344e-06	0.00120721	38.2929	112.686	27.011	0.01	1e-05	eqtl_blood_1e-5
rs10045453	C	T	C	T	0.0547199	0.00614632	0.240254	0.222402	FALSE	FALSE	FALSE	Finngen_R9_FE	5	148796598	0.767954	0.0208312	372379	outcome	TRUE	reported	textfile	5	148176161	ENSG00000169252	0.00992994	3.57609e-08	31684	exposure	TRUE	reported	ADRB2	textfile	2	TRUE	NA	NA	0.000957566	31684	2.33786e-07	372379	TRUE	1.92326e-07	0.0010931	34.6695	58.4693	30.3667	0.05	1e-05	eqtl_blood_1e-5
rs10214302	G	A	G	A	-0.0878148	-0.0510139	0.055081	0.0487319	FALSE	FALSE	FALSE	Finngen_R9_FE	5	148858893	0.210741	0.0407612	372379	outcome	TRUE	reported	textfile	5	148238456	ENSG00000169252	0.0175118	5.3144e-07	31684	exposure	TRUE	reported	ADRB2	textfile	2	TRUE	NA	NA	0.000793079	31684	4.20628e-06	372379	TRUE	8.08777e-06	0.000802716	25.4521	58.4693	25.1463	0.05	1e-05	eqtl_blood_1e-5
rs1036173	T	C	T	C	-0.042146	0.0291005	0.419675	0.439148	FALSE	FALSE	FALSE	Finngen_R9_FE	5	148872534	0.0949992	0.0174296	372379	outcome	TRUE	reported	textfile	5	148252097	ENSG00000169252	0.00806159	1.7135e-07	31684	exposure	TRUE	reported	ADRB2	textfile	2	TRUE	NA	NA	0.000861954	31684	7.48583e-06	372379	TRUE	5.35055e-06	0.000865221	27.4357	58.4693	27.332	0.05	1e-05	eqtl_blood_1e-5
rs2082395	G	A	G	A	0.126274	-0.0178828	0.421061	0.379774	FALSE	FALSE	FALSE	Finngen_R9_FE	5	148821037	0.314518	0.0177799	372379	outcome	TRUE	reported	textfile	5	148200600	ENSG00000169252	0.00801464	6.30591e-56	31684	exposure	TRUE	reported	ADRB2	textfile	2	TRUE	NA	NA	0.00777424	31684	2.71662e-06	372379	TRUE	1.03126e-49	0.00777384	248.22	58.4693	248.233	0.05	1e-05	eqtl_blood_1e-5
rs35143819	T	C	T	C	0.0372539	-0.0243904	0.345482	0.247694	FALSE	FALSE	FALSE	Finngen_R9_FE	5	148965802	0.225112	0.0201068	372379	outcome	TRUE	reported	textfile	5	148345365	ENSG00000169252	0.00836679	8.48369e-06	31684	exposure	TRUE	reported	ADRB2	textfile	2	TRUE	NA	NA	0.000625376	31684	3.95155e-06	372379	TRUE	8.34426e-05	0.000627654	19.8978	58.4693	19.8256	0.05	1e-05	eqtl_blood_1e-5
rs6580587	C	T	C	T	-0.165335	0.0355376	0.03065	0.05531	FALSE	FALSE	FALSE	Finngen_R9_FE	5	148920993	0.351362	0.0381325	372379	outcome	TRUE	reported	textfile	5	148300556	ENSG00000169252	0.0240131	5.77061e-12	31684	exposure	TRUE	reported	ADRB2	textfile	2	TRUE	NA	NA	0.00149407	31684	2.33239e-06	372379	TRUE	2.19473e-10	0.00162432	51.5453	58.4693	47.406	0.05	1e-05	eqtl_blood_1e-5
rs6580598	G	A	G	A	-0.0452136	0.00182027	0.219959	0.246834	FALSE	FALSE	FALSE	Finngen_R9_FE	5	149154189	0.927534	0.0200144	372379	outcome	TRUE	reported	textfile	5	148533752	ENSG00000169252	0.00960481	2.509e-06	31684	exposure	TRUE	reported	ADRB2	textfile	2	TRUE	NA	NA	0.000698947	31684	2.22128e-08	372379	TRUE	7.02224e-06	0.000701499	22.2405	58.4693	22.1595	0.05	1e-05	eqtl_blood_1e-5
rs754357	T	C	T	C	-0.175473	-0.0277979	0.0200035	0.016514	FALSE	FALSE	FALSE	Finngen_R9_FE	5	148852169	0.692215	0.070223	372379	outcome	TRUE	reported	textfile	5	148231732	ENSG00000169252	0.0337629	2.0231e-07	31684	exposure	TRUE	reported	ADRB2	textfile	2	TRUE	NA	NA	0.000851841	31684	4.20806e-07	372379	TRUE	1.07344e-06	0.00120721	38.2929	58.4693	27.011	0.05	1e-05	eqtl_blood_1e-5
rs10045453	C	T	C	T	0.0547199	0.00614632	0.240254	0.222402	FALSE	FALSE	FALSE	Finngen_R9_FE	5	148796598	0.767954	0.0208312	372379	outcome	TRUE	reported	textfile	5	148176161	ENSG00000169252	0.00992994	3.57609e-08	31684	exposure	TRUE	reported	ADRB2	textfile	2	TRUE	NA	NA	0.000957566	31684	2.33786e-07	372379	TRUE	1.92326e-07	0.0010931	34.6695	49.5071	30.3667	0.2	1e-05	eqtl_blood_1e-5
rs10214302	G	A	G	A	-0.0878148	-0.0510139	0.055081	0.0487319	FALSE	FALSE	FALSE	Finngen_R9_FE	5	148858893	0.210741	0.0407612	372379	outcome	TRUE	reported	textfile	5	148238456	ENSG00000169252	0.0175118	5.3144e-07	31684	exposure	TRUE	reported	ADRB2	textfile	2	TRUE	NA	NA	0.000793079	31684	4.20628e-06	372379	TRUE	8.08777e-06	0.000802716	25.4521	49.5071	25.1463	0.2	1e-05	eqtl_blood_1e-5
rs1036173	T	C	T	C	-0.042146	0.0291005	0.419675	0.439148	FALSE	FALSE	FALSE	Finngen_R9_FE	5	148872534	0.0949992	0.0174296	372379	outcome	TRUE	reported	textfile	5	148252097	ENSG00000169252	0.00806159	1.7135e-07	31684	exposure	TRUE	reported	ADRB2	textfile	2	TRUE	NA	NA	0.000861954	31684	7.48583e-06	372379	TRUE	5.35055e-06	0.000865221	27.4357	49.5071	27.332	0.2	1e-05	eqtl_blood_1e-5
rs1042719	G	C	G	C	-0.0573413	0.0148844	0.270507	0.262702	FALSE	TRUE	FALSE	Finngen_R9_FE	5	148827884	0.455053	0.0199252	372379	outcome	TRUE	reported	textfile	5	148207447	ENSG00000169252	0.0090324	2.17571e-10	31684	exposure	TRUE	reported	ADRB2	textfile	2	TRUE	NA	NA	0.00127047	31684	1.49856e-06	372379	TRUE	4.00757e-09	0.00129767	41.1662	49.5071	40.3022	0.2	1e-05	eqtl_blood_1e-5
rs11740127	T	C	T	C	0.0384059	-0.023719	0.302849	0.289295	FALSE	FALSE	FALSE	Finngen_R9_FE	5	148926127	0.213641	0.0190726	372379	outcome	TRUE	reported	textfile	5	148305690	ENSG00000169252	0.00864297	8.84661e-06	31684	exposure	TRUE	reported	ADRB2	textfile	2	TRUE	NA	NA	0.000622855	31684	4.15325e-06	372379	TRUE	8.96203e-05	0.000622843	19.7452	49.5071	19.7456	0.2	1e-05	eqtl_blood_1e-5
rs2082395	G	A	G	A	0.126274	-0.0178828	0.421061	0.379774	FALSE	FALSE	FALSE	Finngen_R9_FE	5	148821037	0.314518	0.0177799	372379	outcome	TRUE	reported	textfile	5	148200600	ENSG00000169252	0.00801464	6.30591e-56	31684	exposure	TRUE	reported	ADRB2	textfile	2	TRUE	NA	NA	0.00777424	31684	2.71662e-06	372379	TRUE	1.03126e-49	0.00777384	248.22	49.5071	248.233	0.2	1e-05	eqtl_blood_1e-5
rs35143819	T	C	T	C	0.0372539	-0.0243904	0.345482	0.247694	FALSE	FALSE	FALSE	Finngen_R9_FE	5	148965802	0.225112	0.0201068	372379	outcome	TRUE	reported	textfile	5	148345365	ENSG00000169252	0.00836679	8.48369e-06	31684	exposure	TRUE	reported	ADRB2	textfile	2	TRUE	NA	NA	0.000625376	31684	3.95155e-06	372379	TRUE	8.34426e-05	0.000627654	19.8978	49.5071	19.8256	0.2	1e-05	eqtl_blood_1e-5
rs6580587	C	T	C	T	-0.165335	0.0355376	0.03065	0.05531	FALSE	FALSE	FALSE	Finngen_R9_FE	5	148920993	0.351362	0.0381325	372379	outcome	TRUE	reported	textfile	5	148300556	ENSG00000169252	0.0240131	5.77061e-12	31684	exposure	TRUE	reported	ADRB2	textfile	2	TRUE	NA	NA	0.00149407	31684	2.33239e-06	372379	TRUE	2.19473e-10	0.00162432	51.5453	49.5071	47.406	0.2	1e-05	eqtl_blood_1e-5
rs6580598	G	A	G	A	-0.0452136	0.00182027	0.219959	0.246834	FALSE	FALSE	FALSE	Finngen_R9_FE	5	149154189	0.927534	0.0200144	372379	outcome	TRUE	reported	textfile	5	148533752	ENSG00000169252	0.00960481	2.509e-06	31684	exposure	TRUE	reported	ADRB2	textfile	2	TRUE	NA	NA	0.000698947	31684	2.22128e-08	372379	TRUE	7.02224e-06	0.000701499	22.2405	49.5071	22.1595	0.2	1e-05	eqtl_blood_1e-5
rs75145112	T	C	T	C	0.114604	0.0410059	0.0443455	0.0332245	FALSE	FALSE	FALSE	Finngen_R9_FE	5	148810446	0.399251	0.0486452	372379	outcome	TRUE	reported	textfile	5	148190009	ENSG00000169252	0.0214013	8.5556e-08	31684	exposure	TRUE	reported	ADRB2	textfile	2	TRUE	NA	NA	0.000904303	31684	1.90822e-06	372379	TRUE	9.39589e-07	0.00111322	35.3083	49.5071	28.676	0.2	1e-05	eqtl_blood_1e-5
rs754357	T	C	T	C	-0.175473	-0.0277979	0.0200035	0.016514	FALSE	FALSE	FALSE	Finngen_R9_FE	5	148852169	0.692215	0.070223	372379	outcome	TRUE	reported	textfile	5	148231732	ENSG00000169252	0.0337629	2.0231e-07	31684	exposure	TRUE	reported	ADRB2	textfile	2	TRUE	NA	NA	0.000851841	31684	4.20806e-07	372379	TRUE	1.07344e-06	0.00120721	38.2929	49.5071	27.011	0.2	1e-05	eqtl_blood_1e-5
rs76729311	C	T	C	T	0.117577	0.0257676	0.0356105	0.0497142	FALSE	FALSE	FALSE	Finngen_R9_FE	5	148814513	0.529487	0.0409797	372379	outcome	TRUE	reported	textfile	5	148194076	ENSG00000169252	0.0244462	1.5123e-06	31684	exposure	TRUE	reported	ADRB2	textfile	2	TRUE	NA	NA	0.000729613	31684	1.06176e-06	372379	TRUE	8.97433e-06	0.000949523	30.1114	49.5071	23.1325	0.2	1e-05	eqtl_blood_1e-5
rs10036302	G	A	G	A	0.0374096	-0.00461897	0.491677	0.465108	FALSE	FALSE	FALSE	Finngen_R9_FE	5	148865948	0.790517	0.0173882	372379	outcome	TRUE	reported	textfile	5	148245511	ENSG00000169252	0.0079578	2.5889e-06	31684	exposure	TRUE	reported	ADRB2	textfile	2	TRUE	NA	NA	0.000697051	31684	1.89495e-07	372379	TRUE	9.08145e-06	0.000699545	22.1785	51.7919	22.0994	0.3	1e-05	eqtl_blood_1e-5
rs10045453	C	T	C	T	0.0547199	0.00614632	0.240254	0.222402	FALSE	FALSE	FALSE	Finngen_R9_FE	5	148796598	0.767954	0.0208312	372379	outcome	TRUE	reported	textfile	5	148176161	ENSG00000169252	0.00992994	3.57609e-08	31684	exposure	TRUE	reported	ADRB2	textfile	2	TRUE	NA	NA	0.000957566	31684	2.33786e-07	372379	TRUE	1.92326e-07	0.0010931	34.6695	51.7919	30.3667	0.3	1e-05	eqtl_blood_1e-5
rs10214302	G	A	G	A	-0.0878148	-0.0510139	0.055081	0.0487319	FALSE	FALSE	FALSE	Finngen_R9_FE	5	148858893	0.210741	0.0407612	372379	outcome	TRUE	reported	textfile	5	148238456	ENSG00000169252	0.0175118	5.3144e-07	31684	exposure	TRUE	reported	ADRB2	textfile	2	TRUE	NA	NA	0.000793079	31684	4.20628e-06	372379	TRUE	8.08777e-06	0.000802716	25.4521	51.7919	25.1463	0.3	1e-05	eqtl_blood_1e-5
rs1036173	T	C	T	C	-0.042146	0.0291005	0.419675	0.439148	FALSE	FALSE	FALSE	Finngen_R9_FE	5	148872534	0.0949992	0.0174296	372379	outcome	TRUE	reported	textfile	5	148252097	ENSG00000169252	0.00806159	1.7135e-07	31684	exposure	TRUE	reported	ADRB2	textfile	2	TRUE	NA	NA	0.000861954	31684	7.48583e-06	372379	TRUE	5.35055e-06	0.000865221	27.4357	51.7919	27.332	0.3	1e-05	eqtl_blood_1e-5
rs1042719	G	C	G	C	-0.0573413	0.0148844	0.270507	0.262702	FALSE	TRUE	FALSE	Finngen_R9_FE	5	148827884	0.455053	0.0199252	372379	outcome	TRUE	reported	textfile	5	148207447	ENSG00000169252	0.0090324	2.17571e-10	31684	exposure	TRUE	reported	ADRB2	textfile	2	TRUE	NA	NA	0.00127047	31684	1.49856e-06	372379	TRUE	4.00757e-09	0.00129767	41.1662	51.7919	40.3022	0.3	1e-05	eqtl_blood_1e-5
rs11740127	T	C	T	C	0.0384059	-0.023719	0.302849	0.289295	FALSE	FALSE	FALSE	Finngen_R9_FE	5	148926127	0.213641	0.0190726	372379	outcome	TRUE	reported	textfile	5	148305690	ENSG00000169252	0.00864297	8.84661e-06	31684	exposure	TRUE	reported	ADRB2	textfile	2	TRUE	NA	NA	0.000622855	31684	4.15325e-06	372379	TRUE	8.96203e-05	0.000622843	19.7452	51.7919	19.7456	0.3	1e-05	eqtl_blood_1e-5
rs145670550	A	C	A	C	-0.286067	0.00348853	0.0186737	0.0353457	FALSE	FALSE	FALSE	Finngen_R9_FE	5	148855860	0.941011	0.0471431	372379	outcome	TRUE	reported	textfile	5	148235423	ENSG00000169252	0.0507445	1.7264e-08	31684	exposure	TRUE	reported	ADRB2	textfile	2	TRUE	NA	NA	0.0010021	31684	1.4705e-08	372379	TRUE	7.03905e-08	0.00299923	95.3074	51.7919	31.7803	0.3	1e-05	eqtl_blood_1e-5
rs17108817	T	C	T	C	0.0755752	-0.00898989	0.459352	0.386837	FALSE	FALSE	FALSE	Finngen_R9_FE	5	148836339	0.614718	0.0178601	372379	outcome	TRUE	reported	textfile	5	148215902	ENSG00000169252	0.00804539	5.79835e-21	31684	exposure	TRUE	reported	ADRB2	textfile	2	TRUE	NA	NA	0.00277744	31684	6.8039e-07	372379	TRUE	7.14859e-19	0.00283693	90.1354	51.7919	88.2398	0.3	1e-05	eqtl_blood_1e-5
rs2082395	G	A	G	A	0.126274	-0.0178828	0.421061	0.379774	FALSE	FALSE	FALSE	Finngen_R9_FE	5	148821037	0.314518	0.0177799	372379	outcome	TRUE	reported	textfile	5	148200600	ENSG00000169252	0.00801464	6.30591e-56	31684	exposure	TRUE	reported	ADRB2	textfile	2	TRUE	NA	NA	0.00777424	31684	2.71662e-06	372379	TRUE	1.03126e-49	0.00777384	248.22	51.7919	248.233	0.3	1e-05	eqtl_blood_1e-5
rs35143819	T	C	T	C	0.0372539	-0.0243904	0.345482	0.247694	FALSE	FALSE	FALSE	Finngen_R9_FE	5	148965802	0.225112	0.0201068	372379	outcome	TRUE	reported	textfile	5	148345365	ENSG00000169252	0.00836679	8.48369e-06	31684	exposure	TRUE	reported	ADRB2	textfile	2	TRUE	NA	NA	0.000625376	31684	3.95155e-06	372379	TRUE	8.34426e-05	0.000627654	19.8978	51.7919	19.8256	0.3	1e-05	eqtl_blood_1e-5
rs6580587	C	T	C	T	-0.165335	0.0355376	0.03065	0.05531	FALSE	FALSE	FALSE	Finngen_R9_FE	5	148920993	0.351362	0.0381325	372379	outcome	TRUE	reported	textfile	5	148300556	ENSG00000169252	0.0240131	5.77061e-12	31684	exposure	TRUE	reported	ADRB2	textfile	2	TRUE	NA	NA	0.00149407	31684	2.33239e-06	372379	TRUE	2.19473e-10	0.00162432	51.5453	51.7919	47.406	0.3	1e-05	eqtl_blood_1e-5
rs6580598	G	A	G	A	-0.0452136	0.00182027	0.219959	0.246834	FALSE	FALSE	FALSE	Finngen_R9_FE	5	149154189	0.927534	0.0200144	372379	outcome	TRUE	reported	textfile	5	148533752	ENSG00000169252	0.00960481	2.509e-06	31684	exposure	TRUE	reported	ADRB2	textfile	2	TRUE	NA	NA	0.000698947	31684	2.22128e-08	372379	TRUE	7.02224e-06	0.000701499	22.2405	51.7919	22.1595	0.3	1e-05	eqtl_blood_1e-5
rs75145112	T	C	T	C	0.114604	0.0410059	0.0443455	0.0332245	FALSE	FALSE	FALSE	Finngen_R9_FE	5	148810446	0.399251	0.0486452	372379	outcome	TRUE	reported	textfile	5	148190009	ENSG00000169252	0.0214013	8.5556e-08	31684	exposure	TRUE	reported	ADRB2	textfile	2	TRUE	NA	NA	0.000904303	31684	1.90822e-06	372379	TRUE	9.39589e-07	0.00111322	35.3083	51.7919	28.676	0.3	1e-05	eqtl_blood_1e-5
rs754357	T	C	T	C	-0.175473	-0.0277979	0.0200035	0.016514	FALSE	FALSE	FALSE	Finngen_R9_FE	5	148852169	0.692215	0.070223	372379	outcome	TRUE	reported	textfile	5	148231732	ENSG00000169252	0.0337629	2.0231e-07	31684	exposure	TRUE	reported	ADRB2	textfile	2	TRUE	NA	NA	0.000851841	31684	4.20806e-07	372379	TRUE	1.07344e-06	0.00120721	38.2929	51.7919	27.011	0.3	1e-05	eqtl_blood_1e-5
rs75968042	A	G	A	G	-0.137765	0.0320591	0.0229285	0.0426938	FALSE	FALSE	FALSE	Finngen_R9_FE	5	149303101	0.460226	0.0434126	372379	outcome	TRUE	reported	textfile	5	148682664	ENSG00000169252	0.0305208	6.36761e-06	31684	exposure	TRUE	reported	ADRB2	textfile	2	TRUE	NA	NA	0.000642679	31684	1.46449e-06	372379	TRUE	3.69251e-05	0.000850374	26.9645	51.7919	20.3745	0.3	1e-05	eqtl_blood_1e-5
rs76729311	C	T	C	T	0.117577	0.0257676	0.0356105	0.0497142	FALSE	FALSE	FALSE	Finngen_R9_FE	5	148814513	0.529487	0.0409797	372379	outcome	TRUE	reported	textfile	5	148194076	ENSG00000169252	0.0244462	1.5123e-06	31684	exposure	TRUE	reported	ADRB2	textfile	2	TRUE	NA	NA	0.000729613	31684	1.06176e-06	372379	TRUE	8.97433e-06	0.000949523	30.1114	51.7919	23.1325	0.3	1e-05	eqtl_blood_1e-5
rs2282031	TRUE	C	TRUE	C	0.066242	-0.00785532	0.353285	0.360781	FALSE	FALSE	FALSE	Finngen_R9_G6_EPLEPSY	14	90264599	0.57289	0.0139328	299577	outcome	TRUE	reported	textfile	14	90730943	ENSG00000198668	0.00855708	9.8483e-15	31684	exposure	TRUE	reported	CALM1	textfile	2	TRUE	NA	NA	0.00188791	31684	1.06107e-06	299577	TRUE	6.72484e-13	0.0020051	63.6531	344.201	59.9261	0.01	1e-05	eqtl_blood_1e-5
rs7150626	TRUE	C	TRUE	C	0.235472	-0.0259828	0.225014	0.224376	FALSE	FALSE	FALSE	Finngen_R9_G6_EPLEPSY	14	90392140	0.104094	0.0159862	299577	outcome	TRUE	reported	textfile	14	90858484	ENSG00000198668	0.00947816	3.03229e-136	31684	exposure	TRUE	reported	CALM1	textfile	2	TRUE	NA	NA	0.019109	31684	8.81804e-06	299577	TRUE	1.58671e-117	0.019338	624.748	344.201	617.206	0.01	1e-05	eqtl_blood_1e-5
rs4904659	C	A	C	A	-0.0712962	0.0182263	0.32928	0.328084	FALSE	FALSE	FALSE	Finngen_R9_G6_EPLEPSY	14	90258579	0.202073	0.0142876	299577	outcome	TRUE	reported	textfile	14	90724923	ENSG00000198668	0.00875058	3.7122e-16	31684	exposure	TRUE	reported	CALM1	textfile	2	TRUE	NA	NA	0.00209092	31684	5.43213e-06	299577	TRUE	1.96938e-13	0.00224527	71.2949	240.759	66.3833	0.05	1e-05	eqtl_blood_1e-5
rs7150626	T	C	T	C	0.235472	-0.0259828	0.225014	0.224376	FALSE	FALSE	FALSE	Finngen_R9_G6_EPLEPSY	14	90392140	0.104094	0.0159862	299577	outcome	TRUE	reported	textfile	14	90858484	ENSG00000198668	0.00947816	3.03229e-136	31684	exposure	TRUE	reported	CALM1	textfile	2	TRUE	NA	NA	0.019109	31684	8.81804e-06	299577	TRUE	1.58671e-117	0.019338	624.748	240.759	617.206	0.05	1e-05	eqtl_blood_1e-5
rs77139813	G	A	G	A	0.166424	0.124057	0.0151665	0.0142321	FALSE	FALSE	FALSE	Finngen_R9_G6_EPLEPSY	14	90458191	0.028423	0.0566109	299577	outcome	TRUE	reported	textfile	14	90924535	ENSG00000198668	0.036372	4.74859e-06	31684	exposure	TRUE	reported	CALM1	textfile	2	TRUE	NA	NA	0.000660386	31684	1.60299e-05	299577	TRUE	0.000239665	0.00082739	26.2351	240.759	20.9362	0.05	1e-05	eqtl_blood_1e-5
rs10143996	A	G	A	G	-0.0521294	0.00353507	0.301882	0.405526	FALSE	FALSE	FALSE	Finngen_R9_G6_EPLEPSY	14	90340427	0.798071	0.0138173	299577	outcome	TRUE	reported	textfile	14	90806771	ENSG00000198668	0.0103608	4.8691e-07	31684	exposure	TRUE	reported	CALM1	textfile	2	TRUE	NA	NA	0.000798398	31684	2.18496e-07	299577	TRUE	2.53956e-06	0.00114541	36.3305	127.326	25.3151	0.2	1e-05	eqtl_blood_1e-5
rs10444755	G	A	G	A	-0.0576404	-0.0122966	0.244928	0.228611	FALSE	FALSE	FALSE	Finngen_R9_G6_EPLEPSY	14	90378315	0.441287	0.0159691	299577	outcome	TRUE	reported	textfile	14	90844659	ENSG00000198668	0.00946135	1.1137e-09	31684	exposure	TRUE	reported	CALM1	textfile	2	TRUE	NA	NA	0.00117011	31684	1.97926e-06	299577	TRUE	2.78897e-08	0.00122888	38.9814	127.326	37.1149	0.2	1e-05	eqtl_blood_1e-5
rs11626241	G	A	G	A	-0.109787	0.0193904	0.402232	0.413688	FALSE	FALSE	FALSE	Finngen_R9_G6_EPLEPSY	14	90370021	0.15242	0.0135499	299577	outcome	TRUE	reported	textfile	14	90836365	ENSG00000198668	0.00807783	4.51607e-42	31684	exposure	TRUE	reported	CALM1	textfile	2	TRUE	NA	NA	0.00579662	31684	6.83585e-06	299577	TRUE	1.0936e-35	0.00579617	184.705	127.326	184.719	0.2	1e-05	eqtl_blood_1e-5
rs12895068	A	T	A	T	0.108494	-0.0195605	0.0734586	0.070224	FALSE	TRUE	FALSE	Finngen_R9_G6_EPLEPSY	14	90420934	0.454255	0.0261385	299577	outcome	TRUE	reported	textfile	14	90887278	ENSG00000198668	0.0156946	4.75181e-12	31684	exposure	TRUE	reported	CALM1	textfile	2	TRUE	NA	NA	0.00150607	31684	1.86936e-06	299577	TRUE	2.28627e-10	0.00160232	50.8461	127.326	47.7871	0.2	1e-05	eqtl_blood_1e-5
rs146377898	C	T	C	T	0.449407	0.00412482	0.0146006	0.0263516	FALSE	FALSE	FALSE	Finngen_R9_G6_EPLEPSY	14	90386063	0.921747	0.0419899	299577	outcome	TRUE	reported	textfile	14	90852407	ENSG00000198668	0.0796595	1.6848e-08	31684	exposure	TRUE	reported	CALM1	textfile	2	TRUE	NA	NA	0.00100359	31684	3.22118e-08	299577	TRUE	9.62422e-08	0.00581156	185.198	127.326	31.8276	0.2	1e-05	eqtl_blood_1e-5
rs2282031	T	C	T	C	0.066242	-0.00785532	0.353285	0.360781	FALSE	FALSE	FALSE	Finngen_R9_G6_EPLEPSY	14	90264599	0.57289	0.0139328	299577	outcome	TRUE	reported	textfile	14	90730943	ENSG00000198668	0.00855708	9.8483e-15	31684	exposure	TRUE	reported	CALM1	textfile	2	TRUE	NA	NA	0.00188791	31684	1.06107e-06	299577	TRUE	6.72484e-13	0.0020051	63.6531	127.326	59.9261	0.2	1e-05	eqtl_blood_1e-5
rs61986783	T	C	T	C	0.120781	-0.0374338	0.0848942	0.122981	FALSE	FALSE	FALSE	Finngen_R9_G6_EPLEPSY	14	90291381	0.0651793	0.0203	299577	outcome	TRUE	reported	textfile	14	90757725	ENSG00000198668	0.0155717	8.73739e-15	31684	exposure	TRUE	reported	CALM1	textfile	2	TRUE	NA	NA	0.00189535	31684	1.13508e-05	299577	TRUE	1.02116e-11	0.00226661	71.9738	127.326	60.1624	0.2	1e-05	eqtl_blood_1e-5
rs6575133	G	A	G	A	0.18412	-0.00973101	0.048585	0.046772	FALSE	FALSE	FALSE	Finngen_R9_G6_EPLEPSY	14	90410250	0.758971	0.0317145	299577	outcome	TRUE	reported	textfile	14	90876594	ENSG00000198668	0.0202307	8.95046e-20	31684	exposure	TRUE	reported	CALM1	textfile	2	TRUE	NA	NA	0.00260756	31684	3.14264e-07	299577	TRUE	1.16766e-17	0.00313404	99.6047	127.326	82.8286	0.2	1e-05	eqtl_blood_1e-5
rs7150626	T	C	T	C	0.235472	-0.0259828	0.225014	0.224376	FALSE	FALSE	FALSE	Finngen_R9_G6_EPLEPSY	14	90392140	0.104094	0.0159862	299577	outcome	TRUE	reported	textfile	14	90858484	ENSG00000198668	0.00947816	3.03229e-136	31684	exposure	TRUE	reported	CALM1	textfile	2	TRUE	NA	NA	0.019109	31684	8.81804e-06	299577	TRUE	1.58671e-117	0.019338	624.748	127.326	617.206	0.2	1e-05	eqtl_blood_1e-5
rs72699175	C	T	C	T	-0.147882	-0.014296	0.0399475	0.0613039	FALSE	FALSE	FALSE	Finngen_R9_G6_EPLEPSY	14	90313760	0.60869	0.0279248	299577	outcome	TRUE	reported	textfile	14	90780104	ENSG00000198668	0.0222018	2.7234e-11	31684	exposure	TRUE	reported	CALM1	textfile	2	TRUE	NA	NA	0.00139841	31684	8.74869e-07	299577	TRUE	6.64191e-10	0.00167743	53.2337	127.326	44.3664	0.2	1e-05	eqtl_blood_1e-5
rs76517350	A	C	A	C	0.416469	-0.0143516	0.0178519	0.0177858	FALSE	FALSE	FALSE	Finngen_R9_G6_EPLEPSY	14	90342710	0.776571	0.050571	299577	outcome	TRUE	reported	textfile	14	90809054	ENSG00000198668	0.031206	1.25321e-40	31684	exposure	TRUE	reported	CALM1	textfile	2	TRUE	NA	NA	0.00559039	31684	2.68839e-07	299577	TRUE	2.34429e-36	0.00608215	193.874	127.326	178.11	0.2	1e-05	eqtl_blood_1e-5
rs77139813	G	A	G	A	0.166424	0.124057	0.0151665	0.0142321	FALSE	FALSE	FALSE	Finngen_R9_G6_EPLEPSY	14	90458191	0.028423	0.0566109	299577	outcome	TRUE	reported	textfile	14	90924535	ENSG00000198668	0.036372	4.74859e-06	31684	exposure	TRUE	reported	CALM1	textfile	2	TRUE	NA	NA	0.000660386	31684	1.60299e-05	299577	TRUE	0.000239665	0.00082739	26.2351	127.326	20.9362	0.2	1e-05	eqtl_blood_1e-5
rs78083629	A	G	A	G	0.0838852	0.0201489	0.0617581	0.0743697	FALSE	FALSE	FALSE	Finngen_R9_G6_EPLEPSY	14	90188390	0.437414	0.0259461	299577	outcome	TRUE	reported	textfile	14	90654734	ENSG00000198668	0.0179051	2.7996e-06	31684	exposure	TRUE	reported	CALM1	textfile	2	TRUE	NA	NA	0.000692315	31684	2.01304e-06	299577	TRUE	2.5024e-05	0.000815473	25.8569	127.326	21.9491	0.2	1e-05	eqtl_blood_1e-5
rs10140761	C	G	C	G	0.059497	-0.00769056	0.393027	0.371878	FALSE	TRUE	FALSE	Finngen_R9_G6_EPLEPSY	14	90274244	0.578236	0.0138329	299577	outcome	TRUE	reported	textfile	14	90740588	ENSG00000198668	0.00831381	8.28227e-13	31684	exposure	TRUE	reported	CALM1	textfile	2	TRUE	NA	NA	0.0016139	31684	1.03177e-06	299577	TRUE	3.31805e-11	0.00168893	53.5992	136.654	51.2141	0.3	1e-05	eqtl_blood_1e-5
rs10143996	A	G	A	G	-0.0521294	0.00353507	0.301882	0.405526	FALSE	FALSE	FALSE	Finngen_R9_G6_EPLEPSY	14	90340427	0.798071	0.0138173	299577	outcome	TRUE	reported	textfile	14	90806771	ENSG00000198668	0.0103608	4.8691e-07	31684	exposure	TRUE	reported	CALM1	textfile	2	TRUE	NA	NA	0.000798398	31684	2.18496e-07	299577	TRUE	2.53956e-06	0.00114541	36.3305	136.654	25.3151	0.3	1e-05	eqtl_blood_1e-5
rs10444755	G	A	G	A	-0.0576404	-0.0122966	0.244928	0.228611	FALSE	FALSE	FALSE	Finngen_R9_G6_EPLEPSY	14	90378315	0.441287	0.0159691	299577	outcome	TRUE	reported	textfile	14	90844659	ENSG00000198668	0.00946135	1.1137e-09	31684	exposure	TRUE	reported	CALM1	textfile	2	TRUE	NA	NA	0.00117011	31684	1.97926e-06	299577	TRUE	2.78897e-08	0.00122888	38.9814	136.654	37.1149	0.3	1e-05	eqtl_blood_1e-5
rs11626241	G	A	G	A	-0.109787	0.0193904	0.402232	0.413688	FALSE	FALSE	FALSE	Finngen_R9_G6_EPLEPSY	14	90370021	0.15242	0.0135499	299577	outcome	TRUE	reported	textfile	14	90836365	ENSG00000198668	0.00807783	4.51607e-42	31684	exposure	TRUE	reported	CALM1	textfile	2	TRUE	NA	NA	0.00579662	31684	6.83585e-06	299577	TRUE	1.0936e-35	0.00579617	184.705	136.654	184.719	0.3	1e-05	eqtl_blood_1e-5
rs12435798	G	A	G	A	0.166417	-0.0218507	0.0679287	0.068186	FALSE	FALSE	FALSE	Finngen_R9_G6_EPLEPSY	14	90375876	0.409281	0.0264806	299577	outcome	TRUE	reported	textfile	14	90842220	ENSG00000198668	0.0157894	5.66194e-26	31684	exposure	TRUE	reported	CALM1	textfile	2	TRUE	NA	NA	0.00349407	31684	2.27284e-06	299577	TRUE	1.64007e-22	0.00350694	111.498	136.654	111.087	0.3	1e-05	eqtl_blood_1e-5
rs1294506	T	C	T	C	0.102023	-0.040702	0.392275	0.398316	FALSE	FALSE	FALSE	Finngen_R9_G6_EPLEPSY	14	90426480	0.00298236	0.0137065	299577	outcome	TRUE	reported	textfile	14	90892824	ENSG00000198668	0.00815841	6.99232e-36	31684	exposure	TRUE	reported	CALM1	textfile	2	TRUE	NA	NA	0.00491173	31684	2.94347e-05	299577	TRUE	5.69632e-28	0.00496277	158.015	136.654	156.381	0.3	1e-05	eqtl_blood_1e-5
rs146377898	C	T	C	T	0.449407	0.00412482	0.0146006	0.0263516	FALSE	FALSE	FALSE	Finngen_R9_G6_EPLEPSY	14	90386063	0.921747	0.0419899	299577	outcome	TRUE	reported	textfile	14	90852407	ENSG00000198668	0.0796595	1.6848e-08	31684	exposure	TRUE	reported	CALM1	textfile	2	TRUE	NA	NA	0.00100359	31684	3.22118e-08	299577	TRUE	9.62422e-08	0.00581156	185.198	136.654	31.8276	0.3	1e-05	eqtl_blood_1e-5
rs2110116	A	G	A	G	0.104459	-0.00488025	0.262048	0.272153	FALSE	FALSE	FALSE	Finngen_R9_G6_EPLEPSY	14	90374441	0.744622	0.0149821	299577	outcome	TRUE	reported	textfile	14	90840785	ENSG00000198668	0.00923923	1.2255e-29	31684	exposure	TRUE	reported	CALM1	textfile	2	TRUE	NA	NA	0.00401845	31684	3.54187e-07	299577	TRUE	1.86629e-26	0.00422018	134.27	136.654	127.826	0.3	1e-05	eqtl_blood_1e-5
rs61986783	T	C	T	C	0.120781	-0.0374338	0.0848942	0.122981	FALSE	FALSE	FALSE	Finngen_R9_G6_EPLEPSY	14	90291381	0.0651793	0.0203	299577	outcome	TRUE	reported	textfile	14	90757725	ENSG00000198668	0.0155717	8.73739e-15	31684	exposure	TRUE	reported	CALM1	textfile	2	TRUE	NA	NA	0.00189535	31684	1.13508e-05	299577	TRUE	1.02116e-11	0.00226661	71.9738	136.654	60.1624	0.3	1e-05	eqtl_blood_1e-5
rs6575133	G	A	G	A	0.18412	-0.00973101	0.048585	0.046772	FALSE	FALSE	FALSE	Finngen_R9_G6_EPLEPSY	14	90410250	0.758971	0.0317145	299577	outcome	TRUE	reported	textfile	14	90876594	ENSG00000198668	0.0202307	8.95046e-20	31684	exposure	TRUE	reported	CALM1	textfile	2	TRUE	NA	NA	0.00260756	31684	3.14264e-07	299577	TRUE	1.16766e-17	0.00313404	99.6047	136.654	82.8286	0.3	1e-05	eqtl_blood_1e-5
rs7150626	T	C	T	C	0.235472	-0.0259828	0.225014	0.224376	FALSE	FALSE	FALSE	Finngen_R9_G6_EPLEPSY	14	90392140	0.104094	0.0159862	299577	outcome	TRUE	reported	textfile	14	90858484	ENSG00000198668	0.00947816	3.03229e-136	31684	exposure	TRUE	reported	CALM1	textfile	2	TRUE	NA	NA	0.019109	31684	8.81804e-06	299577	TRUE	1.58671e-117	0.019338	624.748	136.654	617.206	0.3	1e-05	eqtl_blood_1e-5
rs72699175	C	T	C	T	-0.147882	-0.014296	0.0399475	0.0613039	FALSE	FALSE	FALSE	Finngen_R9_G6_EPLEPSY	14	90313760	0.60869	0.0279248	299577	outcome	TRUE	reported	textfile	14	90780104	ENSG00000198668	0.0222018	2.7234e-11	31684	exposure	TRUE	reported	CALM1	textfile	2	TRUE	NA	NA	0.00139841	31684	8.74869e-07	299577	TRUE	6.64191e-10	0.00167743	53.2337	136.654	44.3664	0.3	1e-05	eqtl_blood_1e-5
rs74244553	T	C	T	C	0.181594	-0.0254523	0.0995075	0.1194	FALSE	FALSE	FALSE	Finngen_R9_G6_EPLEPSY	14	90413576	0.216422	0.0205908	299577	outcome	TRUE	reported	textfile	14	90879920	ENSG00000198668	0.0132332	7.43511e-43	31684	exposure	TRUE	reported	CALM1	textfile	2	TRUE	NA	NA	0.00590863	31684	5.10035e-06	299577	TRUE	1.05594e-36	0.00590975	188.346	136.654	188.31	0.3	1e-05	eqtl_blood_1e-5
rs76517350	A	C	A	C	0.416469	-0.0143516	0.0178519	0.0177858	FALSE	FALSE	FALSE	Finngen_R9_G6_EPLEPSY	14	90342710	0.776571	0.050571	299577	outcome	TRUE	reported	textfile	14	90809054	ENSG00000198668	0.031206	1.25321e-40	31684	exposure	TRUE	reported	CALM1	textfile	2	TRUE	NA	NA	0.00559039	31684	2.68839e-07	299577	TRUE	2.34429e-36	0.00608215	193.874	136.654	178.11	0.3	1e-05	eqtl_blood_1e-5
rs77139813	G	A	G	A	0.166424	0.124057	0.0151665	0.0142321	FALSE	FALSE	FALSE	Finngen_R9_G6_EPLEPSY	14	90458191	0.028423	0.0566109	299577	outcome	TRUE	reported	textfile	14	90924535	ENSG00000198668	0.036372	4.74859e-06	31684	exposure	TRUE	reported	CALM1	textfile	2	TRUE	NA	NA	0.000660386	31684	1.60299e-05	299577	TRUE	0.000239665	0.00082739	26.2351	136.654	20.9362	0.3	1e-05	eqtl_blood_1e-5
rs78083629	A	G	A	G	0.0838852	0.0201489	0.0617581	0.0743697	FALSE	FALSE	FALSE	Finngen_R9_G6_EPLEPSY	14	90188390	0.437414	0.0259461	299577	outcome	TRUE	reported	textfile	14	90654734	ENSG00000198668	0.0179051	2.7996e-06	31684	exposure	TRUE	reported	CALM1	textfile	2	TRUE	NA	NA	0.000692315	31684	2.01304e-06	299577	TRUE	2.5024e-05	0.000815473	25.8569	136.654	21.9491	0.3	1e-05	eqtl_blood_1e-5
rs2282031	TRUE	C	TRUE	C	0.066242	0.0446824	0.353285	0.361513	FALSE	FALSE	FALSE	Finngen_R9_GE	14	90264599	0.276415	0.041053	366832	outcome	TRUE	reported	textfile	14	90730943	ENSG00000198668	0.00855708	9.8483e-15	31684	exposure	TRUE	reported	CALM1	textfile	2	TRUE	NA	NA	0.00188791	31684	3.22936e-06	366832	TRUE	1.09683e-12	0.0020051	63.6531	344.201	59.9261	0.01	1e-05	eqtl_blood_1e-5
rs7150626	TRUE	C	TRUE	C	0.235472	0.0769619	0.225014	0.224923	FALSE	FALSE	FALSE	Finngen_R9_GE	14	90392140	0.103562	0.047279	366832	outcome	TRUE	reported	textfile	14	90858484	ENSG00000198668	0.00947816	3.03229e-136	31684	exposure	TRUE	reported	CALM1	textfile	2	TRUE	NA	NA	0.019109	31684	7.22349e-06	366832	TRUE	4.4741e-120	0.019338	624.748	344.201	617.206	0.01	1e-05	eqtl_blood_1e-5
rs4904659	C	A	C	A	-0.0712962	-0.0327827	0.32928	0.327116	FALSE	FALSE	FALSE	Finngen_R9_GE	14	90258579	0.437594	0.0422314	366832	outcome	TRUE	reported	textfile	14	90724923	ENSG00000198668	0.00875058	3.7122e-16	31684	exposure	TRUE	reported	CALM1	textfile	2	TRUE	NA	NA	0.00209092	31684	1.64268e-06	366832	TRUE	3.07061e-14	0.00224527	71.2949	240.759	66.3833	0.05	1e-05	eqtl_blood_1e-5
rs7150626	T	C	T	C	0.235472	0.0769619	0.225014	0.224923	FALSE	FALSE	FALSE	Finngen_R9_GE	14	90392140	0.103562	0.047279	366832	outcome	TRUE	reported	textfile	14	90858484	ENSG00000198668	0.00947816	3.03229e-136	31684	exposure	TRUE	reported	CALM1	textfile	2	TRUE	NA	NA	0.019109	31684	7.22349e-06	366832	TRUE	4.4741e-120	0.019338	624.748	240.759	617.206	0.05	1e-05	eqtl_blood_1e-5
rs77139813	G	A	G	A	0.166424	-0.0167483	0.0151665	0.0143072	FALSE	FALSE	FALSE	Finngen_R9_GE	14	90458191	0.920707	0.168252	366832	outcome	TRUE	reported	textfile	14	90924535	ENSG00000198668	0.036372	4.74859e-06	31684	exposure	TRUE	reported	CALM1	textfile	2	TRUE	NA	NA	0.000660386	31684	2.7012e-08	366832	TRUE	1.29265e-05	0.00082739	26.2351	240.759	20.9362	0.05	1e-05	eqtl_blood_1e-5
rs10143996	A	G	A	G	-0.0521294	-0.00624393	0.301882	0.405328	FALSE	FALSE	FALSE	Finngen_R9_GE	14	90340427	0.878154	0.0407276	366832	outcome	TRUE	reported	textfile	14	90806771	ENSG00000198668	0.0103608	4.8691e-07	31684	exposure	TRUE	reported	CALM1	textfile	2	TRUE	NA	NA	0.000798398	31684	6.40728e-08	366832	TRUE	1.72419e-06	0.00114541	36.3305	127.326	25.3151	0.2	1e-05	eqtl_blood_1e-5
rs10444755	G	A	G	A	-0.0576404	-0.016005	0.244928	0.228638	FALSE	FALSE	FALSE	Finngen_R9_GE	14	90378315	0.733632	0.0470323	366832	outcome	TRUE	reported	textfile	14	90844659	ENSG00000198668	0.00946135	1.1137e-09	31684	exposure	TRUE	reported	CALM1	textfile	2	TRUE	NA	NA	0.00117011	31684	3.15685e-07	366832	TRUE	9.03908e-09	0.00122888	38.9814	127.326	37.1149	0.2	1e-05	eqtl_blood_1e-5
rs11626241	G	A	G	A	-0.109787	-0.0180848	0.402232	0.412981	FALSE	FALSE	FALSE	Finngen_R9_GE	14	90370021	0.650715	0.0399427	366832	outcome	TRUE	reported	textfile	14	90836365	ENSG00000198668	0.00807783	4.51607e-42	31684	exposure	TRUE	reported	CALM1	textfile	2	TRUE	NA	NA	0.00579662	31684	5.5884e-07	366832	TRUE	4.5467e-38	0.00579617	184.705	127.326	184.719	0.2	1e-05	eqtl_blood_1e-5
rs12895068	A	T	A	T	0.108494	-0.0566743	0.0734586	0.070318	FALSE	TRUE	FALSE	Finngen_R9_GE	14	90420934	0.463266	0.0772677	366832	outcome	TRUE	reported	textfile	14	90887278	ENSG00000198668	0.0156946	4.75181e-12	31684	exposure	TRUE	reported	CALM1	textfile	2	TRUE	NA	NA	0.00150607	31684	1.4666e-06	366832	TRUE	1.32936e-10	0.00160232	50.8461	127.326	47.7871	0.2	1e-05	eqtl_blood_1e-5
rs146377898	C	T	C	T	0.449407	0.159858	0.0146006	0.0266516	FALSE	FALSE	FALSE	Finngen_R9_GE	14	90386063	0.197157	0.123951	366832	outcome	TRUE	reported	textfile	14	90852407	ENSG00000198668	0.0796595	1.6848e-08	31684	exposure	TRUE	reported	CALM1	textfile	2	TRUE	NA	NA	0.00100359	31684	4.53421e-06	366832	TRUE	4.46267e-07	0.00581156	185.198	127.326	31.8276	0.2	1e-05	eqtl_blood_1e-5
rs2282031	T	C	T	C	0.066242	0.0446824	0.353285	0.361513	FALSE	FALSE	FALSE	Finngen_R9_GE	14	90264599	0.276415	0.041053	366832	outcome	TRUE	reported	textfile	14	90730943	ENSG00000198668	0.00855708	9.8483e-15	31684	exposure	TRUE	reported	CALM1	textfile	2	TRUE	NA	NA	0.00188791	31684	3.22936e-06	366832	TRUE	1.09683e-12	0.0020051	63.6531	127.326	59.9261	0.2	1e-05	eqtl_blood_1e-5
rs61986783	T	C	T	C	0.120781	0.0493224	0.0848942	0.123539	FALSE	FALSE	FALSE	Finngen_R9_GE	14	90291381	0.409529	0.0598049	366832	outcome	TRUE	reported	textfile	14	90757725	ENSG00000198668	0.0155717	8.73739e-15	31684	exposure	TRUE	reported	CALM1	textfile	2	TRUE	NA	NA	0.00189535	31684	1.85417e-06	366832	TRUE	5.73069e-13	0.00226661	71.9738	127.326	60.1624	0.2	1e-05	eqtl_blood_1e-5
rs6575133	G	A	G	A	0.18412	0.230899	0.048585	0.046561	FALSE	FALSE	FALSE	Finngen_R9_GE	14	90410250	0.0136581	0.0936279	366832	outcome	TRUE	reported	textfile	14	90876594	ENSG00000198668	0.0202307	8.95046e-20	31684	exposure	TRUE	reported	CALM1	textfile	2	TRUE	NA	NA	0.00260756	31684	1.65791e-05	366832	TRUE	9.55096e-16	0.00313404	99.6047	127.326	82.8286	0.2	1e-05	eqtl_blood_1e-5
rs7150626	T	C	T	C	0.235472	0.0769619	0.225014	0.224923	FALSE	FALSE	FALSE	Finngen_R9_GE	14	90392140	0.103562	0.047279	366832	outcome	TRUE	reported	textfile	14	90858484	ENSG00000198668	0.00947816	3.03229e-136	31684	exposure	TRUE	reported	CALM1	textfile	2	TRUE	NA	NA	0.019109	31684	7.22349e-06	366832	TRUE	4.4741e-120	0.019338	624.748	127.326	617.206	0.2	1e-05	eqtl_blood_1e-5
rs72699175	C	T	C	T	-0.147882	-0.0552823	0.0399475	0.0613055	FALSE	FALSE	FALSE	Finngen_R9_GE	14	90313760	0.505464	0.0830167	366832	outcome	TRUE	reported	textfile	14	90780104	ENSG00000198668	0.0222018	2.7234e-11	31684	exposure	TRUE	reported	CALM1	textfile	2	TRUE	NA	NA	0.00139841	31684	1.20886e-06	366832	TRUE	5.60284e-10	0.00167743	53.2337	127.326	44.3664	0.2	1e-05	eqtl_blood_1e-5
rs76517350	A	C	A	C	0.416469	0.275562	0.0178519	0.017859	FALSE	FALSE	FALSE	Finngen_R9_GE	14	90342710	0.0664691	0.15015	366832	outcome	TRUE	reported	textfile	14	90809054	ENSG00000198668	0.031206	1.25321e-40	31684	exposure	TRUE	reported	CALM1	textfile	2	TRUE	NA	NA	0.00559039	31684	9.18162e-06	366832	TRUE	1.23844e-34	0.00608215	193.874	127.326	178.11	0.2	1e-05	eqtl_blood_1e-5
rs77139813	G	A	G	A	0.166424	-0.0167483	0.0151665	0.0143072	FALSE	FALSE	FALSE	Finngen_R9_GE	14	90458191	0.920707	0.168252	366832	outcome	TRUE	reported	textfile	14	90924535	ENSG00000198668	0.036372	4.74859e-06	31684	exposure	TRUE	reported	CALM1	textfile	2	TRUE	NA	NA	0.000660386	31684	2.7012e-08	366832	TRUE	1.29265e-05	0.00082739	26.2351	127.326	20.9362	0.2	1e-05	eqtl_blood_1e-5
rs78083629	A	G	A	G	0.0838852	0.0204835	0.0617581	0.0743876	FALSE	FALSE	FALSE	Finngen_R9_GE	14	90188390	0.789178	0.0766089	366832	outcome	TRUE	reported	textfile	14	90654734	ENSG00000198668	0.0179051	2.7996e-06	31684	exposure	TRUE	reported	CALM1	textfile	2	TRUE	NA	NA	0.000692315	31684	1.94888e-07	366832	TRUE	9.91908e-06	0.000815473	25.8569	127.326	21.9491	0.2	1e-05	eqtl_blood_1e-5
rs10140761	C	G	C	G	0.059497	0.0837236	0.393027	0.372502	FALSE	TRUE	FALSE	Finngen_R9_GE	14	90274244	0.0403181	0.0408313	366832	outcome	TRUE	reported	textfile	14	90740588	ENSG00000198668	0.00831381	8.28227e-13	31684	exposure	TRUE	reported	CALM1	textfile	2	TRUE	NA	NA	0.0016139	31684	1.14614e-05	366832	TRUE	3.25841e-10	0.00168893	53.5992	136.654	51.2141	0.3	1e-05	eqtl_blood_1e-5
rs10143996	A	G	A	G	-0.0521294	-0.00624393	0.301882	0.405328	FALSE	FALSE	FALSE	Finngen_R9_GE	14	90340427	0.878154	0.0407276	366832	outcome	TRUE	reported	textfile	14	90806771	ENSG00000198668	0.0103608	4.8691e-07	31684	exposure	TRUE	reported	CALM1	textfile	2	TRUE	NA	NA	0.000798398	31684	6.40728e-08	366832	TRUE	1.72419e-06	0.00114541	36.3305	136.654	25.3151	0.3	1e-05	eqtl_blood_1e-5
rs10444755	G	A	G	A	-0.0576404	-0.016005	0.244928	0.228638	FALSE	FALSE	FALSE	Finngen_R9_GE	14	90378315	0.733632	0.0470323	366832	outcome	TRUE	reported	textfile	14	90844659	ENSG00000198668	0.00946135	1.1137e-09	31684	exposure	TRUE	reported	CALM1	textfile	2	TRUE	NA	NA	0.00117011	31684	3.15685e-07	366832	TRUE	9.03908e-09	0.00122888	38.9814	136.654	37.1149	0.3	1e-05	eqtl_blood_1e-5
rs11626241	G	A	G	A	-0.109787	-0.0180848	0.402232	0.412981	FALSE	FALSE	FALSE	Finngen_R9_GE	14	90370021	0.650715	0.0399427	366832	outcome	TRUE	reported	textfile	14	90836365	ENSG00000198668	0.00807783	4.51607e-42	31684	exposure	TRUE	reported	CALM1	textfile	2	TRUE	NA	NA	0.00579662	31684	5.5884e-07	366832	TRUE	4.5467e-38	0.00579617	184.705	136.654	184.719	0.3	1e-05	eqtl_blood_1e-5
rs12435798	G	A	G	A	0.166417	-0.039041	0.0679287	0.0682825	FALSE	FALSE	FALSE	Finngen_R9_GE	14	90375876	0.618159	0.0783228	366832	outcome	TRUE	reported	textfile	14	90842220	ENSG00000198668	0.0157894	5.66194e-26	31684	exposure	TRUE	reported	CALM1	textfile	2	TRUE	NA	NA	0.00349407	31684	6.7733e-07	366832	TRUE	2.15645e-23	0.00350694	111.498	136.654	111.087	0.3	1e-05	eqtl_blood_1e-5
rs1294506	T	C	T	C	0.102023	0.0240204	0.392275	0.399137	FALSE	FALSE	FALSE	Finngen_R9_GE	14	90426480	0.552277	0.0404145	366832	outcome	TRUE	reported	textfile	14	90892824	ENSG00000198668	0.00815841	6.99232e-36	31684	exposure	TRUE	reported	CALM1	textfile	2	TRUE	NA	NA	0.00491173	31684	9.62988e-07	366832	TRUE	3.06698e-32	0.00496277	158.015	136.654	156.381	0.3	1e-05	eqtl_blood_1e-5
rs146377898	C	T	C	T	0.449407	0.159858	0.0146006	0.0266516	FALSE	FALSE	FALSE	Finngen_R9_GE	14	90386063	0.197157	0.123951	366832	outcome	TRUE	reported	textfile	14	90852407	ENSG00000198668	0.0796595	1.6848e-08	31684	exposure	TRUE	reported	CALM1	textfile	2	TRUE	NA	NA	0.00100359	31684	4.53421e-06	366832	TRUE	4.46267e-07	0.00581156	185.198	136.654	31.8276	0.3	1e-05	eqtl_blood_1e-5
rs2110116	A	G	A	G	0.104459	0.0361154	0.262048	0.272723	FALSE	FALSE	FALSE	Finngen_R9_GE	14	90374441	0.413526	0.0441669	366832	outcome	TRUE	reported	textfile	14	90840785	ENSG00000198668	0.00923923	1.2255e-29	31684	exposure	TRUE	reported	CALM1	textfile	2	TRUE	NA	NA	0.00401845	31684	1.82274e-06	366832	TRUE	2.69736e-26	0.00422018	134.27	136.654	127.826	0.3	1e-05	eqtl_blood_1e-5
rs61986783	T	C	T	C	0.120781	0.0493224	0.0848942	0.123539	FALSE	FALSE	FALSE	Finngen_R9_GE	14	90291381	0.409529	0.0598049	366832	outcome	TRUE	reported	textfile	14	90757725	ENSG00000198668	0.0155717	8.73739e-15	31684	exposure	TRUE	reported	CALM1	textfile	2	TRUE	NA	NA	0.00189535	31684	1.85417e-06	366832	TRUE	5.73069e-13	0.00226661	71.9738	136.654	60.1624	0.3	1e-05	eqtl_blood_1e-5
rs6575133	G	A	G	A	0.18412	0.230899	0.048585	0.046561	FALSE	FALSE	FALSE	Finngen_R9_GE	14	90410250	0.0136581	0.0936279	366832	outcome	TRUE	reported	textfile	14	90876594	ENSG00000198668	0.0202307	8.95046e-20	31684	exposure	TRUE	reported	CALM1	textfile	2	TRUE	NA	NA	0.00260756	31684	1.65791e-05	366832	TRUE	9.55096e-16	0.00313404	99.6047	136.654	82.8286	0.3	1e-05	eqtl_blood_1e-5
rs7150626	T	C	T	C	0.235472	0.0769619	0.225014	0.224923	FALSE	FALSE	FALSE	Finngen_R9_GE	14	90392140	0.103562	0.047279	366832	outcome	TRUE	reported	textfile	14	90858484	ENSG00000198668	0.00947816	3.03229e-136	31684	exposure	TRUE	reported	CALM1	textfile	2	TRUE	NA	NA	0.019109	31684	7.22349e-06	366832	TRUE	4.4741e-120	0.019338	624.748	136.654	617.206	0.3	1e-05	eqtl_blood_1e-5
rs72699175	C	T	C	T	-0.147882	-0.0552823	0.0399475	0.0613055	FALSE	FALSE	FALSE	Finngen_R9_GE	14	90313760	0.505464	0.0830167	366832	outcome	TRUE	reported	textfile	14	90780104	ENSG00000198668	0.0222018	2.7234e-11	31684	exposure	TRUE	reported	CALM1	textfile	2	TRUE	NA	NA	0.00139841	31684	1.20886e-06	366832	TRUE	5.60284e-10	0.00167743	53.2337	136.654	44.3664	0.3	1e-05	eqtl_blood_1e-5
rs74244553	T	C	T	C	0.181594	0.0434144	0.0995075	0.12002	FALSE	FALSE	FALSE	Finngen_R9_GE	14	90413576	0.476469	0.0609758	366832	outcome	TRUE	reported	textfile	14	90879920	ENSG00000198668	0.0132332	7.43511e-43	31684	exposure	TRUE	reported	CALM1	textfile	2	TRUE	NA	NA	0.00590863	31684	1.38193e-06	366832	TRUE	2.29261e-38	0.00590975	188.346	136.654	188.31	0.3	1e-05	eqtl_blood_1e-5
rs76517350	A	C	A	C	0.416469	0.275562	0.0178519	0.017859	FALSE	FALSE	FALSE	Finngen_R9_GE	14	90342710	0.0664691	0.15015	366832	outcome	TRUE	reported	textfile	14	90809054	ENSG00000198668	0.031206	1.25321e-40	31684	exposure	TRUE	reported	CALM1	textfile	2	TRUE	NA	NA	0.00559039	31684	9.18162e-06	366832	TRUE	1.23844e-34	0.00608215	193.874	136.654	178.11	0.3	1e-05	eqtl_blood_1e-5
rs77139813	G	A	G	A	0.166424	-0.0167483	0.0151665	0.0143072	FALSE	FALSE	FALSE	Finngen_R9_GE	14	90458191	0.920707	0.168252	366832	outcome	TRUE	reported	textfile	14	90924535	ENSG00000198668	0.036372	4.74859e-06	31684	exposure	TRUE	reported	CALM1	textfile	2	TRUE	NA	NA	0.000660386	31684	2.7012e-08	366832	TRUE	1.29265e-05	0.00082739	26.2351	136.654	20.9362	0.3	1e-05	eqtl_blood_1e-5
rs78083629	A	G	A	G	0.0838852	0.0204835	0.0617581	0.0743876	FALSE	FALSE	FALSE	Finngen_R9_GE	14	90188390	0.789178	0.0766089	366832	outcome	TRUE	reported	textfile	14	90654734	ENSG00000198668	0.0179051	2.7996e-06	31684	exposure	TRUE	reported	CALM1	textfile	2	TRUE	NA	NA	0.000692315	31684	1.94888e-07	366832	TRUE	9.91908e-06	0.000815473	25.8569	136.654	21.9491	0.3	1e-05	eqtl_blood_1e-5
rs2282031	TRUE	C	TRUE	C	0.066242	-0.0215602	0.353285	0.361404	FALSE	FALSE	FALSE	Finngen_R9_FE	14	90264599	0.231208	0.018008	372379	outcome	TRUE	reported	textfile	14	90730943	ENSG00000198668	0.00855708	9.8483e-15	31684	exposure	TRUE	reported	CALM1	textfile	2	TRUE	NA	NA	0.00188791	31684	3.84937e-06	372379	TRUE	1.30469e-12	0.0020051	63.6531	344.201	59.9261	0.01	1e-05	eqtl_blood_1e-5
rs7150626	TRUE	C	TRUE	C	0.235472	-0.0435498	0.225014	0.224787	FALSE	FALSE	FALSE	Finngen_R9_FE	14	90392140	0.0349374	0.0206487	372379	outcome	TRUE	reported	textfile	14	90858484	ENSG00000198668	0.00947816	3.03229e-136	31684	exposure	TRUE	reported	CALM1	textfile	2	TRUE	NA	NA	0.019109	31684	1.19453e-05	372379	TRUE	6.9028e-119	0.019338	624.748	344.201	617.206	0.01	1e-05	eqtl_blood_1e-5
rs4904659	C	A	C	A	-0.0712962	0.0228928	0.32928	0.327237	FALSE	FALSE	FALSE	Finngen_R9_FE	14	90258579	0.215776	0.0184942	372379	outcome	TRUE	reported	textfile	14	90724923	ENSG00000198668	0.00875058	3.7122e-16	31684	exposure	TRUE	reported	CALM1	textfile	2	TRUE	NA	NA	0.00209092	31684	4.11474e-06	372379	TRUE	7.88647e-14	0.00224527	71.2949	240.759	66.3833	0.05	1e-05	eqtl_blood_1e-5
rs7150626	T	C	T	C	0.235472	-0.0435498	0.225014	0.224787	FALSE	FALSE	FALSE	Finngen_R9_FE	14	90392140	0.0349374	0.0206487	372379	outcome	TRUE	reported	textfile	14	90858484	ENSG00000198668	0.00947816	3.03229e-136	31684	exposure	TRUE	reported	CALM1	textfile	2	TRUE	NA	NA	0.019109	31684	1.19453e-05	372379	TRUE	6.9028e-119	0.019338	624.748	240.759	617.206	0.05	1e-05	eqtl_blood_1e-5
rs77139813	G	A	G	A	0.166424	0.131045	0.0151665	0.0143497	FALSE	FALSE	FALSE	Finngen_R9_FE	14	90458191	0.0711345	0.0726165	372379	outcome	TRUE	reported	textfile	14	90924535	ENSG00000198668	0.036372	4.74859e-06	31684	exposure	TRUE	reported	CALM1	textfile	2	TRUE	NA	NA	0.000660386	31684	8.74548e-06	372379	TRUE	0.000101617	0.00082739	26.2351	240.759	20.9362	0.05	1e-05	eqtl_blood_1e-5
rs10143996	A	G	A	G	-0.0521294	0.0272281	0.301882	0.405414	FALSE	FALSE	FALSE	Finngen_R9_FE	14	90340427	0.127387	0.0178605	372379	outcome	TRUE	reported	textfile	14	90806771	ENSG00000198668	0.0103608	4.8691e-07	31684	exposure	TRUE	reported	CALM1	textfile	2	TRUE	NA	NA	0.000798398	31684	6.24111e-06	372379	TRUE	1.06992e-05	0.00114541	36.3305	127.326	25.3151	0.2	1e-05	eqtl_blood_1e-5
rs10444755	G	A	G	A	-0.0576404	0.00960759	0.244928	0.228639	FALSE	FALSE	FALSE	Finngen_R9_FE	14	90378315	0.641935	0.0206617	372379	outcome	TRUE	reported	textfile	14	90844659	ENSG00000198668	0.00946135	1.1137e-09	31684	exposure	TRUE	reported	CALM1	textfile	2	TRUE	NA	NA	0.00117011	31684	5.80649e-07	372379	TRUE	1.08391e-08	0.00122888	38.9814	127.326	37.1149	0.2	1e-05	eqtl_blood_1e-5
rs11626241	G	A	G	A	-0.109787	0.0171895	0.402232	0.413073	FALSE	FALSE	FALSE	Finngen_R9_FE	14	90370021	0.32679	0.0175296	372379	outcome	TRUE	reported	textfile	14	90836365	ENSG00000198668	0.00807783	4.51607e-42	31684	exposure	TRUE	reported	CALM1	textfile	2	TRUE	NA	NA	0.00579662	31684	2.58225e-06	372379	TRUE	2.74125e-37	0.00579617	184.705	127.326	184.719	0.2	1e-05	eqtl_blood_1e-5
rs12895068	A	T	A	T	0.108494	0.00229887	0.0734586	0.070337	FALSE	TRUE	FALSE	Finngen_R9_FE	14	90420934	0.945758	0.0337896	372379	outcome	TRUE	reported	textfile	14	90887278	ENSG00000198668	0.0156946	4.75181e-12	31684	exposure	TRUE	reported	CALM1	textfile	2	TRUE	NA	NA	0.00150607	31684	1.24303e-08	372379	TRUE	3.70393e-11	0.00160232	50.8461	127.326	47.7871	0.2	1e-05	eqtl_blood_1e-5
rs146377898	C	T	C	T	0.449407	0.00902726	0.0146006	0.0266437	FALSE	FALSE	FALSE	Finngen_R9_FE	14	90386063	0.867265	0.0540124	372379	outcome	TRUE	reported	textfile	14	90852407	ENSG00000198668	0.0796595	1.6848e-08	31684	exposure	TRUE	reported	CALM1	textfile	2	TRUE	NA	NA	0.00100359	31684	7.5014e-08	372379	TRUE	7.95603e-08	0.00581156	185.198	127.326	31.8276	0.2	1e-05	eqtl_blood_1e-5
rs2282031	T	C	T	C	0.066242	-0.0215602	0.353285	0.361404	FALSE	FALSE	FALSE	Finngen_R9_FE	14	90264599	0.231208	0.018008	372379	outcome	TRUE	reported	textfile	14	90730943	ENSG00000198668	0.00855708	9.8483e-15	31684	exposure	TRUE	reported	CALM1	textfile	2	TRUE	NA	NA	0.00188791	31684	3.84937e-06	372379	TRUE	1.30469e-12	0.0020051	63.6531	127.326	59.9261	0.2	1e-05	eqtl_blood_1e-5
rs61986783	T	C	T	C	0.120781	-0.0526045	0.0848942	0.123446	FALSE	FALSE	FALSE	Finngen_R9_FE	14	90291381	0.044414	0.0261693	372379	outcome	TRUE	reported	textfile	14	90757725	ENSG00000198668	0.0155717	8.73739e-15	31684	exposure	TRUE	reported	CALM1	textfile	2	TRUE	NA	NA	0.00189535	31684	1.08511e-05	372379	TRUE	5.95114e-12	0.00226661	71.9738	127.326	60.1624	0.2	1e-05	eqtl_blood_1e-5
rs6575133	G	A	G	A	0.18412	-0.0603118	0.048585	0.046479	FALSE	FALSE	FALSE	Finngen_R9_FE	14	90410250	0.142442	0.0411191	372379	outcome	TRUE	reported	textfile	14	90876594	ENSG00000198668	0.0202307	8.95046e-20	31684	exposure	TRUE	reported	CALM1	textfile	2	TRUE	NA	NA	0.00260756	31684	5.77739e-06	372379	TRUE	8.62772e-17	0.00313404	99.6047	127.326	82.8286	0.2	1e-05	eqtl_blood_1e-5
rs7150626	T	C	T	C	0.235472	-0.0435498	0.225014	0.224787	FALSE	FALSE	FALSE	Finngen_R9_FE	14	90392140	0.0349374	0.0206487	372379	outcome	TRUE	reported	textfile	14	90858484	ENSG00000198668	0.00947816	3.03229e-136	31684	exposure	TRUE	reported	CALM1	textfile	2	TRUE	NA	NA	0.019109	31684	1.19453e-05	372379	TRUE	6.9028e-119	0.019338	624.748	127.326	617.206	0.2	1e-05	eqtl_blood_1e-5
rs72699175	C	T	C	T	-0.147882	-0.0123955	0.0399475	0.0613315	FALSE	FALSE	FALSE	Finngen_R9_FE	14	90313760	0.73033	0.0359619	372379	outcome	TRUE	reported	textfile	14	90780104	ENSG00000198668	0.0222018	2.7234e-11	31684	exposure	TRUE	reported	CALM1	textfile	2	TRUE	NA	NA	0.00139841	31684	3.19051e-07	372379	TRUE	3.04941e-10	0.00167743	53.2337	127.326	44.3664	0.2	1e-05	eqtl_blood_1e-5
rs76517350	A	C	A	C	0.416469	-0.0828085	0.0178519	0.017824	FALSE	FALSE	FALSE	Finngen_R9_FE	14	90342710	0.2022	0.0649322	372379	outcome	TRUE	reported	textfile	14	90809054	ENSG00000198668	0.031206	1.25321e-40	31684	exposure	TRUE	reported	CALM1	textfile	2	TRUE	NA	NA	0.00559039	31684	4.36762e-06	372379	TRUE	1.53353e-35	0.00608215	193.874	127.326	178.11	0.2	1e-05	eqtl_blood_1e-5
rs77139813	G	A	G	A	0.166424	0.131045	0.0151665	0.0143497	FALSE	FALSE	FALSE	Finngen_R9_FE	14	90458191	0.0711345	0.0726165	372379	outcome	TRUE	reported	textfile	14	90924535	ENSG00000198668	0.036372	4.74859e-06	31684	exposure	TRUE	reported	CALM1	textfile	2	TRUE	NA	NA	0.000660386	31684	8.74548e-06	372379	TRUE	0.000101617	0.00082739	26.2351	127.326	20.9362	0.2	1e-05	eqtl_blood_1e-5
rs78083629	A	G	A	G	0.0838852	0.0340299	0.0617581	0.0744222	FALSE	FALSE	FALSE	Finngen_R9_FE	14	90188390	0.310694	0.0335678	372379	outcome	TRUE	reported	textfile	14	90654734	ENSG00000198668	0.0179051	2.7996e-06	31684	exposure	TRUE	reported	CALM1	textfile	2	TRUE	NA	NA	0.000692315	31684	2.75989e-06	372379	TRUE	2.51873e-05	0.000815473	25.8569	127.326	21.9491	0.2	1e-05	eqtl_blood_1e-5
rs10140761	C	G	C	G	0.059497	-0.0238112	0.393027	0.372369	FALSE	TRUE	FALSE	Finngen_R9_FE	14	90274244	0.18305	0.017884	372379	outcome	TRUE	reported	textfile	14	90740588	ENSG00000198668	0.00831381	8.28227e-13	31684	exposure	TRUE	reported	CALM1	textfile	2	TRUE	NA	NA	0.0016139	31684	4.76045e-06	372379	TRUE	8.28409e-11	0.00168893	53.5992	136.654	51.2141	0.3	1e-05	eqtl_blood_1e-5
rs10143996	A	G	A	G	-0.0521294	0.0272281	0.301882	0.405414	FALSE	FALSE	FALSE	Finngen_R9_FE	14	90340427	0.127387	0.0178605	372379	outcome	TRUE	reported	textfile	14	90806771	ENSG00000198668	0.0103608	4.8691e-07	31684	exposure	TRUE	reported	CALM1	textfile	2	TRUE	NA	NA	0.000798398	31684	6.24111e-06	372379	TRUE	1.06992e-05	0.00114541	36.3305	136.654	25.3151	0.3	1e-05	eqtl_blood_1e-5
rs10444755	G	A	G	A	-0.0576404	0.00960759	0.244928	0.228639	FALSE	FALSE	FALSE	Finngen_R9_FE	14	90378315	0.641935	0.0206617	372379	outcome	TRUE	reported	textfile	14	90844659	ENSG00000198668	0.00946135	1.1137e-09	31684	exposure	TRUE	reported	CALM1	textfile	2	TRUE	NA	NA	0.00117011	31684	5.80649e-07	372379	TRUE	1.08391e-08	0.00122888	38.9814	136.654	37.1149	0.3	1e-05	eqtl_blood_1e-5
rs11626241	G	A	G	A	-0.109787	0.0171895	0.402232	0.413073	FALSE	FALSE	FALSE	Finngen_R9_FE	14	90370021	0.32679	0.0175296	372379	outcome	TRUE	reported	textfile	14	90836365	ENSG00000198668	0.00807783	4.51607e-42	31684	exposure	TRUE	reported	CALM1	textfile	2	TRUE	NA	NA	0.00579662	31684	2.58225e-06	372379	TRUE	2.74125e-37	0.00579617	184.705	136.654	184.719	0.3	1e-05	eqtl_blood_1e-5
rs12435798	G	A	G	A	0.166417	-0.000847393	0.0679287	0.0682986	FALSE	FALSE	FALSE	Finngen_R9_FE	14	90375876	0.980243	0.0342183	372379	outcome	TRUE	reported	textfile	14	90842220	ENSG00000198668	0.0157894	5.66194e-26	31684	exposure	TRUE	reported	CALM1	textfile	2	TRUE	NA	NA	0.00349407	31684	1.64691e-09	372379	TRUE	5.24081e-24	0.00350694	111.498	136.654	111.087	0.3	1e-05	eqtl_blood_1e-5
rs1294506	T	C	T	C	0.102023	-0.0410109	0.392275	0.398988	FALSE	FALSE	FALSE	Finngen_R9_FE	14	90426480	0.020392	0.0176843	372379	outcome	TRUE	reported	textfile	14	90892824	ENSG00000198668	0.00815841	6.99232e-36	31684	exposure	TRUE	reported	CALM1	textfile	2	TRUE	NA	NA	0.00491173	31684	1.44422e-05	372379	TRUE	7.79977e-30	0.00496277	158.015	136.654	156.381	0.3	1e-05	eqtl_blood_1e-5
rs146377898	C	T	C	T	0.449407	0.00902726	0.0146006	0.0266437	FALSE	FALSE	FALSE	Finngen_R9_FE	14	90386063	0.867265	0.0540124	372379	outcome	TRUE	reported	textfile	14	90852407	ENSG00000198668	0.0796595	1.6848e-08	31684	exposure	TRUE	reported	CALM1	textfile	2	TRUE	NA	NA	0.00100359	31684	7.5014e-08	372379	TRUE	7.95603e-08	0.00581156	185.198	136.654	31.8276	0.3	1e-05	eqtl_blood_1e-5
rs2110116	A	G	A	G	0.104459	-0.018992	0.262048	0.272655	FALSE	FALSE	FALSE	Finngen_R9_FE	14	90374441	0.326537	0.0193576	372379	outcome	TRUE	reported	textfile	14	90840785	ENSG00000198668	0.00923923	1.2255e-29	31684	exposure	TRUE	reported	CALM1	textfile	2	TRUE	NA	NA	0.00401845	31684	2.58496e-06	372379	TRUE	4.03703e-26	0.00422018	134.27	136.654	127.826	0.3	1e-05	eqtl_blood_1e-5
rs61986783	T	C	T	C	0.120781	-0.0526045	0.0848942	0.123446	FALSE	FALSE	FALSE	Finngen_R9_FE	14	90291381	0.044414	0.0261693	372379	outcome	TRUE	reported	textfile	14	90757725	ENSG00000198668	0.0155717	8.73739e-15	31684	exposure	TRUE	reported	CALM1	textfile	2	TRUE	NA	NA	0.00189535	31684	1.08511e-05	372379	TRUE	5.95114e-12	0.00226661	71.9738	136.654	60.1624	0.3	1e-05	eqtl_blood_1e-5
rs6575133	G	A	G	A	0.18412	-0.0603118	0.048585	0.046479	FALSE	FALSE	FALSE	Finngen_R9_FE	14	90410250	0.142442	0.0411191	372379	outcome	TRUE	reported	textfile	14	90876594	ENSG00000198668	0.0202307	8.95046e-20	31684	exposure	TRUE	reported	CALM1	textfile	2	TRUE	NA	NA	0.00260756	31684	5.77739e-06	372379	TRUE	8.62772e-17	0.00313404	99.6047	136.654	82.8286	0.3	1e-05	eqtl_blood_1e-5
rs7150626	T	C	T	C	0.235472	-0.0435498	0.225014	0.224787	FALSE	FALSE	FALSE	Finngen_R9_FE	14	90392140	0.0349374	0.0206487	372379	outcome	TRUE	reported	textfile	14	90858484	ENSG00000198668	0.00947816	3.03229e-136	31684	exposure	TRUE	reported	CALM1	textfile	2	TRUE	NA	NA	0.019109	31684	1.19453e-05	372379	TRUE	6.9028e-119	0.019338	624.748	136.654	617.206	0.3	1e-05	eqtl_blood_1e-5
rs72699175	C	T	C	T	-0.147882	-0.0123955	0.0399475	0.0613315	FALSE	FALSE	FALSE	Finngen_R9_FE	14	90313760	0.73033	0.0359619	372379	outcome	TRUE	reported	textfile	14	90780104	ENSG00000198668	0.0222018	2.7234e-11	31684	exposure	TRUE	reported	CALM1	textfile	2	TRUE	NA	NA	0.00139841	31684	3.19051e-07	372379	TRUE	3.04941e-10	0.00167743	53.2337	136.654	44.3664	0.3	1e-05	eqtl_blood_1e-5
rs74244553	T	C	T	C	0.181594	-0.0411307	0.0995075	0.119974	FALSE	FALSE	FALSE	Finngen_R9_FE	14	90413576	0.120325	0.0264777	372379	outcome	TRUE	reported	textfile	14	90879920	ENSG00000198668	0.0132332	7.43511e-43	31684	exposure	TRUE	reported	CALM1	textfile	2	TRUE	NA	NA	0.00590863	31684	6.48016e-06	372379	TRUE	4.26986e-37	0.00590975	188.346	136.654	188.31	0.3	1e-05	eqtl_blood_1e-5
rs76517350	A	C	A	C	0.416469	-0.0828085	0.0178519	0.017824	FALSE	FALSE	FALSE	Finngen_R9_FE	14	90342710	0.2022	0.0649322	372379	outcome	TRUE	reported	textfile	14	90809054	ENSG00000198668	0.031206	1.25321e-40	31684	exposure	TRUE	reported	CALM1	textfile	2	TRUE	NA	NA	0.00559039	31684	4.36762e-06	372379	TRUE	1.53353e-35	0.00608215	193.874	136.654	178.11	0.3	1e-05	eqtl_blood_1e-5
rs77139813	G	A	G	A	0.166424	0.131045	0.0151665	0.0143497	FALSE	FALSE	FALSE	Finngen_R9_FE	14	90458191	0.0711345	0.0726165	372379	outcome	TRUE	reported	textfile	14	90924535	ENSG00000198668	0.036372	4.74859e-06	31684	exposure	TRUE	reported	CALM1	textfile	2	TRUE	NA	NA	0.000660386	31684	8.74548e-06	372379	TRUE	0.000101617	0.00082739	26.2351	136.654	20.9362	0.3	1e-05	eqtl_blood_1e-5
rs78083629	A	G	A	G	0.0838852	0.0340299	0.0617581	0.0744222	FALSE	FALSE	FALSE	Finngen_R9_FE	14	90188390	0.310694	0.0335678	372379	outcome	TRUE	reported	textfile	14	90654734	ENSG00000198668	0.0179051	2.7996e-06	31684	exposure	TRUE	reported	CALM1	textfile	2	TRUE	NA	NA	0.000692315	31684	2.75989e-06	372379	TRUE	2.51873e-05	0.000815473	25.8569	136.654	21.9491	0.3	1e-05	eqtl_blood_1e-5
rs28445771	A	C	A	C	0.152778	-0.016465	0.055592	0.049231	FALSE	FALSE	FALSE	Finngen_R9_G6_EPLEPSY	10	133350980	0.596938	0.0311359	299577	outcome	TRUE	reported	textfile	10	135164484	ENSG00000130643	0.0245474	4.8526e-10	31684	exposure	TRUE	reported	CALY	textfile	2	TRUE	NA	NA	0.00122115	31684	9.33458e-07	299577	TRUE	8.72278e-09	0.00245089	77.8398	62.7545	38.7356	0.01	1e-05	eqtl_blood_1e-5
rs34420344	C	T	C	T	-0.0914668	-0.0325646	0.0997344	0.0852682	FALSE	FALSE	FALSE	Finngen_R9_G6_EPLEPSY	10	133335000	0.177526	0.0241503	299577	outcome	TRUE	reported	textfile	10	135148504	ENSG00000130643	0.0162544	1.83161e-08	31684	exposure	TRUE	reported	CALY	textfile	2	TRUE	NA	NA	0.000998478	31684	6.06929e-06	299577	TRUE	8.08225e-07	0.00150236	47.6692	62.7545	31.6654	0.01	1e-05	eqtl_blood_1e-5
rs28445771	A	C	A	C	0.152778	-0.016465	0.055592	0.049231	FALSE	FALSE	FALSE	Finngen_R9_G6_EPLEPSY	10	133350980	0.596938	0.0311359	299577	outcome	TRUE	reported	textfile	10	135164484	ENSG00000130643	0.0245474	4.8526e-10	31684	exposure	TRUE	reported	CALY	textfile	2	TRUE	NA	NA	0.00122115	31684	9.33458e-07	299577	TRUE	8.72278e-09	0.00245089	77.8398	62.7545	38.7356	0.05	1e-05	eqtl_blood_1e-5
rs34420344	C	T	C	T	-0.0914668	-0.0325646	0.0997344	0.0852682	FALSE	FALSE	FALSE	Finngen_R9_G6_EPLEPSY	10	133335000	0.177526	0.0241503	299577	outcome	TRUE	reported	textfile	10	135148504	ENSG00000130643	0.0162544	1.83161e-08	31684	exposure	TRUE	reported	CALY	textfile	2	TRUE	NA	NA	0.000998478	31684	6.06929e-06	299577	TRUE	8.08225e-07	0.00150236	47.6692	62.7545	31.6654	0.05	1e-05	eqtl_blood_1e-5
rs28445771	A	C	A	C	0.152778	-0.016465	0.055592	0.049231	FALSE	FALSE	FALSE	Finngen_R9_G6_EPLEPSY	10	133350980	0.596938	0.0311359	299577	outcome	TRUE	reported	textfile	10	135164484	ENSG00000130643	0.0245474	4.8526e-10	31684	exposure	TRUE	reported	CALY	textfile	2	TRUE	NA	NA	0.00122115	31684	9.33458e-07	299577	TRUE	8.72278e-09	0.00245089	77.8398	62.7545	38.7356	0.2	1e-05	eqtl_blood_1e-5
rs34420344	C	T	C	T	-0.0914668	-0.0325646	0.0997344	0.0852682	FALSE	FALSE	FALSE	Finngen_R9_G6_EPLEPSY	10	133335000	0.177526	0.0241503	299577	outcome	TRUE	reported	textfile	10	135148504	ENSG00000130643	0.0162544	1.83161e-08	31684	exposure	TRUE	reported	CALY	textfile	2	TRUE	NA	NA	0.000998478	31684	6.06929e-06	299577	TRUE	8.08225e-07	0.00150236	47.6692	62.7545	31.6654	0.2	1e-05	eqtl_blood_1e-5
rs28445771	A	C	A	C	0.152778	-0.016465	0.055592	0.049231	FALSE	FALSE	FALSE	Finngen_R9_G6_EPLEPSY	10	133350980	0.596938	0.0311359	299577	outcome	TRUE	reported	textfile	10	135164484	ENSG00000130643	0.0245474	4.8526e-10	31684	exposure	TRUE	reported	CALY	textfile	2	TRUE	NA	NA	0.00122115	31684	9.33458e-07	299577	TRUE	8.72278e-09	0.00245089	77.8398	59.8606	38.7356	0.3	1e-05	eqtl_blood_1e-5
rs34420344	C	T	C	T	-0.0914668	-0.0325646	0.0997344	0.0852682	FALSE	FALSE	FALSE	Finngen_R9_G6_EPLEPSY	10	133335000	0.177526	0.0241503	299577	outcome	TRUE	reported	textfile	10	135148504	ENSG00000130643	0.0162544	1.83161e-08	31684	exposure	TRUE	reported	CALY	textfile	2	TRUE	NA	NA	0.000998478	31684	6.06929e-06	299577	TRUE	8.08225e-07	0.00150236	47.6692	59.8606	31.6654	0.3	1e-05	eqtl_blood_1e-5
rs78367010	G	A	G	A	0.188192	0.0209781	0.0246625	0.0406854	FALSE	FALSE	FALSE	Finngen_R9_G6_EPLEPSY	10	133381644	0.536432	0.0339333	299577	outcome	TRUE	reported	textfile	10	135195148	ENSG00000130643	0.0364078	2.3535e-07	31684	exposure	TRUE	reported	CALY	textfile	2	TRUE	NA	NA	0.000842626	31684	1.27577e-06	299577	TRUE	2.31641e-06	0.00170382	54.0726	59.8606	26.7186	0.3	1e-05	eqtl_blood_1e-5
rs28445771	A	C	A	C	0.152778	-0.0292521	0.055592	0.049188	FALSE	FALSE	FALSE	Finngen_R9_GE	10	133350980	0.751808	0.0924952	366832	outcome	TRUE	reported	textfile	10	135164484	ENSG00000130643	0.0245474	4.8526e-10	31684	exposure	TRUE	reported	CALY	textfile	2	TRUE	NA	NA	0.00122115	31684	2.72653e-07	366832	TRUE	4.08285e-09	0.00245089	77.8398	62.7545	38.7356	0.01	1e-05	eqtl_blood_1e-5
rs34420344	C	T	C	T	-0.0914668	0.113474	0.0997344	0.0851713	FALSE	FALSE	FALSE	Finngen_R9_GE	10	133335000	0.110021	0.0710056	366832	outcome	TRUE	reported	textfile	10	135148504	ENSG00000130643	0.0162544	1.83161e-08	31684	exposure	TRUE	reported	CALY	textfile	2	TRUE	NA	NA	0.000998478	31684	6.96209e-06	366832	TRUE	7.52428e-07	0.00150236	47.6692	62.7545	31.6654	0.01	1e-05	eqtl_blood_1e-5
rs28445771	A	C	A	C	0.152778	-0.0292521	0.055592	0.049188	FALSE	FALSE	FALSE	Finngen_R9_GE	10	133350980	0.751808	0.0924952	366832	outcome	TRUE	reported	textfile	10	135164484	ENSG00000130643	0.0245474	4.8526e-10	31684	exposure	TRUE	reported	CALY	textfile	2	TRUE	NA	NA	0.00122115	31684	2.72653e-07	366832	TRUE	4.08285e-09	0.00245089	77.8398	62.7545	38.7356	0.05	1e-05	eqtl_blood_1e-5
rs34420344	C	T	C	T	-0.0914668	0.113474	0.0997344	0.0851713	FALSE	FALSE	FALSE	Finngen_R9_GE	10	133335000	0.110021	0.0710056	366832	outcome	TRUE	reported	textfile	10	135148504	ENSG00000130643	0.0162544	1.83161e-08	31684	exposure	TRUE	reported	CALY	textfile	2	TRUE	NA	NA	0.000998478	31684	6.96209e-06	366832	TRUE	7.52428e-07	0.00150236	47.6692	62.7545	31.6654	0.05	1e-05	eqtl_blood_1e-5
rs28445771	A	C	A	C	0.152778	-0.0292521	0.055592	0.049188	FALSE	FALSE	FALSE	Finngen_R9_GE	10	133350980	0.751808	0.0924952	366832	outcome	TRUE	reported	textfile	10	135164484	ENSG00000130643	0.0245474	4.8526e-10	31684	exposure	TRUE	reported	CALY	textfile	2	TRUE	NA	NA	0.00122115	31684	2.72653e-07	366832	TRUE	4.08285e-09	0.00245089	77.8398	62.7545	38.7356	0.2	1e-05	eqtl_blood_1e-5
rs34420344	C	T	C	T	-0.0914668	0.113474	0.0997344	0.0851713	FALSE	FALSE	FALSE	Finngen_R9_GE	10	133335000	0.110021	0.0710056	366832	outcome	TRUE	reported	textfile	10	135148504	ENSG00000130643	0.0162544	1.83161e-08	31684	exposure	TRUE	reported	CALY	textfile	2	TRUE	NA	NA	0.000998478	31684	6.96209e-06	366832	TRUE	7.52428e-07	0.00150236	47.6692	62.7545	31.6654	0.2	1e-05	eqtl_blood_1e-5
rs28445771	A	C	A	C	0.152778	-0.0292521	0.055592	0.049188	FALSE	FALSE	FALSE	Finngen_R9_GE	10	133350980	0.751808	0.0924952	366832	outcome	TRUE	reported	textfile	10	135164484	ENSG00000130643	0.0245474	4.8526e-10	31684	exposure	TRUE	reported	CALY	textfile	2	TRUE	NA	NA	0.00122115	31684	2.72653e-07	366832	TRUE	4.08285e-09	0.00245089	77.8398	59.8606	38.7356	0.3	1e-05	eqtl_blood_1e-5
rs34420344	C	T	C	T	-0.0914668	0.113474	0.0997344	0.0851713	FALSE	FALSE	FALSE	Finngen_R9_GE	10	133335000	0.110021	0.0710056	366832	outcome	TRUE	reported	textfile	10	135148504	ENSG00000130643	0.0162544	1.83161e-08	31684	exposure	TRUE	reported	CALY	textfile	2	TRUE	NA	NA	0.000998478	31684	6.96209e-06	366832	TRUE	7.52428e-07	0.00150236	47.6692	59.8606	31.6654	0.3	1e-05	eqtl_blood_1e-5
rs78367010	G	A	G	A	0.188192	0.0154572	0.0246625	0.0406331	FALSE	FALSE	FALSE	Finngen_R9_GE	10	133381644	0.878424	0.101049	366832	outcome	TRUE	reported	textfile	10	135195148	ENSG00000130643	0.0364078	2.3535e-07	31684	exposure	TRUE	reported	CALY	textfile	2	TRUE	NA	NA	0.000842626	31684	6.37871e-08	366832	TRUE	8.8611e-07	0.00170382	54.0726	59.8606	26.7186	0.3	1e-05	eqtl_blood_1e-5
rs28445771	A	C	A	C	0.152778	0.00728332	0.055592	0.049199	FALSE	FALSE	FALSE	Finngen_R9_FE	10	133350980	0.856543	0.0402891	372379	outcome	TRUE	reported	textfile	10	135164484	ENSG00000130643	0.0245474	4.8526e-10	31684	exposure	TRUE	reported	CALY	textfile	2	TRUE	NA	NA	0.00122115	31684	8.77608e-08	372379	TRUE	3.16333e-09	0.00245089	77.8398	62.7545	38.7356	0.01	1e-05	eqtl_blood_1e-5
rs34420344	C	T	C	T	-0.0914668	-0.0476374	0.0997344	0.0850458	FALSE	FALSE	FALSE	Finngen_R9_FE	10	133335000	0.129264	0.0314022	372379	outcome	TRUE	reported	textfile	10	135148504	ENSG00000130643	0.0162544	1.83161e-08	31684	exposure	TRUE	reported	CALY	textfile	2	TRUE	NA	NA	0.000998478	31684	6.18003e-06	372379	TRUE	6.4802e-07	0.00150236	47.6692	62.7545	31.6654	0.01	1e-05	eqtl_blood_1e-5
rs28445771	A	C	A	C	0.152778	0.00728332	0.055592	0.049199	FALSE	FALSE	FALSE	Finngen_R9_FE	10	133350980	0.856543	0.0402891	372379	outcome	TRUE	reported	textfile	10	135164484	ENSG00000130643	0.0245474	4.8526e-10	31684	exposure	TRUE	reported	CALY	textfile	2	TRUE	NA	NA	0.00122115	31684	8.77608e-08	372379	TRUE	3.16333e-09	0.00245089	77.8398	62.7545	38.7356	0.05	1e-05	eqtl_blood_1e-5
rs34420344	C	T	C	T	-0.0914668	-0.0476374	0.0997344	0.0850458	FALSE	FALSE	FALSE	Finngen_R9_FE	10	133335000	0.129264	0.0314022	372379	outcome	TRUE	reported	textfile	10	135148504	ENSG00000130643	0.0162544	1.83161e-08	31684	exposure	TRUE	reported	CALY	textfile	2	TRUE	NA	NA	0.000998478	31684	6.18003e-06	372379	TRUE	6.4802e-07	0.00150236	47.6692	62.7545	31.6654	0.05	1e-05	eqtl_blood_1e-5
rs28445771	A	C	A	C	0.152778	0.00728332	0.055592	0.049199	FALSE	FALSE	FALSE	Finngen_R9_FE	10	133350980	0.856543	0.0402891	372379	outcome	TRUE	reported	textfile	10	135164484	ENSG00000130643	0.0245474	4.8526e-10	31684	exposure	TRUE	reported	CALY	textfile	2	TRUE	NA	NA	0.00122115	31684	8.77608e-08	372379	TRUE	3.16333e-09	0.00245089	77.8398	62.7545	38.7356	0.2	1e-05	eqtl_blood_1e-5
rs34420344	C	T	C	T	-0.0914668	-0.0476374	0.0997344	0.0850458	FALSE	FALSE	FALSE	Finngen_R9_FE	10	133335000	0.129264	0.0314022	372379	outcome	TRUE	reported	textfile	10	135148504	ENSG00000130643	0.0162544	1.83161e-08	31684	exposure	TRUE	reported	CALY	textfile	2	TRUE	NA	NA	0.000998478	31684	6.18003e-06	372379	TRUE	6.4802e-07	0.00150236	47.6692	62.7545	31.6654	0.2	1e-05	eqtl_blood_1e-5
rs28445771	A	C	A	C	0.152778	0.00728332	0.055592	0.049199	FALSE	FALSE	FALSE	Finngen_R9_FE	10	133350980	0.856543	0.0402891	372379	outcome	TRUE	reported	textfile	10	135164484	ENSG00000130643	0.0245474	4.8526e-10	31684	exposure	TRUE	reported	CALY	textfile	2	TRUE	NA	NA	0.00122115	31684	8.77608e-08	372379	TRUE	3.16333e-09	0.00245089	77.8398	59.8606	38.7356	0.3	1e-05	eqtl_blood_1e-5
rs34420344	C	T	C	T	-0.0914668	-0.0476374	0.0997344	0.0850458	FALSE	FALSE	FALSE	Finngen_R9_FE	10	133335000	0.129264	0.0314022	372379	outcome	TRUE	reported	textfile	10	135148504	ENSG00000130643	0.0162544	1.83161e-08	31684	exposure	TRUE	reported	CALY	textfile	2	TRUE	NA	NA	0.000998478	31684	6.18003e-06	372379	TRUE	6.4802e-07	0.00150236	47.6692	59.8606	31.6654	0.3	1e-05	eqtl_blood_1e-5
rs78367010	G	A	G	A	0.188192	0.070096	0.0246625	0.0406837	FALSE	FALSE	FALSE	Finngen_R9_FE	10	133381644	0.109995	0.0438589	372379	outcome	TRUE	reported	textfile	10	135195148	ENSG00000130643	0.0364078	2.3535e-07	31684	exposure	TRUE	reported	CALY	textfile	2	TRUE	NA	NA	0.000842626	31684	6.85938e-06	372379	TRUE	6.36381e-06	0.00170382	54.0726	59.8606	26.7186	0.3	1e-05	eqtl_blood_1e-5
rs111264521	C	T	C	T	0.124051	-0.0329048	0.0345024	0.0221019	FALSE	FALSE	FALSE	Finngen_R9_G6_EPLEPSY	11	566366	0.474173	0.0459753	299577	outcome	TRUE	reported	textfile	11	566366	ENSG00000069696	0.0275388	6.6498e-06	31684	exposure	TRUE	reported	DRD4	textfile	2	TRUE	NA	NA	0.000640059	31684	1.70987e-06	299577	TRUE	4.86731e-05	0.00102525	32.5154	120.475	20.2913	0.01	1e-05	eqtl_blood_1e-5
rs117752128	C	T	C	T	0.108199	-0.00777313	0.0512282	0.0518099	FALSE	FALSE	FALSE	Finngen_R9_G6_EPLEPSY	11	513640	0.799198	0.0305565	299577	outcome	TRUE	reported	textfile	11	513640	ENSG00000069696	0.0240774	6.9963e-06	31684	exposure	TRUE	reported	DRD4	textfile	2	TRUE	NA	NA	0.000636998	31684	2.16013e-07	299577	TRUE	2.73696e-05	0.00113801	36.0956	120.475	20.1942	0.01	1e-05	eqtl_blood_1e-5
rs147173736	A	G	A	G	0.0879204	0.0235442	0.074302	0.0885535	FALSE	FALSE	FALSE	Finngen_R9_G6_EPLEPSY	11	512255	0.320495	0.0236996	299577	outcome	TRUE	reported	textfile	11	512255	ENSG00000069696	0.0193461	5.504e-06	31684	exposure	TRUE	reported	DRD4	textfile	2	TRUE	NA	NA	0.000651474	31684	3.29442e-06	299577	TRUE	5.96835e-05	0.00106336	33.7251	120.475	20.6534	0.01	1e-05	eqtl_blood_1e-5
rs61877858	G	A	G	A	-0.30604	-0.0382539	0.0397174	0.0307987	FALSE	FALSE	FALSE	Finngen_R9_G6_EPLEPSY	11	618379	0.332968	0.0395123	299577	outcome	TRUE	reported	textfile	11	618379	ENSG00000069696	0.0233021	2.11358e-39	31684	exposure	TRUE	reported	DRD4	textfile	2	TRUE	NA	NA	0.00541496	31684	3.12882e-06	299577	TRUE	4.02934e-34	0.00714441	227.978	120.475	172.491	0.01	1e-05	eqtl_blood_1e-5
rs72844713	C	T	C	T	-0.301483	-0.0515082	0.0625523	0.0367775	FALSE	FALSE	FALSE	Finngen_R9_G6_EPLEPSY	11	606770	0.150278	0.0358056	299577	outcome	TRUE	reported	textfile	11	606770	ENSG00000069696	0.0187585	4.02226e-58	31684	exposure	TRUE	reported	DRD4	textfile	2	TRUE	NA	NA	0.00808706	31684	6.90784e-06	299577	TRUE	1.11846e-49	0.0106597	341.36	120.475	258.303	0.01	1e-05	eqtl_blood_1e-5
rs916457	C	T	C	T	0.122414	-0.075968	0.0570627	0.0243379	FALSE	FALSE	FALSE	Finngen_R9_G6_EPLEPSY	11	637014	0.0824898	0.0437499	299577	outcome	TRUE	reported	textfile	11	637014	ENSG00000069696	0.0184937	3.6115e-11	31684	exposure	TRUE	reported	DRD4	textfile	2	TRUE	NA	NA	0.00138103	31684	1.00646e-05	299577	TRUE	8.60284e-09	0.0016126	51.173	120.475	43.8142	0.01	1e-05	eqtl_blood_1e-5
rs11604855	G	A	G	A	0.102653	-0.0609899	0.0430945	0.0119099	FALSE	FALSE	FALSE	Finngen_R9_G6_EPLEPSY	11	641991	0.33473	0.0632263	299577	outcome	TRUE	reported	textfile	11	641991	ENSG00000069696	0.0211333	1.1894e-06	31684	exposure	TRUE	reported	DRD4	textfile	2	TRUE	NA	NA	0.000744171	31684	3.10609e-06	299577	TRUE	1.55798e-05	0.000869089	27.5584	106.517	23.5944	0.05	1e-05	eqtl_blood_1e-5
rs11606534	C	T	C	T	0.0572176	-0.00231787	0.248152	0.27448	FALSE	FALSE	FALSE	Finngen_R9_G6_EPLEPSY	11	642149	0.878891	0.0152116	299577	outcome	TRUE	reported	textfile	11	642149	ENSG00000069696	0.0119342	1.6316e-06	31684	exposure	TRUE	reported	DRD4	textfile	2	TRUE	NA	NA	0.000725012	31684	7.75038e-08	299577	TRUE	6.43257e-06	0.00122162	38.7508	106.517	22.9865	0.05	1e-05	eqtl_blood_1e-5
rs117752128	C	T	C	T	0.108199	-0.00777313	0.0512282	0.0518099	FALSE	FALSE	FALSE	Finngen_R9_G6_EPLEPSY	11	513640	0.799198	0.0305565	299577	outcome	TRUE	reported	textfile	11	513640	ENSG00000069696	0.0240774	6.9963e-06	31684	exposure	TRUE	reported	DRD4	textfile	2	TRUE	NA	NA	0.000636998	31684	2.16013e-07	299577	TRUE	2.73696e-05	0.00113801	36.0956	106.517	20.1942	0.05	1e-05	eqtl_blood_1e-5
rs12281495	T	C	T	C	0.0494168	-0.00955181	0.4315	0.542908	FALSE	FALSE	FALSE	Finngen_R9_G6_EPLEPSY	11	348460	0.480949	0.0135529	299577	outcome	TRUE	reported	textfile	11	348460	ENSG00000069696	0.0101622	1.1574e-06	31684	exposure	TRUE	reported	DRD4	textfile	2	TRUE	NA	NA	0.000745825	31684	1.65806e-06	299577	TRUE	1.05385e-05	0.00119809	38.0035	106.517	23.6469	0.05	1e-05	eqtl_blood_1e-5
rs1609475	G	A	G	A	-0.0818356	-1.89017e-05	0.428657	0.526583	FALSE	FALSE	FALSE	Finngen_R9_G6_EPLEPSY	11	644132	0.998874	0.0133894	299577	outcome	TRUE	reported	textfile	11	644132	ENSG00000069696	0.00815421	1.0588e-23	31684	exposure	TRUE	reported	DRD4	textfile	2	TRUE	NA	NA	0.00316905	31684	6.65233e-12	299577	TRUE	1.4508e-21	0.00328036	104.27	106.517	100.721	0.05	1e-05	eqtl_blood_1e-5
rs61877858	G	A	G	A	-0.30604	-0.0382539	0.0397174	0.0307987	FALSE	FALSE	FALSE	Finngen_R9_G6_EPLEPSY	11	618379	0.332968	0.0395123	299577	outcome	TRUE	reported	textfile	11	618379	ENSG00000069696	0.0233021	2.11358e-39	31684	exposure	TRUE	reported	DRD4	textfile	2	TRUE	NA	NA	0.00541496	31684	3.12882e-06	299577	TRUE	4.02934e-34	0.00714441	227.978	106.517	172.491	0.05	1e-05	eqtl_blood_1e-5
rs72844713	C	T	C	T	-0.301483	-0.0515082	0.0625523	0.0367775	FALSE	FALSE	FALSE	Finngen_R9_G6_EPLEPSY	11	606770	0.150278	0.0358056	299577	outcome	TRUE	reported	textfile	11	606770	ENSG00000069696	0.0187585	4.02226e-58	31684	exposure	TRUE	reported	DRD4	textfile	2	TRUE	NA	NA	0.00808706	31684	6.90784e-06	299577	TRUE	1.11846e-49	0.0106597	341.36	106.517	258.303	0.05	1e-05	eqtl_blood_1e-5
rs79255845	G	C	G	C	-0.0920035	-0.0194204	0.071788	0.0660967	FALSE	TRUE	FALSE	Finngen_R9_G6_EPLEPSY	11	381073	0.471508	0.0269717	299577	outcome	TRUE	reported	textfile	11	381073	ENSG00000069696	0.0179954	3.1775e-07	31684	exposure	TRUE	reported	DRD4	textfile	2	TRUE	NA	NA	0.000824356	31684	1.73059e-06	299577	TRUE	3.50832e-06	0.00112807	35.78	106.517	26.1388	0.05	1e-05	eqtl_blood_1e-5
rs7932167	T	G	T	G	0.0994637	-0.0151694	0.222608	0.213908	FALSE	FALSE	FALSE	Finngen_R9_G6_EPLEPSY	11	620599	0.354888	0.0163967	299577	outcome	TRUE	reported	textfile	11	620599	ENSG00000069696	0.0102918	4.27118e-22	31684	exposure	TRUE	reported	DRD4	textfile	2	TRUE	NA	NA	0.00293938	31684	2.85705e-06	299577	TRUE	5.59257e-19	0.00342405	108.853	106.517	93.3999	0.05	1e-05	eqtl_blood_1e-5
rs111264521	C	T	C	T	0.124051	-0.0329048	0.0345024	0.0221019	FALSE	FALSE	FALSE	Finngen_R9_G6_EPLEPSY	11	566366	0.474173	0.0459753	299577	outcome	TRUE	reported	textfile	11	566366	ENSG00000069696	0.0275388	6.6498e-06	31684	exposure	TRUE	reported	DRD4	textfile	2	TRUE	NA	NA	0.000640059	31684	1.70987e-06	299577	TRUE	4.86731e-05	0.00102525	32.5154	80.1896	20.2913	0.2	1e-05	eqtl_blood_1e-5
rs11246131	G	T	G	T	-0.113524	-0.0342075	0.0565873	0.0752756	FALSE	FALSE	FALSE	Finngen_R9_G6_EPLEPSY	11	367139	0.18215	0.0256396	299577	outcome	TRUE	reported	textfile	11	367139	ENSG00000069696	0.0196185	7.18251e-09	31684	exposure	TRUE	reported	DRD4	textfile	2	TRUE	NA	NA	0.00105578	31684	5.94172e-06	299577	TRUE	3.59463e-07	0.00137602	43.6553	80.1896	33.4845	0.2	1e-05	eqtl_blood_1e-5
rs11246200	G	A	G	A	-0.131393	-0.0169454	0.142342	0.113183	FALSE	FALSE	FALSE	Finngen_R9_G6_EPLEPSY	11	583107	0.425309	0.0212549	299577	outcome	TRUE	reported	textfile	11	583107	ENSG00000069696	0.0133088	5.47267e-23	31684	exposure	TRUE	reported	DRD4	textfile	2	TRUE	NA	NA	0.00306704	31684	2.12168e-06	299577	TRUE	6.41117e-20	0.00421523	134.112	80.1896	97.469	0.2	1e-05	eqtl_blood_1e-5
rs11246204	T	A	T	A	0.113145	-0.0173267	0.0723301	0.097392	FALSE	TRUE	FALSE	Finngen_R9_G6_EPLEPSY	11	595168	0.443265	0.0225993	299577	outcome	TRUE	reported	textfile	11	595168	ENSG00000069696	0.0175072	1.0278e-10	31684	exposure	TRUE	reported	DRD4	textfile	2	TRUE	NA	NA	0.0013166	31684	1.96216e-06	299577	TRUE	3.47535e-09	0.00171796	54.5221	80.1896	41.7674	0.2	1e-05	eqtl_blood_1e-5
rs113249763	A	G	A	G	-0.0847521	-0.0204856	0.11849	0.10894	FALSE	FALSE	FALSE	Finngen_R9_G6_EPLEPSY	11	712611	0.347774	0.0218183	299577	outcome	TRUE	reported	textfile	11	712611	ENSG00000069696	0.0141277	1.9854e-09	31684	exposure	TRUE	reported	DRD4	textfile	2	TRUE	NA	NA	0.00113463	31684	2.94272e-06	299577	TRUE	6.18431e-08	0.00150051	47.6107	80.1896	35.988	0.2	1e-05	eqtl_blood_1e-5
rs11606534	C	T	C	T	0.0572176	-0.00231787	0.248152	0.27448	FALSE	FALSE	FALSE	Finngen_R9_G6_EPLEPSY	11	642149	0.878891	0.0152116	299577	outcome	TRUE	reported	textfile	11	642149	ENSG00000069696	0.0119342	1.6316e-06	31684	exposure	TRUE	reported	DRD4	textfile	2	TRUE	NA	NA	0.000725012	31684	7.75038e-08	299577	TRUE	6.43257e-06	0.00122162	38.7508	80.1896	22.9865	0.2	1e-05	eqtl_blood_1e-5
rs117752128	C	T	C	T	0.108199	-0.00777313	0.0512282	0.0518099	FALSE	FALSE	FALSE	Finngen_R9_G6_EPLEPSY	11	513640	0.799198	0.0305565	299577	outcome	TRUE	reported	textfile	11	513640	ENSG00000069696	0.0240774	6.9963e-06	31684	exposure	TRUE	reported	DRD4	textfile	2	TRUE	NA	NA	0.000636998	31684	2.16013e-07	299577	TRUE	2.73696e-05	0.00113801	36.0956	80.1896	20.1942	0.2	1e-05	eqtl_blood_1e-5
rs118104171	G	A	G	A	-0.166328	-0.00724275	0.0607469	0.0533702	FALSE	FALSE	FALSE	Finngen_R9_G6_EPLEPSY	11	776914	0.808561	0.0298938	299577	outcome	TRUE	reported	textfile	11	776914	ENSG00000069696	0.0196536	2.6059e-17	31684	exposure	TRUE	reported	DRD4	textfile	2	TRUE	NA	NA	0.00225555	31684	1.95947e-07	299577	TRUE	1.58636e-15	0.00315695	100.335	80.1896	71.622	0.2	1e-05	eqtl_blood_1e-5
rs12281495	T	C	T	C	0.0494168	-0.00955181	0.4315	0.542908	FALSE	FALSE	FALSE	Finngen_R9_G6_EPLEPSY	11	348460	0.480949	0.0135529	299577	outcome	TRUE	reported	textfile	11	348460	ENSG00000069696	0.0101622	1.1574e-06	31684	exposure	TRUE	reported	DRD4	textfile	2	TRUE	NA	NA	0.000745825	31684	1.65806e-06	299577	TRUE	1.05385e-05	0.00119809	38.0035	80.1896	23.6469	0.2	1e-05	eqtl_blood_1e-5
rs12418486	G	A	G	A	-0.0875727	0.000665556	0.127229	0.111271	FALSE	FALSE	FALSE	Finngen_R9_G6_EPLEPSY	11	367430	0.975521	0.0216901	299577	outcome	TRUE	reported	textfile	11	367430	ENSG00000069696	0.0147857	3.1651e-09	31684	exposure	TRUE	reported	DRD4	textfile	2	TRUE	NA	NA	0.00110601	31684	3.14297e-09	299577	TRUE	1.88937e-08	0.00170315	54.0514	80.1896	35.0795	0.2	1e-05	eqtl_blood_1e-5
rs12421158	T	C	T	C	-0.0976433	0.00521507	0.257793	0.205767	FALSE	FALSE	FALSE	Finngen_R9_G6_EPLEPSY	11	609888	0.756544	0.0168216	299577	outcome	TRUE	reported	textfile	11	609888	ENSG00000069696	0.0100254	2.04361e-22	31684	exposure	TRUE	reported	DRD4	textfile	2	TRUE	NA	NA	0.00298518	31684	3.20834e-07	299577	TRUE	5.11775e-20	0.00364847	116.014	80.1896	94.8596	0.2	1e-05	eqtl_blood_1e-5
rs1609475	G	A	G	A	-0.0818356	-1.89017e-05	0.428657	0.526583	FALSE	FALSE	FALSE	Finngen_R9_G6_EPLEPSY	11	644132	0.998874	0.0133894	299577	outcome	TRUE	reported	textfile	11	644132	ENSG00000069696	0.00815421	1.0588e-23	31684	exposure	TRUE	reported	DRD4	textfile	2	TRUE	NA	NA	0.00316905	31684	6.65233e-12	299577	TRUE	1.4508e-21	0.00328036	104.27	80.1896	100.721	0.2	1e-05	eqtl_blood_1e-5
rs17585	G	A	G	A	0.0808467	0.00357623	0.123877	0.121563	FALSE	FALSE	FALSE	Finngen_R9_G6_EPLEPSY	11	499120	0.862197	0.020603	299577	outcome	TRUE	reported	textfile	11	499120	ENSG00000069696	0.0150811	8.28541e-08	31684	exposure	TRUE	reported	DRD4	textfile	2	TRUE	NA	NA	0.000906259	31684	1.00574e-07	299577	TRUE	4.57158e-07	0.00141876	45.0132	80.1896	28.7381	0.2	1e-05	eqtl_blood_1e-5
rs189729065	T	C	T	C	-0.213781	-0.00505047	0.022187	0.0237268	FALSE	FALSE	FALSE	Finngen_R9_G6_EPLEPSY	11	522561	0.909184	0.044276	299577	outcome	TRUE	reported	textfile	11	522561	ENSG00000069696	0.0376587	1.3724e-08	31684	exposure	TRUE	reported	DRD4	textfile	2	TRUE	NA	NA	0.00101614	31684	4.34331e-08	299577	TRUE	8.2195e-08	0.001983	62.9502	80.1896	32.2261	0.2	1e-05	eqtl_blood_1e-5
rs28650290	C	T	C	T	0.0846394	0.0146404	0.0586339	0.0325124	FALSE	FALSE	FALSE	Finngen_R9_G6_EPLEPSY	11	559964	0.700842	0.0381078	299577	outcome	TRUE	reported	textfile	11	559964	ENSG00000069696	0.017155	8.06449e-07	31684	exposure	TRUE	reported	DRD4	textfile	2	TRUE	NA	NA	0.000767746	31684	4.92688e-07	299577	TRUE	4.82038e-06	0.000790829	25.0749	80.1896	24.3424	0.2	1e-05	eqtl_blood_1e-5
rs28759512	T	C	T	C	0.0594336	-0.0072969	0.337185	0.350313	FALSE	FALSE	FALSE	Finngen_R9_G6_EPLEPSY	11	715198	0.607206	0.0141945	299577	outcome	TRUE	reported	textfile	11	715198	ENSG00000069696	0.0101881	5.42439e-09	31684	exposure	TRUE	reported	DRD4	textfile	2	TRUE	NA	NA	0.001073	31684	8.82126e-07	299577	TRUE	7.14047e-08	0.0015789	50.1018	80.1896	34.0312	0.2	1e-05	eqtl_blood_1e-5
rs36089917	A	G	A	G	-0.0539229	-0.0165182	0.264481	0.165306	FALSE	FALSE	FALSE	Finngen_R9_G6_EPLEPSY	11	549080	0.368323	0.0183614	299577	outcome	TRUE	reported	textfile	11	549080	ENSG00000069696	0.011469	2.5813e-06	31684	exposure	TRUE	reported	DRD4	textfile	2	TRUE	NA	NA	0.000697236	31684	2.70151e-06	299577	TRUE	2.7609e-05	0.00113127	35.8814	80.1896	22.1052	0.2	1e-05	eqtl_blood_1e-5
rs36180797	C	T	C	T	-0.167855	0.0232863	0.122397	0.115433	FALSE	FALSE	FALSE	Finngen_R9_G6_EPLEPSY	11	643736	0.271913	0.021195	299577	outcome	TRUE	reported	textfile	11	643736	ENSG00000069696	0.0130669	9.08076e-38	31684	exposure	TRUE	reported	DRD4	textfile	2	TRUE	NA	NA	0.00518149	31684	4.02927e-06	299577	TRUE	1.78708e-32	0.00605295	192.938	80.1896	165.015	0.2	1e-05	eqtl_blood_1e-5
rs59448007	G	A	G	A	0.0694753	0.00416455	0.238372	0.292061	FALSE	FALSE	FALSE	Finngen_R9_G6_EPLEPSY	11	628245	0.777591	0.0147439	299577	outcome	TRUE	reported	textfile	11	628245	ENSG00000069696	0.0112741	7.16511e-10	31684	exposure	TRUE	reported	DRD4	textfile	2	TRUE	NA	NA	0.00119719	31684	2.66321e-07	299577	TRUE	7.84855e-09	0.00175262	55.6242	80.1896	37.9749	0.2	1e-05	eqtl_blood_1e-5
rs61742833	C	T	C	T	-0.0964428	-0.0466432	0.10027	0.086938	FALSE	FALSE	FALSE	Finngen_R9_G6_EPLEPSY	11	490035	0.0509788	0.0238993	299577	outcome	TRUE	reported	textfile	11	490035	ENSG00000069696	0.0143854	2.0251e-11	31684	exposure	TRUE	reported	DRD4	textfile	2	TRUE	NA	NA	0.00141667	31684	1.27144e-05	299577	TRUE	7.90839e-09	0.00167824	53.2592	80.1896	44.9465	0.2	1e-05	eqtl_blood_1e-5
rs61876283	G	A	G	A	-0.0715789	0.00451191	0.127246	0.148405	FALSE	FALSE	FALSE	Finngen_R9_G6_EPLEPSY	11	375804	0.812293	0.019	299577	outcome	TRUE	reported	textfile	11	375804	ENSG00000069696	0.0152966	2.8772e-06	31684	exposure	TRUE	reported	DRD4	textfile	2	TRUE	NA	NA	0.000690665	31684	1.88238e-07	299577	TRUE	1.20883e-05	0.00113798	36.0947	80.1896	21.8968	0.2	1e-05	eqtl_blood_1e-5
rs61876290	A	G	A	G	-0.153212	-0.0271749	0.033151	0.0485233	FALSE	FALSE	FALSE	Finngen_R9_G6_EPLEPSY	11	448061	0.384437	0.0312444	299577	outcome	TRUE	reported	textfile	11	448061	ENSG00000069696	0.0292468	1.618e-07	31684	exposure	TRUE	reported	DRD4	textfile	2	TRUE	NA	NA	0.000865447	31684	2.52514e-06	299577	TRUE	2.45279e-06	0.00150477	47.746	80.1896	27.4428	0.2	1e-05	eqtl_blood_1e-5
rs61876728	G	A	G	A	-0.171877	-0.0259393	0.0346029	0.0293939	FALSE	FALSE	FALSE	Finngen_R9_G6_EPLEPSY	11	765248	0.521777	0.0404917	299577	outcome	TRUE	reported	textfile	11	765248	ENSG00000069696	0.0287526	2.2617e-09	31684	exposure	TRUE	reported	DRD4	textfile	2	TRUE	NA	NA	0.00112662	31684	1.36987e-06	299577	TRUE	4.12343e-08	0.00197371	62.6548	80.1896	35.734	0.2	1e-05	eqtl_blood_1e-5
rs61877858	G	A	G	A	-0.30604	-0.0382539	0.0397174	0.0307987	FALSE	FALSE	FALSE	Finngen_R9_G6_EPLEPSY	11	618379	0.332968	0.0395123	299577	outcome	TRUE	reported	textfile	11	618379	ENSG00000069696	0.0233021	2.11358e-39	31684	exposure	TRUE	reported	DRD4	textfile	2	TRUE	NA	NA	0.00541496	31684	3.12882e-06	299577	TRUE	4.02934e-34	0.00714441	227.978	80.1896	172.491	0.2	1e-05	eqtl_blood_1e-5
rs7129050	T	C	T	C	0.0460671	0.00744605	0.406824	0.453389	FALSE	FALSE	FALSE	Finngen_R9_G6_EPLEPSY	11	362512	0.580482	0.0134726	299577	outcome	TRUE	reported	textfile	11	362512	ENSG00000069696	0.00952587	1.3248e-06	31684	exposure	TRUE	reported	DRD4	textfile	2	TRUE	NA	NA	0.000737631	31684	1.01963e-06	299577	TRUE	9.53868e-06	0.00102424	32.4833	80.1896	23.3869	0.2	1e-05	eqtl_blood_1e-5
rs72844713	C	T	C	T	-0.301483	-0.0515082	0.0625523	0.0367775	FALSE	FALSE	FALSE	Finngen_R9_G6_EPLEPSY	11	606770	0.150278	0.0358056	299577	outcome	TRUE	reported	textfile	11	606770	ENSG00000069696	0.0187585	4.02226e-58	31684	exposure	TRUE	reported	DRD4	textfile	2	TRUE	NA	NA	0.00808706	31684	6.90784e-06	299577	TRUE	1.11846e-49	0.0106597	341.36	80.1896	258.303	0.2	1e-05	eqtl_blood_1e-5
rs7395822	G	A	G	A	-0.0614331	-0.00223966	0.445194	0.431024	FALSE	FALSE	FALSE	Finngen_R9_G6_EPLEPSY	11	710558	0.869239	0.0136046	299577	outcome	TRUE	reported	textfile	11	710558	ENSG00000069696	0.00912337	1.6552e-11	31684	exposure	TRUE	reported	DRD4	textfile	2	TRUE	NA	NA	0.00142909	31684	9.04663e-08	299577	TRUE	2.13962e-10	0.00186434	59.1764	80.1896	45.3413	0.2	1e-05	eqtl_blood_1e-5
rs7481614	G	A	G	A	-0.0935806	-0.0122059	0.301937	0.326422	FALSE	FALSE	FALSE	Finngen_R9_G6_EPLEPSY	11	438662	0.39319	0.0142953	299577	outcome	TRUE	reported	textfile	11	438662	ENSG00000069696	0.0100402	1.1568e-20	31684	exposure	TRUE	reported	DRD4	textfile	2	TRUE	NA	NA	0.00273455	31684	2.43358e-06	299577	TRUE	8.29431e-18	0.00369158	117.39	80.1896	86.8734	0.2	1e-05	eqtl_blood_1e-5
rs7932167	T	G	T	G	0.0994637	-0.0151694	0.222608	0.213908	FALSE	FALSE	FALSE	Finngen_R9_G6_EPLEPSY	11	620599	0.354888	0.0163967	299577	outcome	TRUE	reported	textfile	11	620599	ENSG00000069696	0.0102918	4.27118e-22	31684	exposure	TRUE	reported	DRD4	textfile	2	TRUE	NA	NA	0.00293938	31684	2.85705e-06	299577	TRUE	5.59257e-19	0.00342405	108.853	80.1896	93.3999	0.2	1e-05	eqtl_blood_1e-5
rs916457	C	T	C	T	0.122414	-0.075968	0.0570627	0.0243379	FALSE	FALSE	FALSE	Finngen_R9_G6_EPLEPSY	11	637014	0.0824898	0.0437499	299577	outcome	TRUE	reported	textfile	11	637014	ENSG00000069696	0.0184937	3.6115e-11	31684	exposure	TRUE	reported	DRD4	textfile	2	TRUE	NA	NA	0.00138103	31684	1.00646e-05	299577	TRUE	8.60284e-09	0.0016126	51.173	80.1896	43.8142	0.2	1e-05	eqtl_blood_1e-5
rs10902171	C	G	C	G	0.0840925	-0.0315844	0.173594	0.174395	FALSE	TRUE	FALSE	Finngen_R9_G6_EPLEPSY	11	554214	0.0757251	0.0177836	299577	outcome	TRUE	reported	textfile	11	554214	ENSG00000069696	0.0124342	1.3516e-11	31684	exposure	TRUE	reported	DRD4	textfile	2	TRUE	NA	NA	0.00144158	31684	1.05292e-05	299577	TRUE	4.0885e-09	0.00202896	64.4121	76.2042	45.7382	0.3	1e-05	eqtl_blood_1e-5
rs111264521	C	T	C	T	0.124051	-0.0329048	0.0345024	0.0221019	FALSE	FALSE	FALSE	Finngen_R9_G6_EPLEPSY	11	566366	0.474173	0.0459753	299577	outcome	TRUE	reported	textfile	11	566366	ENSG00000069696	0.0275388	6.6498e-06	31684	exposure	TRUE	reported	DRD4	textfile	2	TRUE	NA	NA	0.000640059	31684	1.70987e-06	299577	TRUE	4.86731e-05	0.00102525	32.5154	76.2042	20.2913	0.3	1e-05	eqtl_blood_1e-5
rs11246131	G	T	G	T	-0.113524	-0.0342075	0.0565873	0.0752756	FALSE	FALSE	FALSE	Finngen_R9_G6_EPLEPSY	11	367139	0.18215	0.0256396	299577	outcome	TRUE	reported	textfile	11	367139	ENSG00000069696	0.0196185	7.18251e-09	31684	exposure	TRUE	reported	DRD4	textfile	2	TRUE	NA	NA	0.00105578	31684	5.94172e-06	299577	TRUE	3.59463e-07	0.00137602	43.6553	76.2042	33.4845	0.3	1e-05	eqtl_blood_1e-5
rs11246200	G	A	G	A	-0.131393	-0.0169454	0.142342	0.113183	FALSE	FALSE	FALSE	Finngen_R9_G6_EPLEPSY	11	583107	0.425309	0.0212549	299577	outcome	TRUE	reported	textfile	11	583107	ENSG00000069696	0.0133088	5.47267e-23	31684	exposure	TRUE	reported	DRD4	textfile	2	TRUE	NA	NA	0.00306704	31684	2.12168e-06	299577	TRUE	6.41117e-20	0.00421523	134.112	76.2042	97.469	0.3	1e-05	eqtl_blood_1e-5
rs11246204	T	A	T	A	0.113145	-0.0173267	0.0723301	0.097392	FALSE	TRUE	FALSE	Finngen_R9_G6_EPLEPSY	11	595168	0.443265	0.0225993	299577	outcome	TRUE	reported	textfile	11	595168	ENSG00000069696	0.0175072	1.0278e-10	31684	exposure	TRUE	reported	DRD4	textfile	2	TRUE	NA	NA	0.0013166	31684	1.96216e-06	299577	TRUE	3.47535e-09	0.00171796	54.5221	76.2042	41.7674	0.3	1e-05	eqtl_blood_1e-5
rs113249763	A	G	A	G	-0.0847521	-0.0204856	0.11849	0.10894	FALSE	FALSE	FALSE	Finngen_R9_G6_EPLEPSY	11	712611	0.347774	0.0218183	299577	outcome	TRUE	reported	textfile	11	712611	ENSG00000069696	0.0141277	1.9854e-09	31684	exposure	TRUE	reported	DRD4	textfile	2	TRUE	NA	NA	0.00113463	31684	2.94272e-06	299577	TRUE	6.18431e-08	0.00150051	47.6107	76.2042	35.988	0.3	1e-05	eqtl_blood_1e-5
rs115068775	C	T	C	T	-0.232722	-0.0581782	0.017003	0.00376441	FALSE	FALSE	FALSE	Finngen_R9_G6_EPLEPSY	11	538772	0.607838	0.113372	299577	outcome	TRUE	reported	textfile	11	538772	ENSG00000069696	0.0413699	1.8508e-08	31684	exposure	TRUE	reported	DRD4	textfile	2	TRUE	NA	NA	0.000997837	31684	8.79029e-07	299577	TRUE	2.10341e-07	0.00181043	57.4622	76.2042	31.6451	0.3	1e-05	eqtl_blood_1e-5
rs11603404	G	A	G	A	0.0604465	-0.00239114	0.143315	0.121829	FALSE	FALSE	FALSE	Finngen_R9_G6_EPLEPSY	11	656940	0.90757	0.0205948	299577	outcome	TRUE	reported	textfile	11	656940	ENSG00000069696	0.0113917	1.1193e-07	31684	exposure	TRUE	reported	DRD4	textfile	2	TRUE	NA	NA	0.000887906	31684	4.49976e-08	299577	TRUE	5.46171e-07	0.000897191	28.4503	76.2042	28.1556	0.3	1e-05	eqtl_blood_1e-5
rs11606534	C	T	C	T	0.0572176	-0.00231787	0.248152	0.27448	FALSE	FALSE	FALSE	Finngen_R9_G6_EPLEPSY	11	642149	0.878891	0.0152116	299577	outcome	TRUE	reported	textfile	11	642149	ENSG00000069696	0.0119342	1.6316e-06	31684	exposure	TRUE	reported	DRD4	textfile	2	TRUE	NA	NA	0.000725012	31684	7.75038e-08	299577	TRUE	6.43257e-06	0.00122162	38.7508	76.2042	22.9865	0.3	1e-05	eqtl_blood_1e-5
rs117752128	C	T	C	T	0.108199	-0.00777313	0.0512282	0.0518099	FALSE	FALSE	FALSE	Finngen_R9_G6_EPLEPSY	11	513640	0.799198	0.0305565	299577	outcome	TRUE	reported	textfile	11	513640	ENSG00000069696	0.0240774	6.9963e-06	31684	exposure	TRUE	reported	DRD4	textfile	2	TRUE	NA	NA	0.000636998	31684	2.16013e-07	299577	TRUE	2.73696e-05	0.00113801	36.0956	76.2042	20.1942	0.3	1e-05	eqtl_blood_1e-5
rs118104171	G	A	G	A	-0.166328	-0.00724275	0.0607469	0.0533702	FALSE	FALSE	FALSE	Finngen_R9_G6_EPLEPSY	11	776914	0.808561	0.0298938	299577	outcome	TRUE	reported	textfile	11	776914	ENSG00000069696	0.0196536	2.6059e-17	31684	exposure	TRUE	reported	DRD4	textfile	2	TRUE	NA	NA	0.00225555	31684	1.95947e-07	299577	TRUE	1.58636e-15	0.00315695	100.335	76.2042	71.622	0.3	1e-05	eqtl_blood_1e-5
rs118133551	C	T	C	T	-0.340106	-0.063184	0.0203367	0.0212835	FALSE	FALSE	FALSE	Finngen_R9_G6_EPLEPSY	11	620602	0.175538	0.0466433	299577	outcome	TRUE	reported	textfile	11	620602	ENSG00000069696	0.0347224	1.183e-22	31684	exposure	TRUE	reported	DRD4	textfile	2	TRUE	NA	NA	0.00301914	31684	6.1253e-06	299577	TRUE	6.05208e-19	0.0046091	146.702	76.2042	95.9421	0.3	1e-05	eqtl_blood_1e-5
rs12281495	T	C	T	C	0.0494168	-0.00955181	0.4315	0.542908	FALSE	FALSE	FALSE	Finngen_R9_G6_EPLEPSY	11	348460	0.480949	0.0135529	299577	outcome	TRUE	reported	textfile	11	348460	ENSG00000069696	0.0101622	1.1574e-06	31684	exposure	TRUE	reported	DRD4	textfile	2	TRUE	NA	NA	0.000745825	31684	1.65806e-06	299577	TRUE	1.05385e-05	0.00119809	38.0035	76.2042	23.6469	0.3	1e-05	eqtl_blood_1e-5
rs12418486	G	A	G	A	-0.0875727	0.000665556	0.127229	0.111271	FALSE	FALSE	FALSE	Finngen_R9_G6_EPLEPSY	11	367430	0.975521	0.0216901	299577	outcome	TRUE	reported	textfile	11	367430	ENSG00000069696	0.0147857	3.1651e-09	31684	exposure	TRUE	reported	DRD4	textfile	2	TRUE	NA	NA	0.00110601	31684	3.14297e-09	299577	TRUE	1.88937e-08	0.00170315	54.0514	76.2042	35.0795	0.3	1e-05	eqtl_blood_1e-5
rs12422161	C	T	C	T	-0.0576962	0.0145298	0.310185	0.315624	FALSE	FALSE	FALSE	Finngen_R9_G6_EPLEPSY	11	713912	0.315975	0.0144898	299577	outcome	TRUE	reported	textfile	11	713912	ENSG00000069696	0.0107067	7.09301e-08	31684	exposure	TRUE	reported	DRD4	textfile	2	TRUE	NA	NA	0.000915741	31684	3.35651e-06	299577	TRUE	1.48194e-06	0.00142455	45.197	76.2042	29.0391	0.3	1e-05	eqtl_blood_1e-5
rs12796605	G	A	G	A	-0.151529	-0.00144453	0.233749	0.212397	FALSE	FALSE	FALSE	Finngen_R9_G6_EPLEPSY	11	630029	0.930108	0.0164695	299577	outcome	TRUE	reported	textfile	11	630029	ENSG00000069696	0.0107478	3.87384e-45	31684	exposure	TRUE	reported	DRD4	textfile	2	TRUE	NA	NA	0.00623481	31684	2.56795e-08	299577	TRUE	9.53376e-41	0.00822512	262.749	76.2042	198.771	0.3	1e-05	eqtl_blood_1e-5
rs1599725	C	T	C	T	-0.078985	-0.00655516	0.315649	0.260565	FALSE	FALSE	FALSE	Finngen_R9_G6_EPLEPSY	11	565129	0.66876	0.0153211	299577	outcome	TRUE	reported	textfile	11	565129	ENSG00000069696	0.0093299	2.54401e-17	31684	exposure	TRUE	reported	DRD4	textfile	2	TRUE	NA	NA	0.00225705	31684	6.11056e-07	299577	TRUE	2.46628e-15	0.00269527	85.6224	76.2042	71.6696	0.3	1e-05	eqtl_blood_1e-5
rs1609475	G	A	G	A	-0.0818356	-1.89017e-05	0.428657	0.526583	FALSE	FALSE	FALSE	Finngen_R9_G6_EPLEPSY	11	644132	0.998874	0.0133894	299577	outcome	TRUE	reported	textfile	11	644132	ENSG00000069696	0.00815421	1.0588e-23	31684	exposure	TRUE	reported	DRD4	textfile	2	TRUE	NA	NA	0.00316905	31684	6.65233e-12	299577	TRUE	1.4508e-21	0.00328036	104.27	76.2042	100.721	0.3	1e-05	eqtl_blood_1e-5
rs17585	G	A	G	A	0.0808467	0.00357623	0.123877	0.121563	FALSE	FALSE	FALSE	Finngen_R9_G6_EPLEPSY	11	499120	0.862197	0.020603	299577	outcome	TRUE	reported	textfile	11	499120	ENSG00000069696	0.0150811	8.28541e-08	31684	exposure	TRUE	reported	DRD4	textfile	2	TRUE	NA	NA	0.000906259	31684	1.00574e-07	299577	TRUE	4.57158e-07	0.00141876	45.0132	76.2042	28.7381	0.3	1e-05	eqtl_blood_1e-5
rs176939	C	G	C	G	-0.0882512	-0.0233056	0.204765	0.217335	FALSE	TRUE	FALSE	Finngen_R9_G6_EPLEPSY	11	496073	0.150605	0.0162137	299577	outcome	TRUE	reported	textfile	11	496073	ENSG00000069696	0.0128001	5.4017e-12	31684	exposure	TRUE	reported	DRD4	textfile	2	TRUE	NA	NA	0.00149813	31684	6.8968e-06	299577	TRUE	9.94283e-10	0.00253643	80.5634	76.2042	47.5351	0.3	1e-05	eqtl_blood_1e-5
rs185986062	C	A	C	A	0.0721897	0.0189224	0.0909582	0.0934741	FALSE	FALSE	FALSE	Finngen_R9_G6_EPLEPSY	11	548205	0.413027	0.0231161	299577	outcome	TRUE	reported	textfile	11	548205	ENSG00000069696	0.0157633	4.6587e-06	31684	exposure	TRUE	reported	DRD4	textfile	2	TRUE	NA	NA	0.00066154	31684	2.23675e-06	299577	TRUE	4.10643e-05	0.000861799	27.3271	76.2042	20.9728	0.3	1e-05	eqtl_blood_1e-5
rs28759512	T	C	T	C	0.0594336	-0.0072969	0.337185	0.350313	FALSE	FALSE	FALSE	Finngen_R9_G6_EPLEPSY	11	715198	0.607206	0.0141945	299577	outcome	TRUE	reported	textfile	11	715198	ENSG00000069696	0.0101881	5.42439e-09	31684	exposure	TRUE	reported	DRD4	textfile	2	TRUE	NA	NA	0.001073	31684	8.82126e-07	299577	TRUE	7.14047e-08	0.0015789	50.1018	76.2042	34.0312	0.3	1e-05	eqtl_blood_1e-5
rs35800583	G	A	G	A	-0.0856722	0.02704	0.0794522	0.0705037	FALSE	FALSE	FALSE	Finngen_R9_G6_EPLEPSY	11	500096	0.304388	0.0263273	299577	outcome	TRUE	reported	textfile	11	500096	ENSG00000069696	0.0175514	1.0544e-06	31684	exposure	TRUE	reported	DRD4	textfile	2	TRUE	NA	NA	0.00075148	31684	3.52122e-06	299577	TRUE	1.53467e-05	0.00107365	34.0519	76.2042	23.8263	0.3	1e-05	eqtl_blood_1e-5
rs36089917	A	G	A	G	-0.0539229	-0.0165182	0.264481	0.165306	FALSE	FALSE	FALSE	Finngen_R9_G6_EPLEPSY	11	549080	0.368323	0.0183614	299577	outcome	TRUE	reported	textfile	11	549080	ENSG00000069696	0.011469	2.5813e-06	31684	exposure	TRUE	reported	DRD4	textfile	2	TRUE	NA	NA	0.000697236	31684	2.70151e-06	299577	TRUE	2.7609e-05	0.00113127	35.8814	76.2042	22.1052	0.3	1e-05	eqtl_blood_1e-5
rs3758653	T	C	T	C	0.0941824	0.00446278	0.165875	0.221383	FALSE	FALSE	FALSE	Finngen_R9_G6_EPLEPSY	11	636399	0.782406	0.0161586	299577	outcome	TRUE	reported	textfile	11	636399	ENSG00000069696	0.0115157	2.8716e-16	31684	exposure	TRUE	reported	DRD4	textfile	2	TRUE	NA	NA	0.00210683	31684	2.54623e-07	299577	TRUE	1.4781e-14	0.0024546	77.9581	76.2042	66.8896	0.3	1e-05	eqtl_blood_1e-5
rs56394618	T	C	T	C	0.0570556	0.00804667	0.471658	0.532457	FALSE	FALSE	FALSE	Finngen_R9_G6_EPLEPSY	11	697890	0.549141	0.0134324	299577	outcome	TRUE	reported	textfile	11	697890	ENSG00000069696	0.00807947	1.6436e-12	31684	exposure	TRUE	reported	DRD4	textfile	2	TRUE	NA	NA	0.00157158	31684	1.1979e-06	299577	TRUE	6.64333e-11	0.00162244	51.4857	76.2042	49.869	0.3	1e-05	eqtl_blood_1e-5
rs59448007	G	A	G	A	0.0694753	0.00416455	0.238372	0.292061	FALSE	FALSE	FALSE	Finngen_R9_G6_EPLEPSY	11	628245	0.777591	0.0147439	299577	outcome	TRUE	reported	textfile	11	628245	ENSG00000069696	0.0112741	7.16511e-10	31684	exposure	TRUE	reported	DRD4	textfile	2	TRUE	NA	NA	0.00119719	31684	2.66321e-07	299577	TRUE	7.84855e-09	0.00175262	55.6242	76.2042	37.9749	0.3	1e-05	eqtl_blood_1e-5
rs61742833	C	T	C	T	-0.0964428	-0.0466432	0.10027	0.086938	FALSE	FALSE	FALSE	Finngen_R9_G6_EPLEPSY	11	490035	0.0509788	0.0238993	299577	outcome	TRUE	reported	textfile	11	490035	ENSG00000069696	0.0143854	2.0251e-11	31684	exposure	TRUE	reported	DRD4	textfile	2	TRUE	NA	NA	0.00141667	31684	1.27144e-05	299577	TRUE	7.90839e-09	0.00167824	53.2592	76.2042	44.9465	0.3	1e-05	eqtl_blood_1e-5
rs61876290	A	G	A	G	-0.153212	-0.0271749	0.033151	0.0485233	FALSE	FALSE	FALSE	Finngen_R9_G6_EPLEPSY	11	448061	0.384437	0.0312444	299577	outcome	TRUE	reported	textfile	11	448061	ENSG00000069696	0.0292468	1.618e-07	31684	exposure	TRUE	reported	DRD4	textfile	2	TRUE	NA	NA	0.000865447	31684	2.52514e-06	299577	TRUE	2.45279e-06	0.00150477	47.746	76.2042	27.4428	0.3	1e-05	eqtl_blood_1e-5
rs61876728	G	A	G	A	-0.171877	-0.0259393	0.0346029	0.0293939	FALSE	FALSE	FALSE	Finngen_R9_G6_EPLEPSY	11	765248	0.521777	0.0404917	299577	outcome	TRUE	reported	textfile	11	765248	ENSG00000069696	0.0287526	2.2617e-09	31684	exposure	TRUE	reported	DRD4	textfile	2	TRUE	NA	NA	0.00112662	31684	1.36987e-06	299577	TRUE	4.12343e-08	0.00197371	62.6548	76.2042	35.734	0.3	1e-05	eqtl_blood_1e-5
rs61877858	G	A	G	A	-0.30604	-0.0382539	0.0397174	0.0307987	FALSE	FALSE	FALSE	Finngen_R9_G6_EPLEPSY	11	618379	0.332968	0.0395123	299577	outcome	TRUE	reported	textfile	11	618379	ENSG00000069696	0.0233021	2.11358e-39	31684	exposure	TRUE	reported	DRD4	textfile	2	TRUE	NA	NA	0.00541496	31684	3.12882e-06	299577	TRUE	4.02934e-34	0.00714441	227.978	76.2042	172.491	0.3	1e-05	eqtl_blood_1e-5
rs7129050	T	C	T	C	0.0460671	0.00744605	0.406824	0.453389	FALSE	FALSE	FALSE	Finngen_R9_G6_EPLEPSY	11	362512	0.580482	0.0134726	299577	outcome	TRUE	reported	textfile	11	362512	ENSG00000069696	0.00952587	1.3248e-06	31684	exposure	TRUE	reported	DRD4	textfile	2	TRUE	NA	NA	0.000737631	31684	1.01963e-06	299577	TRUE	9.53868e-06	0.00102424	32.4833	76.2042	23.3869	0.3	1e-05	eqtl_blood_1e-5
rs72844713	C	T	C	T	-0.301483	-0.0515082	0.0625523	0.0367775	FALSE	FALSE	FALSE	Finngen_R9_G6_EPLEPSY	11	606770	0.150278	0.0358056	299577	outcome	TRUE	reported	textfile	11	606770	ENSG00000069696	0.0187585	4.02226e-58	31684	exposure	TRUE	reported	DRD4	textfile	2	TRUE	NA	NA	0.00808706	31684	6.90784e-06	299577	TRUE	1.11846e-49	0.0106597	341.36	76.2042	258.303	0.3	1e-05	eqtl_blood_1e-5
rs74478509	T	G	T	G	0.0889808	-0.0251417	0.0773021	0.0486511	FALSE	FALSE	FALSE	Finngen_R9_G6_EPLEPSY	11	604029	0.420786	0.0312296	299577	outcome	TRUE	reported	textfile	11	604029	ENSG00000069696	0.0149457	2.6231e-09	31684	exposure	TRUE	reported	DRD4	textfile	2	TRUE	NA	NA	0.00111754	31684	2.16347e-06	299577	TRUE	6.24505e-08	0.00112947	35.8242	76.2042	35.4454	0.3	1e-05	eqtl_blood_1e-5
rs7481614	G	A	G	A	-0.0935806	-0.0122059	0.301937	0.326422	FALSE	FALSE	FALSE	Finngen_R9_G6_EPLEPSY	11	438662	0.39319	0.0142953	299577	outcome	TRUE	reported	textfile	11	438662	ENSG00000069696	0.0100402	1.1568e-20	31684	exposure	TRUE	reported	DRD4	textfile	2	TRUE	NA	NA	0.00273455	31684	2.43358e-06	299577	TRUE	8.29431e-18	0.00369158	117.39	76.2042	86.8734	0.3	1e-05	eqtl_blood_1e-5
rs76431003	G	A	G	A	-0.052524	-0.00670139	0.172205	0.169902	FALSE	FALSE	FALSE	Finngen_R9_G6_EPLEPSY	11	707025	0.709676	0.0180004	299577	outcome	TRUE	reported	textfile	11	707025	ENSG00000069696	0.0115397	5.3239e-06	31684	exposure	TRUE	reported	DRD4	textfile	2	TRUE	NA	NA	0.000653477	31684	4.62658e-07	299577	TRUE	2.52231e-05	0.000786528	24.9384	76.2042	20.717	0.3	1e-05	eqtl_blood_1e-5
rs79255845	G	C	G	C	-0.0920035	-0.0194204	0.071788	0.0660967	FALSE	TRUE	FALSE	Finngen_R9_G6_EPLEPSY	11	381073	0.471508	0.0269717	299577	outcome	TRUE	reported	textfile	11	381073	ENSG00000069696	0.0179954	3.1775e-07	31684	exposure	TRUE	reported	DRD4	textfile	2	TRUE	NA	NA	0.000824356	31684	1.73059e-06	299577	TRUE	3.50832e-06	0.00112807	35.78	76.2042	26.1388	0.3	1e-05	eqtl_blood_1e-5
rs7932167	T	G	T	G	0.0994637	-0.0151694	0.222608	0.213908	FALSE	FALSE	FALSE	Finngen_R9_G6_EPLEPSY	11	620599	0.354888	0.0163967	299577	outcome	TRUE	reported	textfile	11	620599	ENSG00000069696	0.0102918	4.27118e-22	31684	exposure	TRUE	reported	DRD4	textfile	2	TRUE	NA	NA	0.00293938	31684	2.85705e-06	299577	TRUE	5.59257e-19	0.00342405	108.853	76.2042	93.3999	0.3	1e-05	eqtl_blood_1e-5
rs916457	C	T	C	T	0.122414	-0.075968	0.0570627	0.0243379	FALSE	FALSE	FALSE	Finngen_R9_G6_EPLEPSY	11	637014	0.0824898	0.0437499	299577	outcome	TRUE	reported	textfile	11	637014	ENSG00000069696	0.0184937	3.6115e-11	31684	exposure	TRUE	reported	DRD4	textfile	2	TRUE	NA	NA	0.00138103	31684	1.00646e-05	299577	TRUE	8.60284e-09	0.0016126	51.173	76.2042	43.8142	0.3	1e-05	eqtl_blood_1e-5
rs111264521	C	T	C	T	0.124051	-0.0400715	0.0345024	0.0220898	FALSE	FALSE	FALSE	Finngen_R9_GE	11	566366	0.763925	0.133424	366832	outcome	TRUE	reported	textfile	11	566366	ENSG00000069696	0.0275388	6.6498e-06	31684	exposure	TRUE	reported	DRD4	textfile	2	TRUE	NA	NA	0.000640059	31684	2.45889e-07	366832	TRUE	2.26911e-05	0.00102525	32.5154	120.475	20.2913	0.01	1e-05	eqtl_blood_1e-5
rs117752128	C	T	C	T	0.108199	-0.0723458	0.0512282	0.0519196	FALSE	FALSE	FALSE	Finngen_R9_GE	11	513640	0.420853	0.0898768	366832	outcome	TRUE	reported	textfile	11	513640	ENSG00000069696	0.0240774	6.9963e-06	31684	exposure	TRUE	reported	DRD4	textfile	2	TRUE	NA	NA	0.000636998	31684	1.76631e-06	366832	TRUE	4.42687e-05	0.00113801	36.0956	120.475	20.1942	0.01	1e-05	eqtl_blood_1e-5
rs147173736	A	G	A	G	0.0879204	0.0342796	0.074302	0.0883843	FALSE	FALSE	FALSE	Finngen_R9_GE	11	512255	0.626601	0.0704593	366832	outcome	TRUE	reported	textfile	11	512255	ENSG00000069696	0.0193461	5.504e-06	31684	exposure	TRUE	reported	DRD4	textfile	2	TRUE	NA	NA	0.000651474	31684	6.45253e-07	366832	TRUE	2.41605e-05	0.00106336	33.7251	120.475	20.6534	0.01	1e-05	eqtl_blood_1e-5
rs61877858	G	A	G	A	-0.30604	-0.0252531	0.0397174	0.0306909	FALSE	FALSE	FALSE	Finngen_R9_GE	11	618379	0.828058	0.11627	366832	outcome	TRUE	reported	textfile	11	618379	ENSG00000069696	0.0233021	2.11358e-39	31684	exposure	TRUE	reported	DRD4	textfile	2	TRUE	NA	NA	0.00541496	31684	1.28597e-07	366832	TRUE	5.25511e-36	0.00714441	227.978	120.475	172.491	0.01	1e-05	eqtl_blood_1e-5
rs72844713	C	T	C	T	-0.301483	-0.147401	0.0625523	0.0365945	FALSE	FALSE	FALSE	Finngen_R9_GE	11	606770	0.164382	0.106007	366832	outcome	TRUE	reported	textfile	11	606770	ENSG00000069696	0.0187585	4.02226e-58	31684	exposure	TRUE	reported	DRD4	textfile	2	TRUE	NA	NA	0.00808706	31684	5.27066e-06	366832	TRUE	6.65049e-51	0.0106597	341.36	120.475	258.303	0.01	1e-05	eqtl_blood_1e-5
rs916457	C	T	C	T	0.122414	-0.0160158	0.0570627	0.0245625	FALSE	FALSE	FALSE	Finngen_R9_GE	11	637014	0.900032	0.127494	366832	outcome	TRUE	reported	textfile	11	637014	ENSG00000069696	0.0184937	3.6115e-11	31684	exposure	TRUE	reported	DRD4	textfile	2	TRUE	NA	NA	0.00138103	31684	4.30183e-08	366832	TRUE	2.72465e-10	0.0016126	51.173	120.475	43.8142	0.01	1e-05	eqtl_blood_1e-5
rs11604855	G	A	G	A	0.102653	-0.0962202	0.0430945	0.0119602	FALSE	FALSE	FALSE	Finngen_R9_GE	11	641991	0.604192	0.185617	366832	outcome	TRUE	reported	textfile	11	641991	ENSG00000069696	0.0211333	1.1894e-06	31684	exposure	TRUE	reported	DRD4	textfile	2	TRUE	NA	NA	0.000744171	31684	7.32541e-07	366832	TRUE	6.37613e-06	0.000869089	27.5584	106.517	23.5944	0.05	1e-05	eqtl_blood_1e-5
rs11606534	C	T	C	T	0.0572176	0.0742074	0.248152	0.274803	FALSE	FALSE	FALSE	Finngen_R9_GE	11	642149	0.0989213	0.0449714	366832	outcome	TRUE	reported	textfile	11	642149	ENSG00000069696	0.0119342	1.6316e-06	31684	exposure	TRUE	reported	DRD4	textfile	2	TRUE	NA	NA	0.000725012	31684	7.42256e-06	366832	TRUE	3.56473e-05	0.00122162	38.7508	106.517	22.9865	0.05	1e-05	eqtl_blood_1e-5
rs117752128	C	T	C	T	0.108199	-0.0723458	0.0512282	0.0519196	FALSE	FALSE	FALSE	Finngen_R9_GE	11	513640	0.420853	0.0898768	366832	outcome	TRUE	reported	textfile	11	513640	ENSG00000069696	0.0240774	6.9963e-06	31684	exposure	TRUE	reported	DRD4	textfile	2	TRUE	NA	NA	0.000636998	31684	1.76631e-06	366832	TRUE	4.42687e-05	0.00113801	36.0956	106.517	20.1942	0.05	1e-05	eqtl_blood_1e-5
rs12281495	T	C	T	C	0.0494168	-0.057283	0.4315	0.542689	FALSE	FALSE	FALSE	Finngen_R9_GE	11	348460	0.151504	0.0399396	366832	outcome	TRUE	reported	textfile	11	348460	ENSG00000069696	0.0101622	1.1574e-06	31684	exposure	TRUE	reported	DRD4	textfile	2	TRUE	NA	NA	0.000745825	31684	5.6076e-06	366832	TRUE	2.04002e-05	0.00119809	38.0035	106.517	23.6469	0.05	1e-05	eqtl_blood_1e-5
rs1609475	G	A	G	A	-0.0818356	-0.0454344	0.428657	0.526803	FALSE	FALSE	FALSE	Finngen_R9_GE	11	644132	0.250122	0.0395063	366832	outcome	TRUE	reported	textfile	11	644132	ENSG00000069696	0.00815421	1.0588e-23	31684	exposure	TRUE	reported	DRD4	textfile	2	TRUE	NA	NA	0.00316905	31684	3.60554e-06	366832	TRUE	1.41373e-20	0.00328036	104.27	106.517	100.721	0.05	1e-05	eqtl_blood_1e-5
rs61877858	G	A	G	A	-0.30604	-0.0252531	0.0397174	0.0306909	FALSE	FALSE	FALSE	Finngen_R9_GE	11	618379	0.828058	0.11627	366832	outcome	TRUE	reported	textfile	11	618379	ENSG00000069696	0.0233021	2.11358e-39	31684	exposure	TRUE	reported	DRD4	textfile	2	TRUE	NA	NA	0.00541496	31684	1.28597e-07	366832	TRUE	5.25511e-36	0.00714441	227.978	106.517	172.491	0.05	1e-05	eqtl_blood_1e-5
rs72844713	C	T	C	T	-0.301483	-0.147401	0.0625523	0.0365945	FALSE	FALSE	FALSE	Finngen_R9_GE	11	606770	0.164382	0.106007	366832	outcome	TRUE	reported	textfile	11	606770	ENSG00000069696	0.0187585	4.02226e-58	31684	exposure	TRUE	reported	DRD4	textfile	2	TRUE	NA	NA	0.00808706	31684	5.27066e-06	366832	TRUE	6.65049e-51	0.0106597	341.36	106.517	258.303	0.05	1e-05	eqtl_blood_1e-5
rs79255845	G	C	G	C	-0.0920035	-0.0122206	0.071788	0.0658641	FALSE	TRUE	FALSE	Finngen_R9_GE	11	381073	0.877877	0.0795294	366832	outcome	TRUE	reported	textfile	11	381073	ENSG00000069696	0.0179954	3.1775e-07	31684	exposure	TRUE	reported	DRD4	textfile	2	TRUE	NA	NA	0.000824356	31684	6.43672e-08	366832	TRUE	1.16733e-06	0.00112807	35.78	106.517	26.1388	0.05	1e-05	eqtl_blood_1e-5
rs7932167	T	G	T	G	0.0994637	0.0287942	0.222608	0.214037	FALSE	FALSE	FALSE	Finngen_R9_GE	11	620599	0.550389	0.0482173	366832	outcome	TRUE	reported	textfile	11	620599	ENSG00000069696	0.0102918	4.27118e-22	31684	exposure	TRUE	reported	DRD4	textfile	2	TRUE	NA	NA	0.00293938	31684	9.72163e-07	366832	TRUE	9.10121e-20	0.00342405	108.853	106.517	93.3999	0.05	1e-05	eqtl_blood_1e-5
rs111264521	C	T	C	T	0.124051	-0.0400715	0.0345024	0.0220898	FALSE	FALSE	FALSE	Finngen_R9_GE	11	566366	0.763925	0.133424	366832	outcome	TRUE	reported	textfile	11	566366	ENSG00000069696	0.0275388	6.6498e-06	31684	exposure	TRUE	reported	DRD4	textfile	2	TRUE	NA	NA	0.000640059	31684	2.45889e-07	366832	TRUE	2.26911e-05	0.00102525	32.5154	80.1896	20.2913	0.2	1e-05	eqtl_blood_1e-5
rs11246131	G	T	G	T	-0.113524	-0.138687	0.0565873	0.0752091	FALSE	FALSE	FALSE	Finngen_R9_GE	11	367139	0.0668883	0.0756849	366832	outcome	TRUE	reported	textfile	11	367139	ENSG00000069696	0.0196185	7.18251e-09	31684	exposure	TRUE	reported	DRD4	textfile	2	TRUE	NA	NA	0.00105578	31684	9.15344e-06	366832	TRUE	4.80153e-07	0.00137602	43.6553	80.1896	33.4845	0.2	1e-05	eqtl_blood_1e-5
rs11246200	G	A	G	A	-0.131393	-0.136015	0.142342	0.112793	FALSE	FALSE	FALSE	Finngen_R9_GE	11	583107	0.0302691	0.0627792	366832	outcome	TRUE	reported	textfile	11	583107	ENSG00000069696	0.0133088	5.47267e-23	31684	exposure	TRUE	reported	DRD4	textfile	2	TRUE	NA	NA	0.00306704	31684	1.27959e-05	366832	TRUE	8.27779e-19	0.00421523	134.112	80.1896	97.469	0.2	1e-05	eqtl_blood_1e-5
rs11246204	T	A	T	A	0.113145	0.00961556	0.0723301	0.097605	FALSE	TRUE	FALSE	Finngen_R9_GE	11	595168	0.885224	0.0666127	366832	outcome	TRUE	reported	textfile	11	595168	ENSG00000069696	0.0175072	1.0278e-10	31684	exposure	TRUE	reported	DRD4	textfile	2	TRUE	NA	NA	0.0013166	31684	5.68029e-08	366832	TRUE	7.34835e-10	0.00171796	54.5221	80.1896	41.7674	0.2	1e-05	eqtl_blood_1e-5
rs113249763	A	G	A	G	-0.0847521	-0.0520595	0.11849	0.108461	FALSE	FALSE	FALSE	Finngen_R9_GE	11	712611	0.417187	0.0641671	366832	outcome	TRUE	reported	textfile	11	712611	ENSG00000069696	0.0141277	1.9854e-09	31684	exposure	TRUE	reported	DRD4	textfile	2	TRUE	NA	NA	0.00113463	31684	1.79436e-06	366832	TRUE	3.28221e-08	0.00150051	47.6107	80.1896	35.988	0.2	1e-05	eqtl_blood_1e-5
rs11606534	C	T	C	T	0.0572176	0.0742074	0.248152	0.274803	FALSE	FALSE	FALSE	Finngen_R9_GE	11	642149	0.0989213	0.0449714	366832	outcome	TRUE	reported	textfile	11	642149	ENSG00000069696	0.0119342	1.6316e-06	31684	exposure	TRUE	reported	DRD4	textfile	2	TRUE	NA	NA	0.000725012	31684	7.42256e-06	366832	TRUE	3.56473e-05	0.00122162	38.7508	80.1896	22.9865	0.2	1e-05	eqtl_blood_1e-5
rs117752128	C	T	C	T	0.108199	-0.0723458	0.0512282	0.0519196	FALSE	FALSE	FALSE	Finngen_R9_GE	11	513640	0.420853	0.0898768	366832	outcome	TRUE	reported	textfile	11	513640	ENSG00000069696	0.0240774	6.9963e-06	31684	exposure	TRUE	reported	DRD4	textfile	2	TRUE	NA	NA	0.000636998	31684	1.76631e-06	366832	TRUE	4.42687e-05	0.00113801	36.0956	80.1896	20.1942	0.2	1e-05	eqtl_blood_1e-5
rs118104171	G	A	G	A	-0.166328	-0.0551247	0.0607469	0.0532099	FALSE	FALSE	FALSE	Finngen_R9_GE	11	776914	0.531067	0.0880055	366832	outcome	TRUE	reported	textfile	11	776914	ENSG00000069696	0.0196536	2.6059e-17	31684	exposure	TRUE	reported	DRD4	textfile	2	TRUE	NA	NA	0.00225555	31684	1.06957e-06	366832	TRUE	2.02473e-15	0.00315695	100.335	80.1896	71.622	0.2	1e-05	eqtl_blood_1e-5
rs12281495	T	C	T	C	0.0494168	-0.057283	0.4315	0.542689	FALSE	FALSE	FALSE	Finngen_R9_GE	11	348460	0.151504	0.0399396	366832	outcome	TRUE	reported	textfile	11	348460	ENSG00000069696	0.0101622	1.1574e-06	31684	exposure	TRUE	reported	DRD4	textfile	2	TRUE	NA	NA	0.000745825	31684	5.6076e-06	366832	TRUE	2.04002e-05	0.00119809	38.0035	80.1896	23.6469	0.2	1e-05	eqtl_blood_1e-5
rs12418486	G	A	G	A	-0.0875727	0.0685745	0.127229	0.111003	FALSE	FALSE	FALSE	Finngen_R9_GE	11	367430	0.28307	0.0638825	366832	outcome	TRUE	reported	textfile	11	367430	ENSG00000069696	0.0147857	3.1651e-09	31684	exposure	TRUE	reported	DRD4	textfile	2	TRUE	NA	NA	0.00110601	31684	3.1412e-06	366832	TRUE	7.50281e-08	0.00170315	54.0514	80.1896	35.0795	0.2	1e-05	eqtl_blood_1e-5
rs12421158	T	C	T	C	-0.0976433	-0.0920665	0.257793	0.205647	FALSE	FALSE	FALSE	Finngen_R9_GE	11	609888	0.0618785	0.0493082	366832	outcome	TRUE	reported	textfile	11	609888	ENSG00000069696	0.0100254	2.04361e-22	31684	exposure	TRUE	reported	DRD4	textfile	2	TRUE	NA	NA	0.00298518	31684	9.50377e-06	366832	TRUE	1.21651e-18	0.00364847	116.014	80.1896	94.8596	0.2	1e-05	eqtl_blood_1e-5
rs1609475	G	A	G	A	-0.0818356	-0.0454344	0.428657	0.526803	FALSE	FALSE	FALSE	Finngen_R9_GE	11	644132	0.250122	0.0395063	366832	outcome	TRUE	reported	textfile	11	644132	ENSG00000069696	0.00815421	1.0588e-23	31684	exposure	TRUE	reported	DRD4	textfile	2	TRUE	NA	NA	0.00316905	31684	3.60554e-06	366832	TRUE	1.41373e-20	0.00328036	104.27	80.1896	100.721	0.2	1e-05	eqtl_blood_1e-5
rs17585	G	A	G	A	0.0808467	0.0366997	0.123877	0.121497	FALSE	FALSE	FALSE	Finngen_R9_GE	11	499120	0.547103	0.0609522	366832	outcome	TRUE	reported	textfile	11	499120	ENSG00000069696	0.0150811	8.28541e-08	31684	exposure	TRUE	reported	DRD4	textfile	2	TRUE	NA	NA	0.000906259	31684	9.88282e-07	366832	TRUE	6.60368e-07	0.00141876	45.0132	80.1896	28.7381	0.2	1e-05	eqtl_blood_1e-5
rs189729065	T	C	T	C	-0.213781	-0.123063	0.022187	0.0238939	FALSE	FALSE	FALSE	Finngen_R9_GE	11	522561	0.343575	0.129933	366832	outcome	TRUE	reported	textfile	11	522561	ENSG00000069696	0.0376587	1.3724e-08	31684	exposure	TRUE	reported	DRD4	textfile	2	TRUE	NA	NA	0.00101614	31684	2.4454e-06	366832	TRUE	2.23766e-07	0.001983	62.9502	80.1896	32.2261	0.2	1e-05	eqtl_blood_1e-5
rs28650290	C	T	C	T	0.0846394	0.0739802	0.0586339	0.0326342	FALSE	FALSE	FALSE	Finngen_R9_GE	11	559964	0.507096	0.111523	366832	outcome	TRUE	reported	textfile	11	559964	ENSG00000069696	0.017155	8.06449e-07	31684	exposure	TRUE	reported	DRD4	textfile	2	TRUE	NA	NA	0.000767746	31684	1.1996e-06	366832	TRUE	5.46988e-06	0.000790829	25.0749	80.1896	24.3424	0.2	1e-05	eqtl_blood_1e-5
rs28759512	T	C	T	C	0.0594336	-0.0478654	0.337185	0.350015	FALSE	FALSE	FALSE	Finngen_R9_GE	11	715198	0.253144	0.0418863	366832	outcome	TRUE	reported	textfile	11	715198	ENSG00000069696	0.0101881	5.42439e-09	31684	exposure	TRUE	reported	DRD4	textfile	2	TRUE	NA	NA	0.001073	31684	3.55986e-06	366832	TRUE	1.33735e-07	0.0015789	50.1018	80.1896	34.0312	0.2	1e-05	eqtl_blood_1e-5
rs36089917	A	G	A	G	-0.0539229	-0.0197067	0.264481	0.165108	FALSE	FALSE	FALSE	Finngen_R9_GE	11	549080	0.714514	0.0538729	366832	outcome	TRUE	reported	textfile	11	549080	ENSG00000069696	0.011469	2.5813e-06	31684	exposure	TRUE	reported	DRD4	textfile	2	TRUE	NA	NA	0.000697236	31684	3.64773e-07	366832	TRUE	1.04749e-05	0.00113127	35.8814	80.1896	22.1052	0.2	1e-05	eqtl_blood_1e-5
rs36180797	C	T	C	T	-0.167855	0.0206308	0.122397	0.115209	FALSE	FALSE	FALSE	Finngen_R9_GE	11	643736	0.741568	0.0625597	366832	outcome	TRUE	reported	textfile	11	643736	ENSG00000069696	0.0130669	9.08076e-38	31684	exposure	TRUE	reported	DRD4	textfile	2	TRUE	NA	NA	0.00518149	31684	2.96468e-07	366832	TRUE	2.40761e-34	0.00605295	192.938	80.1896	165.015	0.2	1e-05	eqtl_blood_1e-5
rs59448007	G	A	G	A	0.0694753	0.0568636	0.238372	0.292261	FALSE	FALSE	FALSE	Finngen_R9_GE	11	628245	0.191646	0.0435494	366832	outcome	TRUE	reported	textfile	11	628245	ENSG00000069696	0.0112741	7.16511e-10	31684	exposure	TRUE	reported	DRD4	textfile	2	TRUE	NA	NA	0.00119719	31684	4.64769e-06	366832	TRUE	2.97453e-08	0.00175262	55.6242	80.1896	37.9749	0.2	1e-05	eqtl_blood_1e-5
rs61742833	C	T	C	T	-0.0964428	-0.0621447	0.10027	0.0866313	FALSE	FALSE	FALSE	Finngen_R9_GE	11	490035	0.375709	0.0701543	366832	outcome	TRUE	reported	textfile	11	490035	ENSG00000069696	0.0143854	2.0251e-11	31684	exposure	TRUE	reported	DRD4	textfile	2	TRUE	NA	NA	0.00141667	31684	2.13911e-06	366832	TRUE	6.37682e-10	0.00167824	53.2592	80.1896	44.9465	0.2	1e-05	eqtl_blood_1e-5
rs61876283	G	A	G	A	-0.0715789	-0.0204901	0.127246	0.14799	FALSE	FALSE	FALSE	Finngen_R9_GE	11	375804	0.714424	0.055996	366832	outcome	TRUE	reported	textfile	11	375804	ENSG00000069696	0.0152966	2.8772e-06	31684	exposure	TRUE	reported	DRD4	textfile	2	TRUE	NA	NA	0.000690665	31684	3.65014e-07	366832	TRUE	1.15569e-05	0.00113798	36.0947	80.1896	21.8968	0.2	1e-05	eqtl_blood_1e-5
rs61876290	A	G	A	G	-0.153212	0.00667419	0.033151	0.0483825	FALSE	FALSE	FALSE	Finngen_R9_GE	11	448061	0.942109	0.091907	366832	outcome	TRUE	reported	textfile	11	448061	ENSG00000069696	0.0292468	1.618e-07	31684	exposure	TRUE	reported	DRD4	textfile	2	TRUE	NA	NA	0.000865447	31684	1.43759e-08	366832	TRUE	5.59293e-07	0.00150477	47.746	80.1896	27.4428	0.2	1e-05	eqtl_blood_1e-5
rs61876728	G	A	G	A	-0.171877	-0.178436	0.0346029	0.0292321	FALSE	FALSE	FALSE	Finngen_R9_GE	11	765248	0.135398	0.119503	366832	outcome	TRUE	reported	textfile	11	765248	ENSG00000069696	0.0287526	2.2617e-09	31684	exposure	TRUE	reported	DRD4	textfile	2	TRUE	NA	NA	0.00112662	31684	6.07771e-06	366832	TRUE	1.07783e-07	0.00197371	62.6548	80.1896	35.734	0.2	1e-05	eqtl_blood_1e-5
rs61877858	G	A	G	A	-0.30604	-0.0252531	0.0397174	0.0306909	FALSE	FALSE	FALSE	Finngen_R9_GE	11	618379	0.828058	0.11627	366832	outcome	TRUE	reported	textfile	11	618379	ENSG00000069696	0.0233021	2.11358e-39	31684	exposure	TRUE	reported	DRD4	textfile	2	TRUE	NA	NA	0.00541496	31684	1.28597e-07	366832	TRUE	5.25511e-36	0.00714441	227.978	80.1896	172.491	0.2	1e-05	eqtl_blood_1e-5
rs7129050	T	C	T	C	0.0460671	-0.0538299	0.406824	0.453012	FALSE	FALSE	FALSE	Finngen_R9_GE	11	362512	0.175547	0.0397388	366832	outcome	TRUE	reported	textfile	11	362512	ENSG00000069696	0.00952587	1.3248e-06	31684	exposure	TRUE	reported	DRD4	textfile	2	TRUE	NA	NA	0.000737631	31684	5.00208e-06	366832	TRUE	2.0699e-05	0.00102424	32.4833	80.1896	23.3869	0.2	1e-05	eqtl_blood_1e-5
rs72844713	C	T	C	T	-0.301483	-0.147401	0.0625523	0.0365945	FALSE	FALSE	FALSE	Finngen_R9_GE	11	606770	0.164382	0.106007	366832	outcome	TRUE	reported	textfile	11	606770	ENSG00000069696	0.0187585	4.02226e-58	31684	exposure	TRUE	reported	DRD4	textfile	2	TRUE	NA	NA	0.00808706	31684	5.27066e-06	366832	TRUE	6.65049e-51	0.0106597	341.36	80.1896	258.303	0.2	1e-05	eqtl_blood_1e-5
rs7395822	G	A	G	A	-0.0614331	-0.0533699	0.445194	0.430402	FALSE	FALSE	FALSE	Finngen_R9_GE	11	710558	0.183543	0.04013	366832	outcome	TRUE	reported	textfile	11	710558	ENSG00000069696	0.00912337	1.6552e-11	31684	exposure	TRUE	reported	DRD4	textfile	2	TRUE	NA	NA	0.00142909	31684	4.82156e-06	366832	TRUE	1.17382e-09	0.00186434	59.1764	80.1896	45.3413	0.2	1e-05	eqtl_blood_1e-5
rs7481614	G	A	G	A	-0.0935806	-0.0114374	0.301937	0.326238	FALSE	FALSE	FALSE	Finngen_R9_GE	11	438662	0.786452	0.0422166	366832	outcome	TRUE	reported	textfile	11	438662	ENSG00000069696	0.0100402	1.1568e-20	31684	exposure	TRUE	reported	DRD4	textfile	2	TRUE	NA	NA	0.00273455	31684	2.00089e-07	366832	TRUE	7.8717e-19	0.00369158	117.39	80.1896	86.8734	0.2	1e-05	eqtl_blood_1e-5
rs7932167	T	G	T	G	0.0994637	0.0287942	0.222608	0.214037	FALSE	FALSE	FALSE	Finngen_R9_GE	11	620599	0.550389	0.0482173	366832	outcome	TRUE	reported	textfile	11	620599	ENSG00000069696	0.0102918	4.27118e-22	31684	exposure	TRUE	reported	DRD4	textfile	2	TRUE	NA	NA	0.00293938	31684	9.72163e-07	366832	TRUE	9.10121e-20	0.00342405	108.853	80.1896	93.3999	0.2	1e-05	eqtl_blood_1e-5
rs916457	C	T	C	T	0.122414	-0.0160158	0.0570627	0.0245625	FALSE	FALSE	FALSE	Finngen_R9_GE	11	637014	0.900032	0.127494	366832	outcome	TRUE	reported	textfile	11	637014	ENSG00000069696	0.0184937	3.6115e-11	31684	exposure	TRUE	reported	DRD4	textfile	2	TRUE	NA	NA	0.00138103	31684	4.30183e-08	366832	TRUE	2.72465e-10	0.0016126	51.173	80.1896	43.8142	0.2	1e-05	eqtl_blood_1e-5
rs10902171	C	G	C	G	0.0840925	0.0299454	0.173594	0.174865	FALSE	TRUE	FALSE	Finngen_R9_GE	11	554214	0.566211	0.0522024	366832	outcome	TRUE	reported	textfile	11	554214	ENSG00000069696	0.0124342	1.3516e-11	31684	exposure	TRUE	reported	DRD4	textfile	2	TRUE	NA	NA	0.00144158	31684	8.97045e-07	366832	TRUE	2.52894e-10	0.00202896	64.4121	76.2042	45.7382	0.3	1e-05	eqtl_blood_1e-5
rs111264521	C	T	C	T	0.124051	-0.0400715	0.0345024	0.0220898	FALSE	FALSE	FALSE	Finngen_R9_GE	11	566366	0.763925	0.133424	366832	outcome	TRUE	reported	textfile	11	566366	ENSG00000069696	0.0275388	6.6498e-06	31684	exposure	TRUE	reported	DRD4	textfile	2	TRUE	NA	NA	0.000640059	31684	2.45889e-07	366832	TRUE	2.26911e-05	0.00102525	32.5154	76.2042	20.2913	0.3	1e-05	eqtl_blood_1e-5
rs11246131	G	T	G	T	-0.113524	-0.138687	0.0565873	0.0752091	FALSE	FALSE	FALSE	Finngen_R9_GE	11	367139	0.0668883	0.0756849	366832	outcome	TRUE	reported	textfile	11	367139	ENSG00000069696	0.0196185	7.18251e-09	31684	exposure	TRUE	reported	DRD4	textfile	2	TRUE	NA	NA	0.00105578	31684	9.15344e-06	366832	TRUE	4.80153e-07	0.00137602	43.6553	76.2042	33.4845	0.3	1e-05	eqtl_blood_1e-5
rs11246200	G	A	G	A	-0.131393	-0.136015	0.142342	0.112793	FALSE	FALSE	FALSE	Finngen_R9_GE	11	583107	0.0302691	0.0627792	366832	outcome	TRUE	reported	textfile	11	583107	ENSG00000069696	0.0133088	5.47267e-23	31684	exposure	TRUE	reported	DRD4	textfile	2	TRUE	NA	NA	0.00306704	31684	1.27959e-05	366832	TRUE	8.27779e-19	0.00421523	134.112	76.2042	97.469	0.3	1e-05	eqtl_blood_1e-5
rs11246204	T	A	T	A	0.113145	0.00961556	0.0723301	0.097605	FALSE	TRUE	FALSE	Finngen_R9_GE	11	595168	0.885224	0.0666127	366832	outcome	TRUE	reported	textfile	11	595168	ENSG00000069696	0.0175072	1.0278e-10	31684	exposure	TRUE	reported	DRD4	textfile	2	TRUE	NA	NA	0.0013166	31684	5.68029e-08	366832	TRUE	7.34835e-10	0.00171796	54.5221	76.2042	41.7674	0.3	1e-05	eqtl_blood_1e-5
rs113249763	A	G	A	G	-0.0847521	-0.0520595	0.11849	0.108461	FALSE	FALSE	FALSE	Finngen_R9_GE	11	712611	0.417187	0.0641671	366832	outcome	TRUE	reported	textfile	11	712611	ENSG00000069696	0.0141277	1.9854e-09	31684	exposure	TRUE	reported	DRD4	textfile	2	TRUE	NA	NA	0.00113463	31684	1.79436e-06	366832	TRUE	3.28221e-08	0.00150051	47.6107	76.2042	35.988	0.3	1e-05	eqtl_blood_1e-5
rs115068775	C	T	C	T	-0.232722	-0.21104	0.017003	0.00371738	FALSE	FALSE	FALSE	Finngen_R9_GE	11	538772	0.519173	0.327387	366832	outcome	TRUE	reported	textfile	11	538772	ENSG00000069696	0.0413699	1.8508e-08	31684	exposure	TRUE	reported	DRD4	textfile	2	TRUE	NA	NA	0.000997837	31684	1.13277e-06	366832	TRUE	1.84391e-07	0.00181043	57.4622	76.2042	31.6451	0.3	1e-05	eqtl_blood_1e-5
rs11603404	G	A	G	A	0.0604465	0.0216248	0.143315	0.121754	FALSE	FALSE	FALSE	Finngen_R9_GE	11	656940	0.720649	0.0604736	366832	outcome	TRUE	reported	textfile	11	656940	ENSG00000069696	0.0113917	1.1193e-07	31684	exposure	TRUE	reported	DRD4	textfile	2	TRUE	NA	NA	0.000887906	31684	3.48584e-07	366832	TRUE	6.06158e-07	0.000897191	28.4503	76.2042	28.1556	0.3	1e-05	eqtl_blood_1e-5
rs11606534	C	T	C	T	0.0572176	0.0742074	0.248152	0.274803	FALSE	FALSE	FALSE	Finngen_R9_GE	11	642149	0.0989213	0.0449714	366832	outcome	TRUE	reported	textfile	11	642149	ENSG00000069696	0.0119342	1.6316e-06	31684	exposure	TRUE	reported	DRD4	textfile	2	TRUE	NA	NA	0.000725012	31684	7.42256e-06	366832	TRUE	3.56473e-05	0.00122162	38.7508	76.2042	22.9865	0.3	1e-05	eqtl_blood_1e-5
rs117752128	C	T	C	T	0.108199	-0.0723458	0.0512282	0.0519196	FALSE	FALSE	FALSE	Finngen_R9_GE	11	513640	0.420853	0.0898768	366832	outcome	TRUE	reported	textfile	11	513640	ENSG00000069696	0.0240774	6.9963e-06	31684	exposure	TRUE	reported	DRD4	textfile	2	TRUE	NA	NA	0.000636998	31684	1.76631e-06	366832	TRUE	4.42687e-05	0.00113801	36.0956	76.2042	20.1942	0.3	1e-05	eqtl_blood_1e-5
rs118104171	G	A	G	A	-0.166328	-0.0551247	0.0607469	0.0532099	FALSE	FALSE	FALSE	Finngen_R9_GE	11	776914	0.531067	0.0880055	366832	outcome	TRUE	reported	textfile	11	776914	ENSG00000069696	0.0196536	2.6059e-17	31684	exposure	TRUE	reported	DRD4	textfile	2	TRUE	NA	NA	0.00225555	31684	1.06957e-06	366832	TRUE	2.02473e-15	0.00315695	100.335	76.2042	71.622	0.3	1e-05	eqtl_blood_1e-5
rs118133551	C	T	C	T	-0.340106	-0.082203	0.0203367	0.0212953	FALSE	FALSE	FALSE	Finngen_R9_GE	11	620602	0.555817	0.139548	366832	outcome	TRUE	reported	textfile	11	620602	ENSG00000069696	0.0347224	1.183e-22	31684	exposure	TRUE	reported	DRD4	textfile	2	TRUE	NA	NA	0.00301914	31684	9.45938e-07	366832	TRUE	2.79303e-20	0.0046091	146.702	76.2042	95.9421	0.3	1e-05	eqtl_blood_1e-5
rs12281495	T	C	T	C	0.0494168	-0.057283	0.4315	0.542689	FALSE	FALSE	FALSE	Finngen_R9_GE	11	348460	0.151504	0.0399396	366832	outcome	TRUE	reported	textfile	11	348460	ENSG00000069696	0.0101622	1.1574e-06	31684	exposure	TRUE	reported	DRD4	textfile	2	TRUE	NA	NA	0.000745825	31684	5.6076e-06	366832	TRUE	2.04002e-05	0.00119809	38.0035	76.2042	23.6469	0.3	1e-05	eqtl_blood_1e-5
rs12418486	G	A	G	A	-0.0875727	0.0685745	0.127229	0.111003	FALSE	FALSE	FALSE	Finngen_R9_GE	11	367430	0.28307	0.0638825	366832	outcome	TRUE	reported	textfile	11	367430	ENSG00000069696	0.0147857	3.1651e-09	31684	exposure	TRUE	reported	DRD4	textfile	2	TRUE	NA	NA	0.00110601	31684	3.1412e-06	366832	TRUE	7.50281e-08	0.00170315	54.0514	76.2042	35.0795	0.3	1e-05	eqtl_blood_1e-5
rs12422161	C	T	C	T	-0.0576962	-0.023024	0.310185	0.315321	FALSE	FALSE	FALSE	Finngen_R9_GE	11	713912	0.591028	0.0428474	366832	outcome	TRUE	reported	textfile	11	713912	ENSG00000069696	0.0107067	7.09301e-08	31684	exposure	TRUE	reported	DRD4	textfile	2	TRUE	NA	NA	0.000915741	31684	7.87132e-07	366832	TRUE	5.22723e-07	0.00142455	45.197	76.2042	29.0391	0.3	1e-05	eqtl_blood_1e-5
rs12796605	G	A	G	A	-0.151529	-0.0444866	0.233749	0.212102	FALSE	FALSE	FALSE	Finngen_R9_GE	11	630029	0.359279	0.048527	366832	outcome	TRUE	reported	textfile	11	630029	ENSG00000069696	0.0107478	3.87384e-45	31684	exposure	TRUE	reported	DRD4	textfile	2	TRUE	NA	NA	0.00623481	31684	2.291e-06	366832	TRUE	4.28946e-40	0.00822512	262.749	76.2042	198.771	0.3	1e-05	eqtl_blood_1e-5
rs1599725	C	T	C	T	-0.078985	-0.05428	0.315649	0.259962	FALSE	FALSE	FALSE	Finngen_R9_GE	11	565129	0.22956	0.0451772	366832	outcome	TRUE	reported	textfile	11	565129	ENSG00000069696	0.0093299	2.54401e-17	31684	exposure	TRUE	reported	DRD4	textfile	2	TRUE	NA	NA	0.00225705	31684	3.93527e-06	366832	TRUE	7.23171e-15	0.00269527	85.6224	76.2042	71.6696	0.3	1e-05	eqtl_blood_1e-5
rs1609475	G	A	G	A	-0.0818356	-0.0454344	0.428657	0.526803	FALSE	FALSE	FALSE	Finngen_R9_GE	11	644132	0.250122	0.0395063	366832	outcome	TRUE	reported	textfile	11	644132	ENSG00000069696	0.00815421	1.0588e-23	31684	exposure	TRUE	reported	DRD4	textfile	2	TRUE	NA	NA	0.00316905	31684	3.60554e-06	366832	TRUE	1.41373e-20	0.00328036	104.27	76.2042	100.721	0.3	1e-05	eqtl_blood_1e-5
rs17585	G	A	G	A	0.0808467	0.0366997	0.123877	0.121497	FALSE	FALSE	FALSE	Finngen_R9_GE	11	499120	0.547103	0.0609522	366832	outcome	TRUE	reported	textfile	11	499120	ENSG00000069696	0.0150811	8.28541e-08	31684	exposure	TRUE	reported	DRD4	textfile	2	TRUE	NA	NA	0.000906259	31684	9.88282e-07	366832	TRUE	6.60368e-07	0.00141876	45.0132	76.2042	28.7381	0.3	1e-05	eqtl_blood_1e-5
rs176939	C	G	C	G	-0.0882512	-0.0592835	0.204765	0.217665	FALSE	TRUE	FALSE	Finngen_R9_GE	11	496073	0.21517	0.0478296	366832	outcome	TRUE	reported	textfile	11	496073	ENSG00000069696	0.0128001	5.4017e-12	31684	exposure	TRUE	reported	DRD4	textfile	2	TRUE	NA	NA	0.00149813	31684	4.18801e-06	366832	TRUE	3.76166e-10	0.00253643	80.5634	76.2042	47.5351	0.3	1e-05	eqtl_blood_1e-5
rs185986062	C	A	C	A	0.0721897	0.0734363	0.0909582	0.0933931	FALSE	FALSE	FALSE	Finngen_R9_GE	11	548205	0.282643	0.068351	366832	outcome	TRUE	reported	textfile	11	548205	ENSG00000069696	0.0157633	4.6587e-06	31684	exposure	TRUE	reported	DRD4	textfile	2	TRUE	NA	NA	0.00066154	31684	3.14677e-06	366832	TRUE	4.30789e-05	0.000861799	27.3271	76.2042	20.9728	0.3	1e-05	eqtl_blood_1e-5
rs28759512	T	C	T	C	0.0594336	-0.0478654	0.337185	0.350015	FALSE	FALSE	FALSE	Finngen_R9_GE	11	715198	0.253144	0.0418863	366832	outcome	TRUE	reported	textfile	11	715198	ENSG00000069696	0.0101881	5.42439e-09	31684	exposure	TRUE	reported	DRD4	textfile	2	TRUE	NA	NA	0.001073	31684	3.55986e-06	366832	TRUE	1.33735e-07	0.0015789	50.1018	76.2042	34.0312	0.3	1e-05	eqtl_blood_1e-5
rs35800583	G	A	G	A	-0.0856722	0.101872	0.0794522	0.0702358	FALSE	FALSE	FALSE	Finngen_R9_GE	11	500096	0.188703	0.0775035	366832	outcome	TRUE	reported	textfile	11	500096	ENSG00000069696	0.0175514	1.0544e-06	31684	exposure	TRUE	reported	DRD4	textfile	2	TRUE	NA	NA	0.00075148	31684	4.70977e-06	366832	TRUE	1.61852e-05	0.00107365	34.0519	76.2042	23.8263	0.3	1e-05	eqtl_blood_1e-5
rs36089917	A	G	A	G	-0.0539229	-0.0197067	0.264481	0.165108	FALSE	FALSE	FALSE	Finngen_R9_GE	11	549080	0.714514	0.0538729	366832	outcome	TRUE	reported	textfile	11	549080	ENSG00000069696	0.011469	2.5813e-06	31684	exposure	TRUE	reported	DRD4	textfile	2	TRUE	NA	NA	0.000697236	31684	3.64773e-07	366832	TRUE	1.04749e-05	0.00113127	35.8814	76.2042	22.1052	0.3	1e-05	eqtl_blood_1e-5
rs3758653	T	C	T	C	0.0941824	0.0311572	0.165875	0.22169	FALSE	FALSE	FALSE	Finngen_R9_GE	11	636399	0.514779	0.0478301	366832	outcome	TRUE	reported	textfile	11	636399	ENSG00000069696	0.0115157	2.8716e-16	31684	exposure	TRUE	reported	DRD4	textfile	2	TRUE	NA	NA	0.00210683	31684	1.15678e-06	366832	TRUE	1.85599e-14	0.0024546	77.9581	76.2042	66.8896	0.3	1e-05	eqtl_blood_1e-5
rs56394618	T	C	T	C	0.0570556	0.0168827	0.471658	0.53267	FALSE	FALSE	FALSE	Finngen_R9_GE	11	697890	0.669681	0.0395763	366832	outcome	TRUE	reported	textfile	11	697890	ENSG00000069696	0.00807947	1.6436e-12	31684	exposure	TRUE	reported	DRD4	textfile	2	TRUE	NA	NA	0.00157158	31684	4.96076e-07	366832	TRUE	2.86935e-11	0.00162244	51.4857	76.2042	49.869	0.3	1e-05	eqtl_blood_1e-5
rs59448007	G	A	G	A	0.0694753	0.0568636	0.238372	0.292261	FALSE	FALSE	FALSE	Finngen_R9_GE	11	628245	0.191646	0.0435494	366832	outcome	TRUE	reported	textfile	11	628245	ENSG00000069696	0.0112741	7.16511e-10	31684	exposure	TRUE	reported	DRD4	textfile	2	TRUE	NA	NA	0.00119719	31684	4.64769e-06	366832	TRUE	2.97453e-08	0.00175262	55.6242	76.2042	37.9749	0.3	1e-05	eqtl_blood_1e-5
rs61742833	C	T	C	T	-0.0964428	-0.0621447	0.10027	0.0866313	FALSE	FALSE	FALSE	Finngen_R9_GE	11	490035	0.375709	0.0701543	366832	outcome	TRUE	reported	textfile	11	490035	ENSG00000069696	0.0143854	2.0251e-11	31684	exposure	TRUE	reported	DRD4	textfile	2	TRUE	NA	NA	0.00141667	31684	2.13911e-06	366832	TRUE	6.37682e-10	0.00167824	53.2592	76.2042	44.9465	0.3	1e-05	eqtl_blood_1e-5
rs61876290	A	G	A	G	-0.153212	0.00667419	0.033151	0.0483825	FALSE	FALSE	FALSE	Finngen_R9_GE	11	448061	0.942109	0.091907	366832	outcome	TRUE	reported	textfile	11	448061	ENSG00000069696	0.0292468	1.618e-07	31684	exposure	TRUE	reported	DRD4	textfile	2	TRUE	NA	NA	0.000865447	31684	1.43759e-08	366832	TRUE	5.59293e-07	0.00150477	47.746	76.2042	27.4428	0.3	1e-05	eqtl_blood_1e-5
rs61876728	G	A	G	A	-0.171877	-0.178436	0.0346029	0.0292321	FALSE	FALSE	FALSE	Finngen_R9_GE	11	765248	0.135398	0.119503	366832	outcome	TRUE	reported	textfile	11	765248	ENSG00000069696	0.0287526	2.2617e-09	31684	exposure	TRUE	reported	DRD4	textfile	2	TRUE	NA	NA	0.00112662	31684	6.07771e-06	366832	TRUE	1.07783e-07	0.00197371	62.6548	76.2042	35.734	0.3	1e-05	eqtl_blood_1e-5
rs61877858	G	A	G	A	-0.30604	-0.0252531	0.0397174	0.0306909	FALSE	FALSE	FALSE	Finngen_R9_GE	11	618379	0.828058	0.11627	366832	outcome	TRUE	reported	textfile	11	618379	ENSG00000069696	0.0233021	2.11358e-39	31684	exposure	TRUE	reported	DRD4	textfile	2	TRUE	NA	NA	0.00541496	31684	1.28597e-07	366832	TRUE	5.25511e-36	0.00714441	227.978	76.2042	172.491	0.3	1e-05	eqtl_blood_1e-5
rs7129050	T	C	T	C	0.0460671	-0.0538299	0.406824	0.453012	FALSE	FALSE	FALSE	Finngen_R9_GE	11	362512	0.175547	0.0397388	366832	outcome	TRUE	reported	textfile	11	362512	ENSG00000069696	0.00952587	1.3248e-06	31684	exposure	TRUE	reported	DRD4	textfile	2	TRUE	NA	NA	0.000737631	31684	5.00208e-06	366832	TRUE	2.0699e-05	0.00102424	32.4833	76.2042	23.3869	0.3	1e-05	eqtl_blood_1e-5
rs72844713	C	T	C	T	-0.301483	-0.147401	0.0625523	0.0365945	FALSE	FALSE	FALSE	Finngen_R9_GE	11	606770	0.164382	0.106007	366832	outcome	TRUE	reported	textfile	11	606770	ENSG00000069696	0.0187585	4.02226e-58	31684	exposure	TRUE	reported	DRD4	textfile	2	TRUE	NA	NA	0.00808706	31684	5.27066e-06	366832	TRUE	6.65049e-51	0.0106597	341.36	76.2042	258.303	0.3	1e-05	eqtl_blood_1e-5
rs74478509	T	G	T	G	0.0889808	0.105921	0.0773021	0.0488828	FALSE	FALSE	FALSE	Finngen_R9_GE	11	604029	0.244159	0.0909461	366832	outcome	TRUE	reported	textfile	11	604029	ENSG00000069696	0.0149457	2.6231e-09	31684	exposure	TRUE	reported	DRD4	textfile	2	TRUE	NA	NA	0.00111754	31684	3.69768e-06	366832	TRUE	7.34508e-08	0.00112947	35.8242	76.2042	35.4454	0.3	1e-05	eqtl_blood_1e-5
rs7481614	G	A	G	A	-0.0935806	-0.0114374	0.301937	0.326238	FALSE	FALSE	FALSE	Finngen_R9_GE	11	438662	0.786452	0.0422166	366832	outcome	TRUE	reported	textfile	11	438662	ENSG00000069696	0.0100402	1.1568e-20	31684	exposure	TRUE	reported	DRD4	textfile	2	TRUE	NA	NA	0.00273455	31684	2.00089e-07	366832	TRUE	7.8717e-19	0.00369158	117.39	76.2042	86.8734	0.3	1e-05	eqtl_blood_1e-5
rs76431003	G	A	G	A	-0.052524	-0.0953597	0.172205	0.169609	FALSE	FALSE	FALSE	Finngen_R9_GE	11	707025	0.0723119	0.0530618	366832	outcome	TRUE	reported	textfile	11	707025	ENSG00000069696	0.0115397	5.3239e-06	31684	exposure	TRUE	reported	DRD4	textfile	2	TRUE	NA	NA	0.000653477	31684	8.80435e-06	366832	TRUE	0.000113542	0.000786528	24.9384	76.2042	20.717	0.3	1e-05	eqtl_blood_1e-5
rs79255845	G	C	G	C	-0.0920035	-0.0122206	0.071788	0.0658641	FALSE	TRUE	FALSE	Finngen_R9_GE	11	381073	0.877877	0.0795294	366832	outcome	TRUE	reported	textfile	11	381073	ENSG00000069696	0.0179954	3.1775e-07	31684	exposure	TRUE	reported	DRD4	textfile	2	TRUE	NA	NA	0.000824356	31684	6.43672e-08	366832	TRUE	1.16733e-06	0.00112807	35.78	76.2042	26.1388	0.3	1e-05	eqtl_blood_1e-5
rs7932167	T	G	T	G	0.0994637	0.0287942	0.222608	0.214037	FALSE	FALSE	FALSE	Finngen_R9_GE	11	620599	0.550389	0.0482173	366832	outcome	TRUE	reported	textfile	11	620599	ENSG00000069696	0.0102918	4.27118e-22	31684	exposure	TRUE	reported	DRD4	textfile	2	TRUE	NA	NA	0.00293938	31684	9.72163e-07	366832	TRUE	9.10121e-20	0.00342405	108.853	76.2042	93.3999	0.3	1e-05	eqtl_blood_1e-5
rs916457	C	T	C	T	0.122414	-0.0160158	0.0570627	0.0245625	FALSE	FALSE	FALSE	Finngen_R9_GE	11	637014	0.900032	0.127494	366832	outcome	TRUE	reported	textfile	11	637014	ENSG00000069696	0.0184937	3.6115e-11	31684	exposure	TRUE	reported	DRD4	textfile	2	TRUE	NA	NA	0.00138103	31684	4.30183e-08	366832	TRUE	2.72465e-10	0.0016126	51.173	76.2042	43.8142	0.3	1e-05	eqtl_blood_1e-5
rs111264521	C	T	C	T	0.124051	-0.0292032	0.0345024	0.0220656	FALSE	FALSE	FALSE	Finngen_R9_FE	11	566366	0.626139	0.059945	372379	outcome	TRUE	reported	textfile	11	566366	ENSG00000069696	0.0275388	6.6498e-06	31684	exposure	TRUE	reported	DRD4	textfile	2	TRUE	NA	NA	0.000640059	31684	6.37341e-07	372379	TRUE	2.8211e-05	0.00102525	32.5154	120.475	20.2913	0.01	1e-05	eqtl_blood_1e-5
rs117752128	C	T	C	T	0.108199	-0.0021304	0.0512282	0.051913	FALSE	FALSE	FALSE	Finngen_R9_FE	11	513640	0.957084	0.0395891	372379	outcome	TRUE	reported	textfile	11	513640	ENSG00000069696	0.0240774	6.9963e-06	31684	exposure	TRUE	reported	DRD4	textfile	2	TRUE	NA	NA	0.000636998	31684	7.77657e-09	372379	TRUE	1.72008e-05	0.00113801	36.0956	120.475	20.1942	0.01	1e-05	eqtl_blood_1e-5
rs147173736	A	G	A	G	0.0879204	0.0381556	0.074302	0.0884362	FALSE	FALSE	FALSE	Finngen_R9_FE	11	512255	0.213517	0.0306729	372379	outcome	TRUE	reported	textfile	11	512255	ENSG00000069696	0.0193461	5.504e-06	31684	exposure	TRUE	reported	DRD4	textfile	2	TRUE	NA	NA	0.000651474	31684	4.15549e-06	372379	TRUE	5.97135e-05	0.00106336	33.7251	120.475	20.6534	0.01	1e-05	eqtl_blood_1e-5
rs61877858	G	A	G	A	-0.30604	-0.0398341	0.0397174	0.0306591	FALSE	FALSE	FALSE	Finngen_R9_FE	11	618379	0.438882	0.0514599	372379	outcome	TRUE	reported	textfile	11	618379	ENSG00000069696	0.0233021	2.11358e-39	31684	exposure	TRUE	reported	DRD4	textfile	2	TRUE	NA	NA	0.00541496	31684	1.60912e-06	372379	TRUE	3.36081e-35	0.00714441	227.978	120.475	172.491	0.01	1e-05	eqtl_blood_1e-5
rs72844713	C	T	C	T	-0.301483	-0.0649846	0.0625523	0.0365616	FALSE	FALSE	FALSE	Finngen_R9_FE	11	606770	0.162861	0.0465667	372379	outcome	TRUE	reported	textfile	11	606770	ENSG00000069696	0.0187585	4.02226e-58	31684	exposure	TRUE	reported	DRD4	textfile	2	TRUE	NA	NA	0.00808706	31684	5.2298e-06	372379	TRUE	5.68383e-51	0.0106597	341.36	120.475	258.303	0.01	1e-05	eqtl_blood_1e-5
rs916457	C	T	C	T	0.122414	-0.108125	0.0570627	0.0245122	FALSE	FALSE	FALSE	Finngen_R9_FE	11	637014	0.0550364	0.0563567	372379	outcome	TRUE	reported	textfile	11	637014	ENSG00000069696	0.0184937	3.6115e-11	31684	exposure	TRUE	reported	DRD4	textfile	2	TRUE	NA	NA	0.00138103	31684	9.88494e-06	372379	TRUE	6.04014e-09	0.0016126	51.173	120.475	43.8142	0.01	1e-05	eqtl_blood_1e-5
rs11604855	G	A	G	A	0.102653	-0.173406	0.0430945	0.0119245	FALSE	FALSE	FALSE	Finngen_R9_FE	11	641991	0.0347424	0.0821306	372379	outcome	TRUE	reported	textfile	11	641991	ENSG00000069696	0.0211333	1.1894e-06	31684	exposure	TRUE	reported	DRD4	textfile	2	TRUE	NA	NA	0.000744171	31684	1.1971e-05	372379	TRUE	4.67642e-05	0.000869089	27.5584	106.517	23.5944	0.05	1e-05	eqtl_blood_1e-5
rs11606534	C	T	C	T	0.0572176	-0.0098382	0.248152	0.274752	FALSE	FALSE	FALSE	Finngen_R9_FE	11	642149	0.617128	0.0196794	372379	outcome	TRUE	reported	textfile	11	642149	ENSG00000069696	0.0119342	1.6316e-06	31684	exposure	TRUE	reported	DRD4	textfile	2	TRUE	NA	NA	0.000725012	31684	6.71157e-07	372379	TRUE	8.1193e-06	0.00122162	38.7508	106.517	22.9865	0.05	1e-05	eqtl_blood_1e-5
rs117752128	C	T	C	T	0.108199	-0.0021304	0.0512282	0.051913	FALSE	FALSE	FALSE	Finngen_R9_FE	11	513640	0.957084	0.0395891	372379	outcome	TRUE	reported	textfile	11	513640	ENSG00000069696	0.0240774	6.9963e-06	31684	exposure	TRUE	reported	DRD4	textfile	2	TRUE	NA	NA	0.000636998	31684	7.77657e-09	372379	TRUE	1.72008e-05	0.00113801	36.0956	106.517	20.1942	0.05	1e-05	eqtl_blood_1e-5
rs12281495	T	C	T	C	0.0494168	-0.00386764	0.4315	0.542787	FALSE	FALSE	FALSE	Finngen_R9_FE	11	348460	0.825283	0.01752	372379	outcome	TRUE	reported	textfile	11	348460	ENSG00000069696	0.0101622	1.1574e-06	31684	exposure	TRUE	reported	DRD4	textfile	2	TRUE	NA	NA	0.000745825	31684	1.3087e-07	372379	TRUE	4.10871e-06	0.00119809	38.0035	106.517	23.6469	0.05	1e-05	eqtl_blood_1e-5
rs1609475	G	A	G	A	-0.0818356	0.00520771	0.428657	0.526889	FALSE	FALSE	FALSE	Finngen_R9_FE	11	644132	0.763644	0.0173187	372379	outcome	TRUE	reported	textfile	11	644132	ENSG00000069696	0.00815421	1.0588e-23	31684	exposure	TRUE	reported	DRD4	textfile	2	TRUE	NA	NA	0.00316905	31684	2.42818e-07	372379	TRUE	1.3602e-21	0.00328036	104.27	106.517	100.721	0.05	1e-05	eqtl_blood_1e-5
rs61877858	G	A	G	A	-0.30604	-0.0398341	0.0397174	0.0306591	FALSE	FALSE	FALSE	Finngen_R9_FE	11	618379	0.438882	0.0514599	372379	outcome	TRUE	reported	textfile	11	618379	ENSG00000069696	0.0233021	2.11358e-39	31684	exposure	TRUE	reported	DRD4	textfile	2	TRUE	NA	NA	0.00541496	31684	1.60912e-06	372379	TRUE	3.36081e-35	0.00714441	227.978	106.517	172.491	0.05	1e-05	eqtl_blood_1e-5
rs72844713	C	T	C	T	-0.301483	-0.0649846	0.0625523	0.0365616	FALSE	FALSE	FALSE	Finngen_R9_FE	11	606770	0.162861	0.0465667	372379	outcome	TRUE	reported	textfile	11	606770	ENSG00000069696	0.0187585	4.02226e-58	31684	exposure	TRUE	reported	DRD4	textfile	2	TRUE	NA	NA	0.00808706	31684	5.2298e-06	372379	TRUE	5.68383e-51	0.0106597	341.36	106.517	258.303	0.05	1e-05	eqtl_blood_1e-5
rs79255845	G	C	G	C	-0.0920035	-0.0416013	0.071788	0.065811	FALSE	TRUE	FALSE	Finngen_R9_FE	11	381073	0.235023	0.0350321	372379	outcome	TRUE	reported	textfile	11	381073	ENSG00000069696	0.0179954	3.1775e-07	31684	exposure	TRUE	reported	DRD4	textfile	2	TRUE	NA	NA	0.000824356	31684	3.78701e-06	372379	TRUE	4.76639e-06	0.00112807	35.78	106.517	26.1388	0.05	1e-05	eqtl_blood_1e-5
rs7932167	T	G	T	G	0.0994637	-0.00198495	0.222608	0.213967	FALSE	FALSE	FALSE	Finngen_R9_FE	11	620599	0.925541	0.0212394	372379	outcome	TRUE	reported	textfile	11	620599	ENSG00000069696	0.0102918	4.27118e-22	31684	exposure	TRUE	reported	DRD4	textfile	2	TRUE	NA	NA	0.00293938	31684	2.34548e-08	372379	TRUE	2.3113e-20	0.00342405	108.853	106.517	93.3999	0.05	1e-05	eqtl_blood_1e-5
rs111264521	C	T	C	T	0.124051	-0.0292032	0.0345024	0.0220656	FALSE	FALSE	FALSE	Finngen_R9_FE	11	566366	0.626139	0.059945	372379	outcome	TRUE	reported	textfile	11	566366	ENSG00000069696	0.0275388	6.6498e-06	31684	exposure	TRUE	reported	DRD4	textfile	2	TRUE	NA	NA	0.000640059	31684	6.37341e-07	372379	TRUE	2.8211e-05	0.00102525	32.5154	80.1896	20.2913	0.2	1e-05	eqtl_blood_1e-5
rs11246131	G	T	G	T	-0.113524	-0.0285817	0.0565873	0.0752145	FALSE	FALSE	FALSE	Finngen_R9_FE	11	367139	0.388071	0.0331144	372379	outcome	TRUE	reported	textfile	11	367139	ENSG00000069696	0.0196185	7.18251e-09	31684	exposure	TRUE	reported	DRD4	textfile	2	TRUE	NA	NA	0.00105578	31684	2.00059e-06	372379	TRUE	1.08224e-07	0.00137602	43.6553	80.1896	33.4845	0.2	1e-05	eqtl_blood_1e-5
rs11246200	G	A	G	A	-0.131393	-0.000367903	0.142342	0.112819	FALSE	FALSE	FALSE	Finngen_R9_FE	11	583107	0.989353	0.0275707	372379	outcome	TRUE	reported	textfile	11	583107	ENSG00000069696	0.0133088	5.47267e-23	31684	exposure	TRUE	reported	DRD4	textfile	2	TRUE	NA	NA	0.00306704	31684	4.78176e-10	372379	TRUE	2.82647e-21	0.00421523	134.112	80.1896	97.469	0.2	1e-05	eqtl_blood_1e-5
rs11246204	T	A	T	A	0.113145	0.00456134	0.0723301	0.097607	FALSE	TRUE	FALSE	Finngen_R9_FE	11	595168	0.875899	0.0292076	372379	outcome	TRUE	reported	textfile	11	595168	ENSG00000069696	0.0175072	1.0278e-10	31684	exposure	TRUE	reported	DRD4	textfile	2	TRUE	NA	NA	0.0013166	31684	6.54953e-08	372379	TRUE	7.31851e-10	0.00171796	54.5221	80.1896	41.7674	0.2	1e-05	eqtl_blood_1e-5
rs113249763	A	G	A	G	-0.0847521	0.00447844	0.11849	0.10846	FALSE	FALSE	FALSE	Finngen_R9_FE	11	712611	0.874246	0.0282968	372379	outcome	TRUE	reported	textfile	11	712611	ENSG00000069696	0.0141277	1.9854e-09	31684	exposure	TRUE	reported	DRD4	textfile	2	TRUE	NA	NA	0.00113463	31684	6.72661e-08	372379	TRUE	1.10662e-08	0.00150051	47.6107	80.1896	35.988	0.2	1e-05	eqtl_blood_1e-5
rs11606534	C	T	C	T	0.0572176	-0.0098382	0.248152	0.274752	FALSE	FALSE	FALSE	Finngen_R9_FE	11	642149	0.617128	0.0196794	372379	outcome	TRUE	reported	textfile	11	642149	ENSG00000069696	0.0119342	1.6316e-06	31684	exposure	TRUE	reported	DRD4	textfile	2	TRUE	NA	NA	0.000725012	31684	6.71157e-07	372379	TRUE	8.1193e-06	0.00122162	38.7508	80.1896	22.9865	0.2	1e-05	eqtl_blood_1e-5
rs117752128	C	T	C	T	0.108199	-0.0021304	0.0512282	0.051913	FALSE	FALSE	FALSE	Finngen_R9_FE	11	513640	0.957084	0.0395891	372379	outcome	TRUE	reported	textfile	11	513640	ENSG00000069696	0.0240774	6.9963e-06	31684	exposure	TRUE	reported	DRD4	textfile	2	TRUE	NA	NA	0.000636998	31684	7.77657e-09	372379	TRUE	1.72008e-05	0.00113801	36.0956	80.1896	20.1942	0.2	1e-05	eqtl_blood_1e-5
rs118104171	G	A	G	A	-0.166328	-0.026291	0.0607469	0.0531882	FALSE	FALSE	FALSE	Finngen_R9_FE	11	776914	0.497456	0.0387489	372379	outcome	TRUE	reported	textfile	11	776914	ENSG00000069696	0.0196536	2.6059e-17	31684	exposure	TRUE	reported	DRD4	textfile	2	TRUE	NA	NA	0.00225555	31684	1.23627e-06	372379	TRUE	2.16944e-15	0.00315695	100.335	80.1896	71.622	0.2	1e-05	eqtl_blood_1e-5
rs12281495	T	C	T	C	0.0494168	-0.00386764	0.4315	0.542787	FALSE	FALSE	FALSE	Finngen_R9_FE	11	348460	0.825283	0.01752	372379	outcome	TRUE	reported	textfile	11	348460	ENSG00000069696	0.0101622	1.1574e-06	31684	exposure	TRUE	reported	DRD4	textfile	2	TRUE	NA	NA	0.000745825	31684	1.3087e-07	372379	TRUE	4.10871e-06	0.00119809	38.0035	80.1896	23.6469	0.2	1e-05	eqtl_blood_1e-5
rs12418486	G	A	G	A	-0.0875727	-0.0363448	0.127229	0.110883	FALSE	FALSE	FALSE	Finngen_R9_FE	11	367430	0.197003	0.0281713	372379	outcome	TRUE	reported	textfile	11	367430	ENSG00000069696	0.0147857	3.1651e-09	31684	exposure	TRUE	reported	DRD4	textfile	2	TRUE	NA	NA	0.00110601	31684	4.46978e-06	372379	TRUE	1.01806e-07	0.00170315	54.0514	80.1896	35.0795	0.2	1e-05	eqtl_blood_1e-5
rs12421158	T	C	T	C	-0.0976433	-0.0131888	0.257793	0.205585	FALSE	FALSE	FALSE	Finngen_R9_FE	11	609888	0.545632	0.0218242	372379	outcome	TRUE	reported	textfile	11	609888	ENSG00000069696	0.0100254	2.04361e-22	31684	exposure	TRUE	reported	DRD4	textfile	2	TRUE	NA	NA	0.00298518	31684	9.80733e-07	372379	TRUE	4.47623e-20	0.00364847	116.014	80.1896	94.8596	0.2	1e-05	eqtl_blood_1e-5
rs1609475	G	A	G	A	-0.0818356	0.00520771	0.428657	0.526889	FALSE	FALSE	FALSE	Finngen_R9_FE	11	644132	0.763644	0.0173187	372379	outcome	TRUE	reported	textfile	11	644132	ENSG00000069696	0.00815421	1.0588e-23	31684	exposure	TRUE	reported	DRD4	textfile	2	TRUE	NA	NA	0.00316905	31684	2.42818e-07	372379	TRUE	1.3602e-21	0.00328036	104.27	80.1896	100.721	0.2	1e-05	eqtl_blood_1e-5
rs17585	G	A	G	A	0.0808467	0.00801768	0.123877	0.12149	FALSE	FALSE	FALSE	Finngen_R9_FE	11	499120	0.76385	0.0266874	372379	outcome	TRUE	reported	textfile	11	499120	ENSG00000069696	0.0150811	8.28541e-08	31684	exposure	TRUE	reported	DRD4	textfile	2	TRUE	NA	NA	0.000906259	31684	2.42383e-07	372379	TRUE	4.16274e-07	0.00141876	45.0132	80.1896	28.7381	0.2	1e-05	eqtl_blood_1e-5
rs189729065	T	C	T	C	-0.213781	-0.00969668	0.022187	0.0239034	FALSE	FALSE	FALSE	Finngen_R9_FE	11	522561	0.864535	0.0568373	372379	outcome	TRUE	reported	textfile	11	522561	ENSG00000069696	0.0376587	1.3724e-08	31684	exposure	TRUE	reported	DRD4	textfile	2	TRUE	NA	NA	0.00101614	31684	7.81621e-08	372379	TRUE	6.6297e-08	0.001983	62.9502	80.1896	32.2261	0.2	1e-05	eqtl_blood_1e-5
rs28650290	C	T	C	T	0.0846394	0.014413	0.0586339	0.0326202	FALSE	FALSE	FALSE	Finngen_R9_FE	11	559964	0.770483	0.049403	372379	outcome	TRUE	reported	textfile	11	559964	ENSG00000069696	0.017155	8.06449e-07	31684	exposure	TRUE	reported	DRD4	textfile	2	TRUE	NA	NA	0.000767746	31684	2.2857e-07	372379	TRUE	3.25462e-06	0.000790829	25.0749	80.1896	24.3424	0.2	1e-05	eqtl_blood_1e-5
rs28759512	T	C	T	C	0.0594336	-0.00194165	0.337185	0.350053	FALSE	FALSE	FALSE	Finngen_R9_FE	11	715198	0.915739	0.0183518	372379	outcome	TRUE	reported	textfile	11	715198	ENSG00000069696	0.0101881	5.42439e-09	31684	exposure	TRUE	reported	DRD4	textfile	2	TRUE	NA	NA	0.001073	31684	3.00609e-08	372379	TRUE	2.55404e-08	0.0015789	50.1018	80.1896	34.0312	0.2	1e-05	eqtl_blood_1e-5
rs36089917	A	G	A	G	-0.0539229	-0.0351259	0.264481	0.164952	FALSE	FALSE	FALSE	Finngen_R9_FE	11	549080	0.140947	0.0238583	372379	outcome	TRUE	reported	textfile	11	549080	ENSG00000069696	0.011469	2.5813e-06	31684	exposure	TRUE	reported	DRD4	textfile	2	TRUE	NA	NA	0.000697236	31684	5.82091e-06	372379	TRUE	4.11922e-05	0.00113127	35.8814	80.1896	22.1052	0.2	1e-05	eqtl_blood_1e-5
rs36180797	C	T	C	T	-0.167855	0.0272773	0.122397	0.115218	FALSE	FALSE	FALSE	Finngen_R9_FE	11	643736	0.321053	0.0274891	372379	outcome	TRUE	reported	textfile	11	643736	ENSG00000069696	0.0130669	9.08076e-38	31684	exposure	TRUE	reported	DRD4	textfile	2	TRUE	NA	NA	0.00518149	31684	2.64422e-06	372379	TRUE	2.10609e-33	0.00605295	192.938	80.1896	165.015	0.2	1e-05	eqtl_blood_1e-5
rs59448007	G	A	G	A	0.0694753	0.00810891	0.238372	0.292317	FALSE	FALSE	FALSE	Finngen_R9_FE	11	628245	0.670369	0.0190511	372379	outcome	TRUE	reported	textfile	11	628245	ENSG00000069696	0.0112741	7.16511e-10	31684	exposure	TRUE	reported	DRD4	textfile	2	TRUE	NA	NA	0.00119719	31684	4.86521e-07	372379	TRUE	6.81571e-09	0.00175262	55.6242	80.1896	37.9749	0.2	1e-05	eqtl_blood_1e-5
rs61742833	C	T	C	T	-0.0964428	-0.064653	0.10027	0.0865318	FALSE	FALSE	FALSE	Finngen_R9_FE	11	490035	0.0373964	0.0310622	372379	outcome	TRUE	reported	textfile	11	490035	ENSG00000069696	0.0143854	2.0251e-11	31684	exposure	TRUE	reported	DRD4	textfile	2	TRUE	NA	NA	0.00141667	31684	1.16339e-05	372379	TRUE	4.86927e-09	0.00167824	53.2592	80.1896	44.9465	0.2	1e-05	eqtl_blood_1e-5
rs61876283	G	A	G	A	-0.0715789	0.00133235	0.127246	0.147983	FALSE	FALSE	FALSE	Finngen_R9_FE	11	375804	0.956872	0.0246369	372379	outcome	TRUE	reported	textfile	11	375804	ENSG00000069696	0.0152966	2.8772e-06	31684	exposure	TRUE	reported	DRD4	textfile	2	TRUE	NA	NA	0.000690665	31684	7.85383e-09	372379	TRUE	7.58857e-06	0.00113798	36.0947	80.1896	21.8968	0.2	1e-05	eqtl_blood_1e-5
rs61876290	A	G	A	G	-0.153212	-0.0541513	0.033151	0.0483313	FALSE	FALSE	FALSE	Finngen_R9_FE	11	448061	0.181524	0.04053	372379	outcome	TRUE	reported	textfile	11	448061	ENSG00000069696	0.0292468	1.618e-07	31684	exposure	TRUE	reported	DRD4	textfile	2	TRUE	NA	NA	0.000865447	31684	4.7938e-06	372379	TRUE	3.25394e-06	0.00150477	47.746	80.1896	27.4428	0.2	1e-05	eqtl_blood_1e-5
rs61876728	G	A	G	A	-0.171877	-0.0227349	0.0346029	0.0292238	FALSE	FALSE	FALSE	Finngen_R9_FE	11	765248	0.667134	0.0528614	372379	outcome	TRUE	reported	textfile	11	765248	ENSG00000069696	0.0287526	2.2617e-09	31684	exposure	TRUE	reported	DRD4	textfile	2	TRUE	NA	NA	0.00112662	31684	4.96736e-07	372379	TRUE	1.94237e-08	0.00197371	62.6548	80.1896	35.734	0.2	1e-05	eqtl_blood_1e-5
rs61877858	G	A	G	A	-0.30604	-0.0398341	0.0397174	0.0306591	FALSE	FALSE	FALSE	Finngen_R9_FE	11	618379	0.438882	0.0514599	372379	outcome	TRUE	reported	textfile	11	618379	ENSG00000069696	0.0233021	2.11358e-39	31684	exposure	TRUE	reported	DRD4	textfile	2	TRUE	NA	NA	0.00541496	31684	1.60912e-06	372379	TRUE	3.36081e-35	0.00714441	227.978	80.1896	172.491	0.2	1e-05	eqtl_blood_1e-5
rs7129050	T	C	T	C	0.0460671	0.0068226	0.406824	0.453086	FALSE	FALSE	FALSE	Finngen_R9_FE	11	362512	0.69565	0.0174402	372379	outcome	TRUE	reported	textfile	11	362512	ENSG00000069696	0.00952587	1.3248e-06	31684	exposure	TRUE	reported	DRD4	textfile	2	TRUE	NA	NA	0.000737631	31684	4.10974e-07	372379	TRUE	5.83295e-06	0.00102424	32.4833	80.1896	23.3869	0.2	1e-05	eqtl_blood_1e-5
rs72844713	C	T	C	T	-0.301483	-0.0649846	0.0625523	0.0365616	FALSE	FALSE	FALSE	Finngen_R9_FE	11	606770	0.162861	0.0465667	372379	outcome	TRUE	reported	textfile	11	606770	ENSG00000069696	0.0187585	4.02226e-58	31684	exposure	TRUE	reported	DRD4	textfile	2	TRUE	NA	NA	0.00808706	31684	5.2298e-06	372379	TRUE	5.68383e-51	0.0106597	341.36	80.1896	258.303	0.2	1e-05	eqtl_blood_1e-5
rs7395822	G	A	G	A	-0.0614331	-0.00120616	0.445194	0.430382	FALSE	FALSE	FALSE	Finngen_R9_FE	11	710558	0.94537	0.0176024	372379	outcome	TRUE	reported	textfile	11	710558	ENSG00000069696	0.00912337	1.6552e-11	31684	exposure	TRUE	reported	DRD4	textfile	2	TRUE	NA	NA	0.00142909	31684	1.26091e-08	372379	TRUE	1.16828e-10	0.00186434	59.1764	80.1896	45.3413	0.2	1e-05	eqtl_blood_1e-5
rs7481614	G	A	G	A	-0.0935806	-0.0229976	0.301937	0.326135	FALSE	FALSE	FALSE	Finngen_R9_FE	11	438662	0.213723	0.0184958	372379	outcome	TRUE	reported	textfile	11	438662	ENSG00000069696	0.0100402	1.1568e-20	31684	exposure	TRUE	reported	DRD4	textfile	2	TRUE	NA	NA	0.00273455	31684	4.15178e-06	372379	TRUE	8.3018e-18	0.00369158	117.39	80.1896	86.8734	0.2	1e-05	eqtl_blood_1e-5
rs7932167	T	G	T	G	0.0994637	-0.00198495	0.222608	0.213967	FALSE	FALSE	FALSE	Finngen_R9_FE	11	620599	0.925541	0.0212394	372379	outcome	TRUE	reported	textfile	11	620599	ENSG00000069696	0.0102918	4.27118e-22	31684	exposure	TRUE	reported	DRD4	textfile	2	TRUE	NA	NA	0.00293938	31684	2.34548e-08	372379	TRUE	2.3113e-20	0.00342405	108.853	80.1896	93.3999	0.2	1e-05	eqtl_blood_1e-5
rs916457	C	T	C	T	0.122414	-0.108125	0.0570627	0.0245122	FALSE	FALSE	FALSE	Finngen_R9_FE	11	637014	0.0550364	0.0563567	372379	outcome	TRUE	reported	textfile	11	637014	ENSG00000069696	0.0184937	3.6115e-11	31684	exposure	TRUE	reported	DRD4	textfile	2	TRUE	NA	NA	0.00138103	31684	9.88494e-06	372379	TRUE	6.04014e-09	0.0016126	51.173	80.1896	43.8142	0.2	1e-05	eqtl_blood_1e-5
rs10902171	C	G	C	G	0.0840925	-0.0251891	0.173594	0.174744	FALSE	TRUE	FALSE	Finngen_R9_FE	11	554214	0.27385	0.0230198	372379	outcome	TRUE	reported	textfile	11	554214	ENSG00000069696	0.0124342	1.3516e-11	31684	exposure	TRUE	reported	DRD4	textfile	2	TRUE	NA	NA	0.00144158	31684	3.21542e-06	372379	TRUE	6.23425e-10	0.00202896	64.4121	76.2042	45.7382	0.3	1e-05	eqtl_blood_1e-5
rs111264521	C	T	C	T	0.124051	-0.0292032	0.0345024	0.0220656	FALSE	FALSE	FALSE	Finngen_R9_FE	11	566366	0.626139	0.059945	372379	outcome	TRUE	reported	textfile	11	566366	ENSG00000069696	0.0275388	6.6498e-06	31684	exposure	TRUE	reported	DRD4	textfile	2	TRUE	NA	NA	0.000640059	31684	6.37341e-07	372379	TRUE	2.8211e-05	0.00102525	32.5154	76.2042	20.2913	0.3	1e-05	eqtl_blood_1e-5
rs11246131	G	T	G	T	-0.113524	-0.0285817	0.0565873	0.0752145	FALSE	FALSE	FALSE	Finngen_R9_FE	11	367139	0.388071	0.0331144	372379	outcome	TRUE	reported	textfile	11	367139	ENSG00000069696	0.0196185	7.18251e-09	31684	exposure	TRUE	reported	DRD4	textfile	2	TRUE	NA	NA	0.00105578	31684	2.00059e-06	372379	TRUE	1.08224e-07	0.00137602	43.6553	76.2042	33.4845	0.3	1e-05	eqtl_blood_1e-5
rs11246200	G	A	G	A	-0.131393	-0.000367903	0.142342	0.112819	FALSE	FALSE	FALSE	Finngen_R9_FE	11	583107	0.989353	0.0275707	372379	outcome	TRUE	reported	textfile	11	583107	ENSG00000069696	0.0133088	5.47267e-23	31684	exposure	TRUE	reported	DRD4	textfile	2	TRUE	NA	NA	0.00306704	31684	4.78176e-10	372379	TRUE	2.82647e-21	0.00421523	134.112	76.2042	97.469	0.3	1e-05	eqtl_blood_1e-5
rs11246204	T	A	T	A	0.113145	0.00456134	0.0723301	0.097607	FALSE	TRUE	FALSE	Finngen_R9_FE	11	595168	0.875899	0.0292076	372379	outcome	TRUE	reported	textfile	11	595168	ENSG00000069696	0.0175072	1.0278e-10	31684	exposure	TRUE	reported	DRD4	textfile	2	TRUE	NA	NA	0.0013166	31684	6.54953e-08	372379	TRUE	7.31851e-10	0.00171796	54.5221	76.2042	41.7674	0.3	1e-05	eqtl_blood_1e-5
rs113249763	A	G	A	G	-0.0847521	0.00447844	0.11849	0.10846	FALSE	FALSE	FALSE	Finngen_R9_FE	11	712611	0.874246	0.0282968	372379	outcome	TRUE	reported	textfile	11	712611	ENSG00000069696	0.0141277	1.9854e-09	31684	exposure	TRUE	reported	DRD4	textfile	2	TRUE	NA	NA	0.00113463	31684	6.72661e-08	372379	TRUE	1.10662e-08	0.00150051	47.6107	76.2042	35.988	0.3	1e-05	eqtl_blood_1e-5
rs115068775	C	T	C	T	-0.232722	-0.164379	0.017003	0.00370554	FALSE	FALSE	FALSE	Finngen_R9_FE	11	538772	0.272063	0.149663	372379	outcome	TRUE	reported	textfile	11	538772	ENSG00000069696	0.0413699	1.8508e-08	31684	exposure	TRUE	reported	DRD4	textfile	2	TRUE	NA	NA	0.000997837	31684	3.23951e-06	372379	TRUE	3.54628e-07	0.00181043	57.4622	76.2042	31.6451	0.3	1e-05	eqtl_blood_1e-5
rs11603404	G	A	G	A	0.0604465	-0.0023579	0.143315	0.121723	FALSE	FALSE	FALSE	Finngen_R9_FE	11	656940	0.929663	0.0267128	372379	outcome	TRUE	reported	textfile	11	656940	ENSG00000069696	0.0113917	1.1193e-07	31684	exposure	TRUE	reported	DRD4	textfile	2	TRUE	NA	NA	0.000887906	31684	2.09232e-08	372379	TRUE	4.01238e-07	0.000897191	28.4503	76.2042	28.1556	0.3	1e-05	eqtl_blood_1e-5
rs11606534	C	T	C	T	0.0572176	-0.0098382	0.248152	0.274752	FALSE	FALSE	FALSE	Finngen_R9_FE	11	642149	0.617128	0.0196794	372379	outcome	TRUE	reported	textfile	11	642149	ENSG00000069696	0.0119342	1.6316e-06	31684	exposure	TRUE	reported	DRD4	textfile	2	TRUE	NA	NA	0.000725012	31684	6.71157e-07	372379	TRUE	8.1193e-06	0.00122162	38.7508	76.2042	22.9865	0.3	1e-05	eqtl_blood_1e-5
rs117752128	C	T	C	T	0.108199	-0.0021304	0.0512282	0.051913	FALSE	FALSE	FALSE	Finngen_R9_FE	11	513640	0.957084	0.0395891	372379	outcome	TRUE	reported	textfile	11	513640	ENSG00000069696	0.0240774	6.9963e-06	31684	exposure	TRUE	reported	DRD4	textfile	2	TRUE	NA	NA	0.000636998	31684	7.77657e-09	372379	TRUE	1.72008e-05	0.00113801	36.0956	76.2042	20.1942	0.3	1e-05	eqtl_blood_1e-5
rs118104171	G	A	G	A	-0.166328	-0.026291	0.0607469	0.0531882	FALSE	FALSE	FALSE	Finngen_R9_FE	11	776914	0.497456	0.0387489	372379	outcome	TRUE	reported	textfile	11	776914	ENSG00000069696	0.0196536	2.6059e-17	31684	exposure	TRUE	reported	DRD4	textfile	2	TRUE	NA	NA	0.00225555	31684	1.23627e-06	372379	TRUE	2.16944e-15	0.00315695	100.335	76.2042	71.622	0.3	1e-05	eqtl_blood_1e-5
rs118133551	C	T	C	T	-0.340106	-0.0644169	0.0203367	0.021283	FALSE	FALSE	FALSE	Finngen_R9_FE	11	620602	0.283959	0.0601203	372379	outcome	TRUE	reported	textfile	11	620602	ENSG00000069696	0.0347224	1.183e-22	31684	exposure	TRUE	reported	DRD4	textfile	2	TRUE	NA	NA	0.00301914	31684	3.083e-06	372379	TRUE	9.17958e-20	0.0046091	146.702	76.2042	95.9421	0.3	1e-05	eqtl_blood_1e-5
rs12281495	T	C	T	C	0.0494168	-0.00386764	0.4315	0.542787	FALSE	FALSE	FALSE	Finngen_R9_FE	11	348460	0.825283	0.01752	372379	outcome	TRUE	reported	textfile	11	348460	ENSG00000069696	0.0101622	1.1574e-06	31684	exposure	TRUE	reported	DRD4	textfile	2	TRUE	NA	NA	0.000745825	31684	1.3087e-07	372379	TRUE	4.10871e-06	0.00119809	38.0035	76.2042	23.6469	0.3	1e-05	eqtl_blood_1e-5
rs12418486	G	A	G	A	-0.0875727	-0.0363448	0.127229	0.110883	FALSE	FALSE	FALSE	Finngen_R9_FE	11	367430	0.197003	0.0281713	372379	outcome	TRUE	reported	textfile	11	367430	ENSG00000069696	0.0147857	3.1651e-09	31684	exposure	TRUE	reported	DRD4	textfile	2	TRUE	NA	NA	0.00110601	31684	4.46978e-06	372379	TRUE	1.01806e-07	0.00170315	54.0514	76.2042	35.0795	0.3	1e-05	eqtl_blood_1e-5
rs12422161	C	T	C	T	-0.0576962	0.0104974	0.310185	0.315363	FALSE	FALSE	FALSE	Finngen_R9_FE	11	713912	0.575539	0.0187483	372379	outcome	TRUE	reported	textfile	11	713912	ENSG00000069696	0.0107067	7.09301e-08	31684	exposure	TRUE	reported	DRD4	textfile	2	TRUE	NA	NA	0.000915741	31684	8.41892e-07	372379	TRUE	5.28771e-07	0.00142455	45.197	76.2042	29.0391	0.3	1e-05	eqtl_blood_1e-5
rs12796605	G	A	G	A	-0.151529	0.00742766	0.233749	0.212095	FALSE	FALSE	FALSE	Finngen_R9_FE	11	630029	0.728013	0.0213579	372379	outcome	TRUE	reported	textfile	11	630029	ENSG00000069696	0.0107478	3.87384e-45	31684	exposure	TRUE	reported	DRD4	textfile	2	TRUE	NA	NA	0.00623481	31684	3.24791e-07	372379	TRUE	4.43979e-41	0.00822512	262.749	76.2042	198.771	0.3	1e-05	eqtl_blood_1e-5
rs1599725	C	T	C	T	-0.078985	-0.00444589	0.315649	0.259913	FALSE	FALSE	FALSE	Finngen_R9_FE	11	565129	0.823014	0.019877	372379	outcome	TRUE	reported	textfile	11	565129	ENSG00000069696	0.0093299	2.54401e-17	31684	exposure	TRUE	reported	DRD4	textfile	2	TRUE	NA	NA	0.00225705	31684	1.34349e-07	372379	TRUE	7.54815e-16	0.00269527	85.6224	76.2042	71.6696	0.3	1e-05	eqtl_blood_1e-5
rs1609475	G	A	G	A	-0.0818356	0.00520771	0.428657	0.526889	FALSE	FALSE	FALSE	Finngen_R9_FE	11	644132	0.763644	0.0173187	372379	outcome	TRUE	reported	textfile	11	644132	ENSG00000069696	0.00815421	1.0588e-23	31684	exposure	TRUE	reported	DRD4	textfile	2	TRUE	NA	NA	0.00316905	31684	2.42818e-07	372379	TRUE	1.3602e-21	0.00328036	104.27	76.2042	100.721	0.3	1e-05	eqtl_blood_1e-5
rs17585	G	A	G	A	0.0808467	0.00801768	0.123877	0.12149	FALSE	FALSE	FALSE	Finngen_R9_FE	11	499120	0.76385	0.0266874	372379	outcome	TRUE	reported	textfile	11	499120	ENSG00000069696	0.0150811	8.28541e-08	31684	exposure	TRUE	reported	DRD4	textfile	2	TRUE	NA	NA	0.000906259	31684	2.42383e-07	372379	TRUE	4.16274e-07	0.00141876	45.0132	76.2042	28.7381	0.3	1e-05	eqtl_blood_1e-5
rs176939	C	G	C	G	-0.0882512	-0.0217192	0.204765	0.217634	FALSE	TRUE	FALSE	Finngen_R9_FE	11	496073	0.3001	0.0209601	372379	outcome	TRUE	reported	textfile	11	496073	ENSG00000069696	0.0128001	5.4017e-12	31684	exposure	TRUE	reported	DRD4	textfile	2	TRUE	NA	NA	0.00149813	31684	2.88348e-06	372379	TRUE	2.50216e-10	0.00253643	80.5634	76.2042	47.5351	0.3	1e-05	eqtl_blood_1e-5
rs185986062	C	A	C	A	0.0721897	0.0448637	0.0909582	0.0934255	FALSE	FALSE	FALSE	Finngen_R9_FE	11	548205	0.134422	0.0299712	372379	outcome	TRUE	reported	textfile	11	548205	ENSG00000069696	0.0157633	4.6587e-06	31684	exposure	TRUE	reported	DRD4	textfile	2	TRUE	NA	NA	0.00066154	31684	6.01723e-06	372379	TRUE	6.98778e-05	0.000861799	27.3271	76.2042	20.9728	0.3	1e-05	eqtl_blood_1e-5
rs28759512	T	C	T	C	0.0594336	-0.00194165	0.337185	0.350053	FALSE	FALSE	FALSE	Finngen_R9_FE	11	715198	0.915739	0.0183518	372379	outcome	TRUE	reported	textfile	11	715198	ENSG00000069696	0.0101881	5.42439e-09	31684	exposure	TRUE	reported	DRD4	textfile	2	TRUE	NA	NA	0.001073	31684	3.00609e-08	372379	TRUE	2.55404e-08	0.0015789	50.1018	76.2042	34.0312	0.3	1e-05	eqtl_blood_1e-5
rs35800583	G	A	G	A	-0.0856722	0.0043316	0.0794522	0.0702051	FALSE	FALSE	FALSE	Finngen_R9_FE	11	500096	0.899086	0.0341565	372379	outcome	TRUE	reported	textfile	11	500096	ENSG00000069696	0.0175514	1.0544e-06	31684	exposure	TRUE	reported	DRD4	textfile	2	TRUE	NA	NA	0.00075148	31684	4.31884e-08	372379	TRUE	3.32291e-06	0.00107365	34.0519	76.2042	23.8263	0.3	1e-05	eqtl_blood_1e-5
rs36089917	A	G	A	G	-0.0539229	-0.0351259	0.264481	0.164952	FALSE	FALSE	FALSE	Finngen_R9_FE	11	549080	0.140947	0.0238583	372379	outcome	TRUE	reported	textfile	11	549080	ENSG00000069696	0.011469	2.5813e-06	31684	exposure	TRUE	reported	DRD4	textfile	2	TRUE	NA	NA	0.000697236	31684	5.82091e-06	372379	TRUE	4.11922e-05	0.00113127	35.8814	76.2042	22.1052	0.3	1e-05	eqtl_blood_1e-5
rs3758653	T	C	T	C	0.0941824	0.0258368	0.165875	0.221805	FALSE	FALSE	FALSE	Finngen_R9_FE	11	636399	0.215338	0.0208526	372379	outcome	TRUE	reported	textfile	11	636399	ENSG00000069696	0.0115157	2.8716e-16	31684	exposure	TRUE	reported	DRD4	textfile	2	TRUE	NA	NA	0.00210683	31684	4.12261e-06	372379	TRUE	6.30397e-14	0.0024546	77.9581	76.2042	66.8896	0.3	1e-05	eqtl_blood_1e-5
rs56394618	T	C	T	C	0.0570556	0.0192321	0.471658	0.532811	FALSE	FALSE	FALSE	Finngen_R9_FE	11	697890	0.268316	0.017374	372379	outcome	TRUE	reported	textfile	11	697890	ENSG00000069696	0.00807947	1.6436e-12	31684	exposure	TRUE	reported	DRD4	textfile	2	TRUE	NA	NA	0.00157158	31684	3.29056e-06	372379	TRUE	9.96652e-11	0.00162244	51.4857	76.2042	49.869	0.3	1e-05	eqtl_blood_1e-5
rs59448007	G	A	G	A	0.0694753	0.00810891	0.238372	0.292317	FALSE	FALSE	FALSE	Finngen_R9_FE	11	628245	0.670369	0.0190511	372379	outcome	TRUE	reported	textfile	11	628245	ENSG00000069696	0.0112741	7.16511e-10	31684	exposure	TRUE	reported	DRD4	textfile	2	TRUE	NA	NA	0.00119719	31684	4.86521e-07	372379	TRUE	6.81571e-09	0.00175262	55.6242	76.2042	37.9749	0.3	1e-05	eqtl_blood_1e-5
rs61742833	C	T	C	T	-0.0964428	-0.064653	0.10027	0.0865318	FALSE	FALSE	FALSE	Finngen_R9_FE	11	490035	0.0373964	0.0310622	372379	outcome	TRUE	reported	textfile	11	490035	ENSG00000069696	0.0143854	2.0251e-11	31684	exposure	TRUE	reported	DRD4	textfile	2	TRUE	NA	NA	0.00141667	31684	1.16339e-05	372379	TRUE	4.86927e-09	0.00167824	53.2592	76.2042	44.9465	0.3	1e-05	eqtl_blood_1e-5
rs61876290	A	G	A	G	-0.153212	-0.0541513	0.033151	0.0483313	FALSE	FALSE	FALSE	Finngen_R9_FE	11	448061	0.181524	0.04053	372379	outcome	TRUE	reported	textfile	11	448061	ENSG00000069696	0.0292468	1.618e-07	31684	exposure	TRUE	reported	DRD4	textfile	2	TRUE	NA	NA	0.000865447	31684	4.7938e-06	372379	TRUE	3.25394e-06	0.00150477	47.746	76.2042	27.4428	0.3	1e-05	eqtl_blood_1e-5
rs61876728	G	A	G	A	-0.171877	-0.0227349	0.0346029	0.0292238	FALSE	FALSE	FALSE	Finngen_R9_FE	11	765248	0.667134	0.0528614	372379	outcome	TRUE	reported	textfile	11	765248	ENSG00000069696	0.0287526	2.2617e-09	31684	exposure	TRUE	reported	DRD4	textfile	2	TRUE	NA	NA	0.00112662	31684	4.96736e-07	372379	TRUE	1.94237e-08	0.00197371	62.6548	76.2042	35.734	0.3	1e-05	eqtl_blood_1e-5
rs61877858	G	A	G	A	-0.30604	-0.0398341	0.0397174	0.0306591	FALSE	FALSE	FALSE	Finngen_R9_FE	11	618379	0.438882	0.0514599	372379	outcome	TRUE	reported	textfile	11	618379	ENSG00000069696	0.0233021	2.11358e-39	31684	exposure	TRUE	reported	DRD4	textfile	2	TRUE	NA	NA	0.00541496	31684	1.60912e-06	372379	TRUE	3.36081e-35	0.00714441	227.978	76.2042	172.491	0.3	1e-05	eqtl_blood_1e-5
rs7129050	T	C	T	C	0.0460671	0.0068226	0.406824	0.453086	FALSE	FALSE	FALSE	Finngen_R9_FE	11	362512	0.69565	0.0174402	372379	outcome	TRUE	reported	textfile	11	362512	ENSG00000069696	0.00952587	1.3248e-06	31684	exposure	TRUE	reported	DRD4	textfile	2	TRUE	NA	NA	0.000737631	31684	4.10974e-07	372379	TRUE	5.83295e-06	0.00102424	32.4833	76.2042	23.3869	0.3	1e-05	eqtl_blood_1e-5
rs72844713	C	T	C	T	-0.301483	-0.0649846	0.0625523	0.0365616	FALSE	FALSE	FALSE	Finngen_R9_FE	11	606770	0.162861	0.0465667	372379	outcome	TRUE	reported	textfile	11	606770	ENSG00000069696	0.0187585	4.02226e-58	31684	exposure	TRUE	reported	DRD4	textfile	2	TRUE	NA	NA	0.00808706	31684	5.2298e-06	372379	TRUE	5.68383e-51	0.0106597	341.36	76.2042	258.303	0.3	1e-05	eqtl_blood_1e-5
rs74478509	T	G	T	G	0.0889808	-0.050286	0.0773021	0.0488032	FALSE	FALSE	FALSE	Finngen_R9_FE	11	604029	0.214279	0.0404917	372379	outcome	TRUE	reported	textfile	11	604029	ENSG00000069696	0.0149457	2.6231e-09	31684	exposure	TRUE	reported	DRD4	textfile	2	TRUE	NA	NA	0.00111754	31684	4.14169e-06	372379	TRUE	8.02612e-08	0.00112947	35.8242	76.2042	35.4454	0.3	1e-05	eqtl_blood_1e-5
rs7481614	G	A	G	A	-0.0935806	-0.0229976	0.301937	0.326135	FALSE	FALSE	FALSE	Finngen_R9_FE	11	438662	0.213723	0.0184958	372379	outcome	TRUE	reported	textfile	11	438662	ENSG00000069696	0.0100402	1.1568e-20	31684	exposure	TRUE	reported	DRD4	textfile	2	TRUE	NA	NA	0.00273455	31684	4.15178e-06	372379	TRUE	8.3018e-18	0.00369158	117.39	76.2042	86.8734	0.3	1e-05	eqtl_blood_1e-5
rs76431003	G	A	G	A	-0.052524	-0.0164818	0.172205	0.169589	FALSE	FALSE	FALSE	Finngen_R9_FE	11	707025	0.479869	0.0233284	372379	outcome	TRUE	reported	textfile	11	707025	ENSG00000069696	0.0115397	5.3239e-06	31684	exposure	TRUE	reported	DRD4	textfile	2	TRUE	NA	NA	0.000653477	31684	1.34047e-06	372379	TRUE	3.03088e-05	0.000786528	24.9384	76.2042	20.717	0.3	1e-05	eqtl_blood_1e-5
rs79255845	G	C	G	C	-0.0920035	-0.0416013	0.071788	0.065811	FALSE	TRUE	FALSE	Finngen_R9_FE	11	381073	0.235023	0.0350321	372379	outcome	TRUE	reported	textfile	11	381073	ENSG00000069696	0.0179954	3.1775e-07	31684	exposure	TRUE	reported	DRD4	textfile	2	TRUE	NA	NA	0.000824356	31684	3.78701e-06	372379	TRUE	4.76639e-06	0.00112807	35.78	76.2042	26.1388	0.3	1e-05	eqtl_blood_1e-5
rs7932167	T	G	T	G	0.0994637	-0.00198495	0.222608	0.213967	FALSE	FALSE	FALSE	Finngen_R9_FE	11	620599	0.925541	0.0212394	372379	outcome	TRUE	reported	textfile	11	620599	ENSG00000069696	0.0102918	4.27118e-22	31684	exposure	TRUE	reported	DRD4	textfile	2	TRUE	NA	NA	0.00293938	31684	2.34548e-08	372379	TRUE	2.3113e-20	0.00342405	108.853	76.2042	93.3999	0.3	1e-05	eqtl_blood_1e-5
rs916457	C	T	C	T	0.122414	-0.108125	0.0570627	0.0245122	FALSE	FALSE	FALSE	Finngen_R9_FE	11	637014	0.0550364	0.0563567	372379	outcome	TRUE	reported	textfile	11	637014	ENSG00000069696	0.0184937	3.6115e-11	31684	exposure	TRUE	reported	DRD4	textfile	2	TRUE	NA	NA	0.00138103	31684	9.88494e-06	372379	TRUE	6.04014e-09	0.0016126	51.173	76.2042	43.8142	0.3	1e-05	eqtl_blood_1e-5
rs111968754	G	A	G	A	-0.110324	-0.0187478	0.09869	0.0680282	FALSE	FALSE	FALSE	Finngen_R9_G6_EPLEPSY	3	119965253	0.485233	0.0268627	299577	outcome	TRUE	reported	textfile	3	119684100	ENSG00000082701	0.014198	7.82392e-15	31684	exposure	TRUE	reported	GSK3B	textfile	2	TRUE	NA	NA	0.00190216	31684	1.6259e-06	299577	TRUE	7.43532e-13	0.0021653	68.7498	132.256	60.379	0.01	1e-05	eqtl_blood_1e-5
rs1259339	T	C	T	C	0.120911	-0.0420625	0.0708219	0.039747	FALSE	FALSE	FALSE	Finngen_R9_G6_EPLEPSY	3	120448159	0.219257	0.0342388	299577	outcome	TRUE	reported	textfile	3	120167006	ENSG00000082701	0.0154708	5.47889e-15	31684	exposure	TRUE	reported	GSK3B	textfile	2	TRUE	NA	NA	0.00192423	31684	5.03785e-06	299577	TRUE	1.79064e-12	0.0019241	61.0769	132.256	61.081	0.01	1e-05	eqtl_blood_1e-5
rs138015439	C	A	C	A	0.119647	0.00177229	0.0295746	0.0375462	FALSE	FALSE	FALSE	Finngen_R9_G6_EPLEPSY	3	119579762	0.960286	0.0355919	299577	outcome	TRUE	reported	textfile	3	119298609	ENSG00000082701	0.0240169	6.29961e-07	31684	exposure	TRUE	reported	GSK3B	textfile	2	TRUE	NA	NA	0.000782739	31684	8.27678e-09	299577	TRUE	2.34137e-06	0.000821703	26.0546	132.256	24.8182	0.01	1e-05	eqtl_blood_1e-5
rs144417472	A	G	A	G	0.0710452	-0.0339576	0.0872936	0.115446	FALSE	FALSE	FALSE	Finngen_R9_G6_EPLEPSY	3	120620659	0.107127	0.0210754	299577	outcome	TRUE	reported	textfile	3	120339506	ENSG00000082701	0.0142085	5.7271e-07	31684	exposure	TRUE	reported	GSK3B	textfile	2	TRUE	NA	NA	0.000788529	31684	8.66589e-06	299577	TRUE	2.08034e-05	0.000804291	25.502	132.256	25.0019	0.01	1e-05	eqtl_blood_1e-5
rs28748088	A	C	A	C	0.147134	-0.0213202	0.100717	0.06245	FALSE	FALSE	FALSE	Finngen_R9_G6_EPLEPSY	3	120548263	0.442224	0.0277446	299577	outcome	TRUE	reported	textfile	3	120267110	ENSG00000082701	0.0131987	7.35642e-29	31684	exposure	TRUE	reported	GSK3B	textfile	2	TRUE	NA	NA	0.00390707	31684	1.97115e-06	299577	TRUE	3.91366e-25	0.00392153	124.731	132.256	124.269	0.01	1e-05	eqtl_blood_1e-5
rs72552102	T	C	T	C	0.153218	-0.00102753	0.0192421	0.0311796	FALSE	FALSE	FALSE	Finngen_R9_G6_EPLEPSY	3	119788786	0.978949	0.0389407	299577	outcome	TRUE	reported	textfile	3	119507633	ENSG00000082701	0.034613	9.573e-06	31684	exposure	TRUE	reported	GSK3B	textfile	2	TRUE	NA	NA	0.000618102	31684	2.32421e-09	299577	TRUE	2.65803e-05	0.000886061	28.0971	132.256	19.5948	0.01	1e-05	eqtl_blood_1e-5
rs74840836	C	T	C	T	0.170845	-0.0897511	0.0216272	0.0212417	FALSE	FALSE	FALSE	Finngen_R9_G6_EPLEPSY	3	120075278	0.052592	0.0463052	299577	outcome	TRUE	reported	textfile	3	119794125	ENSG00000082701	0.02817	1.3212e-09	31684	exposure	TRUE	reported	GSK3B	textfile	2	TRUE	NA	NA	0.00115962	31684	1.25403e-05	299577	TRUE	2.38057e-07	0.00123521	39.1822	132.256	36.7816	0.01	1e-05	eqtl_blood_1e-5
rs74987094	A	G	A	G	-0.108368	0.00893403	0.0423019	0.0371566	FALSE	FALSE	FALSE	Finngen_R9_G6_EPLEPSY	3	119259099	0.801196	0.0354807	299577	outcome	TRUE	reported	textfile	3	118977946	ENSG00000082701	0.0208987	2.1555e-07	31684	exposure	TRUE	reported	GSK3B	textfile	2	TRUE	NA	NA	0.000847974	31684	2.11643e-07	299577	TRUE	1.21881e-06	0.000951526	30.175	132.256	26.8883	0.01	1e-05	eqtl_blood_1e-5
rs7650288	A	G	A	G	0.0508769	0.0182831	0.171822	0.137464	FALSE	FALSE	FALSE	Finngen_R9_G6_EPLEPSY	3	119231441	0.348052	0.0194838	299577	outcome	TRUE	reported	textfile	3	118950288	ENSG00000082701	0.0105274	1.3463e-06	31684	exposure	TRUE	reported	GSK3B	textfile	2	TRUE	NA	NA	0.000736659	31684	2.93931e-06	299577	TRUE	1.66938e-05	0.000736671	23.3564	132.256	23.356	0.01	1e-05	eqtl_blood_1e-5
rs8180068	T	C	T	C	0.314905	-0.0157775	0.180728	0.201331	FALSE	FALSE	FALSE	Finngen_R9_G6_EPLEPSY	3	120134710	0.344907	0.0167044	299577	outcome	TRUE	reported	textfile	3	119853557	ENSG00000082701	0.010171	1e-200	31684	exposure	TRUE	reported	GSK3B	textfile	2	TRUE	NA	NA	0.029368	31684	2.97788e-06	299577	TRUE	5.81233e-185	0.0293659	958.517	132.256	958.588	0.01	1e-05	eqtl_blood_1e-5
rs9843220	A	G	A	G	0.11665	0.0150475	0.526971	0.503519	FALSE	FALSE	FALSE	Finngen_R9_G6_EPLEPSY	3	120284297	0.260366	0.0133693	299577	outcome	TRUE	reported	textfile	3	120003144	ENSG00000082701	0.00794438	8.23559e-49	31684	exposure	TRUE	reported	GSK3B	textfile	2	TRUE	NA	NA	0.00675914	31684	4.22867e-06	299577	TRUE	4.03417e-42	0.00678381	216.393	132.256	215.6	0.01	1e-05	eqtl_blood_1e-5
rs9861873	C	T	C	T	0.0504521	0.0206562	0.312948	0.248813	FALSE	FALSE	FALSE	Finngen_R9_G6_EPLEPSY	3	119548125	0.181843	0.0154717	299577	outcome	TRUE	reported	textfile	3	119266972	ENSG00000082701	0.00857854	4.07301e-09	31684	exposure	TRUE	reported	GSK3B	textfile	2	TRUE	NA	NA	0.00109055	31684	5.95e-06	299577	TRUE	2.23192e-07	0.00109459	34.7167	132.256	34.5885	0.01	1e-05	eqtl_blood_1e-5
rs9873609	G	A	G	A	0.0840754	0.0368525	0.243741	0.231357	FALSE	FALSE	FALSE	Finngen_R9_G6_EPLEPSY	3	119696289	0.0204635	0.0159002	299577	outcome	TRUE	reported	textfile	3	119415136	ENSG00000082701	0.00925921	1.0838e-19	31684	exposure	TRUE	reported	GSK3B	textfile	2	TRUE	NA	NA	0.00259567	31684	1.79314e-05	299577	TRUE	2.48406e-15	0.00260596	82.7776	132.256	82.4499	0.01	1e-05	eqtl_blood_1e-5
rs113191826	C	T	C	T	0.167457	-0.0359942	0.0159994	0.00790361	FALSE	FALSE	FALSE	Finngen_R9_G6_EPLEPSY	3	119446569	0.638253	0.07656	299577	outcome	TRUE	reported	textfile	3	119165416	ENSG00000082701	0.0360015	3.2969e-06	31684	exposure	TRUE	reported	GSK3B	textfile	2	TRUE	NA	NA	0.000682427	31684	7.37828e-07	299577	TRUE	1.89084e-05	0.000882949	27.9983	110.472	21.6354	0.05	1e-05	eqtl_blood_1e-5
rs114321176	C	T	C	T	0.18869	0.00128322	0.0161268	0.0103371	FALSE	FALSE	FALSE	Finngen_R9_G6_EPLEPSY	3	119578582	0.984894	0.0677752	299577	outcome	TRUE	reported	textfile	3	119297429	ENSG00000082701	0.0344665	4.385e-08	31684	exposure	TRUE	reported	GSK3B	textfile	2	TRUE	NA	NA	0.000945105	31684	1.19662e-09	299577	TRUE	1.99866e-07	0.00112984	35.8359	110.472	29.9711	0.05	1e-05	eqtl_blood_1e-5
rs114688189	G	A	G	A	-0.201511	0.00288419	0.0149917	0.0190325	FALSE	FALSE	FALSE	Finngen_R9_G6_EPLEPSY	3	120261309	0.953433	0.04939	299577	outcome	TRUE	reported	textfile	3	119980156	ENSG00000082701	0.0352255	1.0615e-08	31684	exposure	TRUE	reported	GSK3B	textfile	2	TRUE	NA	NA	0.00103186	31684	1.13832e-08	299577	TRUE	5.92373e-08	0.00119927	38.041	110.472	32.7253	0.05	1e-05	eqtl_blood_1e-5
rs114741212	G	A	G	A	0.155463	0.00162533	0.0275347	0.0277538	FALSE	FALSE	FALSE	Finngen_R9_G6_EPLEPSY	3	120061568	0.968166	0.0407265	299577	outcome	TRUE	reported	textfile	3	119780415	ENSG00000082701	0.025276	7.719e-10	31684	exposure	TRUE	reported	GSK3B	textfile	2	TRUE	NA	NA	0.00119263	31684	5.31647e-09	299577	TRUE	5.36266e-09	0.00129431	41.0595	110.472	37.8301	0.05	1e-05	eqtl_blood_1e-5
rs115527470	A	G	A	G	-0.210281	-0.0218611	0.0231318	0.0104387	FALSE	FALSE	FALSE	Finngen_R9_G6_EPLEPSY	3	120048225	0.746497	0.0676265	299577	outcome	TRUE	reported	textfile	3	119767072	ENSG00000082701	0.0289397	3.6974e-13	31684	exposure	TRUE	reported	GSK3B	textfile	2	TRUE	NA	NA	0.0016637	31684	3.48822e-07	299577	TRUE	9.89763e-12	0.00199837	63.4391	110.472	52.7973	0.05	1e-05	eqtl_blood_1e-5
rs1259308	G	A	G	A	0.0910147	-0.0217644	0.0807246	0.049792	FALSE	FALSE	FALSE	Finngen_R9_G6_EPLEPSY	3	120460981	0.481189	0.0308982	299577	outcome	TRUE	reported	textfile	3	120179828	ENSG00000082701	0.014574	4.238e-10	31684	exposure	TRUE	reported	GSK3B	textfile	2	TRUE	NA	NA	0.00122947	31684	1.65623e-06	299577	TRUE	1.067e-08	0.00122943	38.9988	110.472	39.0001	0.05	1e-05	eqtl_blood_1e-5
rs13077863	A	G	A	G	0.0647961	0.0247896	0.153688	0.186109	FALSE	FALSE	FALSE	Finngen_R9_G6_EPLEPSY	3	119184615	0.154858	0.0174258	299577	outcome	TRUE	reported	textfile	3	118903462	ENSG00000082701	0.0112991	9.77429e-09	31684	exposure	TRUE	reported	GSK3B	textfile	2	TRUE	NA	NA	0.00103692	31684	6.75531e-06	299577	TRUE	5.3717e-07	0.00109219	34.6406	110.472	32.8859	0.05	1e-05	eqtl_blood_1e-5
rs13082848	G	A	G	A	-0.272945	0.00663257	0.0401782	0.051619	FALSE	FALSE	FALSE	Finngen_R9_G6_EPLEPSY	3	120026794	0.82571	0.0301198	299577	outcome	TRUE	reported	textfile	3	119745641	ENSG00000082701	0.0213392	1.8456e-37	31684	exposure	TRUE	reported	GSK3B	textfile	2	TRUE	NA	NA	0.00513741	31684	1.61865e-07	299577	TRUE	1.26734e-33	0.00574594	183.095	110.472	163.604	0.05	1e-05	eqtl_blood_1e-5
rs1357459	T	C	T	C	0.0503142	0.013618	0.308016	0.263523	FALSE	FALSE	FALSE	Finngen_R9_G6_EPLEPSY	3	119795709	0.37066	0.0152116	299577	outcome	TRUE	reported	textfile	3	119514556	ENSG00000082701	0.00895398	1.9184e-08	31684	exposure	TRUE	reported	GSK3B	textfile	2	TRUE	NA	NA	0.000995643	31684	2.67529e-06	299577	TRUE	4.06452e-07	0.00107915	34.2265	110.472	31.5754	0.05	1e-05	eqtl_blood_1e-5
rs141718232	T	C	T	C	-0.167346	-0.0388751	0.0202854	0.0375343	FALSE	FALSE	FALSE	Finngen_R9_G6_EPLEPSY	3	120077273	0.271072	0.0353218	299577	outcome	TRUE	reported	textfile	3	119796120	ENSG00000082701	0.031632	1.2205e-07	31684	exposure	TRUE	reported	GSK3B	textfile	2	TRUE	NA	NA	0.000882635	31684	4.04343e-06	299577	TRUE	2.73372e-06	0.00111312	35.3053	110.472	27.9884	0.05	1e-05	eqtl_blood_1e-5
rs144945463	T	C	T	C	-0.120999	0.0392153	0.0262814	0.0314321	FALSE	FALSE	FALSE	Finngen_R9_G6_EPLEPSY	3	120444556	0.30646	0.0383458	299577	outcome	TRUE	reported	textfile	3	120163403	ENSG00000082701	0.026397	4.566e-06	31684	exposure	TRUE	reported	GSK3B	textfile	2	TRUE	NA	NA	0.000662756	31684	3.49115e-06	299577	TRUE	5.29308e-05	0.000749334	23.7582	110.472	21.0114	0.05	1e-05	eqtl_blood_1e-5
rs147794955	T	C	T	C	0.331862	0.0104249	0.0138832	0.00274399	FALSE	FALSE	FALSE	Finngen_R9_G6_EPLEPSY	3	120321924	0.937174	0.132259	299577	outcome	TRUE	reported	textfile	3	120040771	ENSG00000082701	0.0613061	6.19079e-08	31684	exposure	TRUE	reported	GSK3B	textfile	2	TRUE	NA	NA	0.000924046	31684	2.0739e-08	299577	TRUE	3.01375e-07	0.00301553	95.8268	110.472	29.3027	0.05	1e-05	eqtl_blood_1e-5
rs148929374	A	G	A	G	0.339767	0.013663	0.0258694	0.0223406	FALSE	FALSE	FALSE	Finngen_R9_G6_EPLEPSY	3	120333280	0.765494	0.045807	299577	outcome	TRUE	reported	textfile	3	120052127	ENSG00000082701	0.0257891	1.22549e-39	31684	exposure	TRUE	reported	GSK3B	textfile	2	TRUE	NA	NA	0.00544885	31684	2.96977e-07	299577	TRUE	1.90913e-35	0.0058183	185.414	110.472	173.576	0.05	1e-05	eqtl_blood_1e-5
rs16829957	G	A	G	A	0.0525421	0.0237632	0.324439	0.252817	FALSE	FALSE	FALSE	Finngen_R9_G6_EPLEPSY	3	119548455	0.122616	0.0153918	299577	outcome	TRUE	reported	textfile	3	119267302	ENSG00000082701	0.00848028	5.79899e-10	31684	exposure	TRUE	reported	GSK3B	textfile	2	TRUE	NA	NA	0.0012102	31684	7.9565e-06	299577	TRUE	6.18615e-08	0.00121016	38.3867	110.472	38.3879	0.05	1e-05	eqtl_blood_1e-5
rs17813772	A	G	A	G	-0.144973	0.00183028	0.33502	0.363282	FALSE	FALSE	FALSE	Finngen_R9_G6_EPLEPSY	3	120367467	0.895054	0.013875	299577	outcome	TRUE	reported	textfile	3	120086314	ENSG00000082701	0.00839283	7.46141e-67	31684	exposure	TRUE	reported	GSK3B	textfile	2	TRUE	NA	NA	0.00932983	31684	5.80849e-08	299577	TRUE	3.6948e-60	0.00936448	299.49	110.472	298.372	0.05	1e-05	eqtl_blood_1e-5
rs1800700	T	C	T	C	-0.109487	0.0243281	0.0562104	0.066821	FALSE	FALSE	FALSE	Finngen_R9_G6_EPLEPSY	3	120641571	0.36503	0.0268574	299577	outcome	TRUE	reported	textfile	3	120360418	ENSG00000082701	0.0183414	2.3813e-09	31684	exposure	TRUE	reported	GSK3B	textfile	2	TRUE	NA	NA	0.00112346	31684	2.73893e-06	299577	TRUE	6.83404e-08	0.00127188	40.3471	110.472	35.6336	0.05	1e-05	eqtl_blood_1e-5
rs192958568	T	C	T	C	-0.198784	0.103112	0.0213915	0.00577266	FALSE	FALSE	FALSE	Finngen_R9_G6_EPLEPSY	3	120179352	0.255149	0.0906138	299577	outcome	TRUE	reported	textfile	3	119898199	ENSG00000082701	0.030451	6.66541e-11	31684	exposure	TRUE	reported	GSK3B	textfile	2	TRUE	NA	NA	0.00134327	31684	4.32237e-06	299577	TRUE	4.78198e-09	0.00165441	52.5019	110.472	42.6147	0.05	1e-05	eqtl_blood_1e-5
rs2204994	G	A	G	A	-0.0657407	0.05689	0.100032	0.0584499	FALSE	FALSE	FALSE	Finngen_R9_G6_EPLEPSY	3	120666625	0.0498494	0.029007	299577	outcome	TRUE	reported	textfile	3	120385472	ENSG00000082701	0.0135833	1.2997e-06	31684	exposure	TRUE	reported	GSK3B	textfile	2	TRUE	NA	NA	0.000738796	31684	1.28397e-05	299577	TRUE	6.45856e-05	0.000778152	24.6726	110.472	23.4238	0.05	1e-05	eqtl_blood_1e-5
rs2472676	G	T	G	T	0.0559687	-0.00197536	0.145401	0.149323	FALSE	FALSE	FALSE	Finngen_R9_G6_EPLEPSY	3	119789422	0.918612	0.0193318	299577	outcome	TRUE	reported	textfile	3	119508269	ENSG00000082701	0.0121339	3.97659e-06	31684	exposure	TRUE	reported	GSK3B	textfile	2	TRUE	NA	NA	0.000671097	31684	3.48532e-08	299577	TRUE	1.33484e-05	0.000778485	24.6832	110.472	21.276	0.05	1e-05	eqtl_blood_1e-5
rs3107669	A	C	A	C	0.173931	0.00612155	0.40783	0.397808	FALSE	FALSE	FALSE	Finngen_R9_G6_EPLEPSY	3	119848254	0.653687	0.0136445	299577	outcome	TRUE	reported	textfile	3	119567101	ENSG00000082701	0.00811729	7.453e-102	31684	exposure	TRUE	reported	GSK3B	textfile	2	TRUE	NA	NA	0.0142847	31684	6.71895e-07	299577	TRUE	1.22632e-90	0.014612	469.802	110.472	459.126	0.05	1e-05	eqtl_blood_1e-5
rs334544	C	T	C	T	-0.0757636	0.00209866	0.44206	0.377547	FALSE	FALSE	FALSE	Finngen_R9_G6_EPLEPSY	3	120114111	0.878876	0.0137713	299577	outcome	TRUE	reported	textfile	3	119832958	ENSG00000082701	0.00800207	2.8525e-21	31684	exposure	TRUE	reported	GSK3B	textfile	2	TRUE	NA	NA	0.00282148	31684	7.75227e-08	299577	TRUE	3.47974e-19	0.00283152	89.963	110.472	89.643	0.05	1e-05	eqtl_blood_1e-5
rs62264661	T	C	T	C	0.122463	0.0447022	0.189232	0.147705	FALSE	FALSE	FALSE	Finngen_R9_G6_EPLEPSY	3	119742845	0.0182054	0.0189303	299577	outcome	TRUE	reported	textfile	3	119461692	ENSG00000082701	0.0101371	1.33741e-33	31684	exposure	TRUE	reported	GSK3B	textfile	2	TRUE	NA	NA	0.00458536	31684	1.86135e-05	299577	TRUE	5.97747e-27	0.00460183	146.469	110.472	145.943	0.05	1e-05	eqtl_blood_1e-5
rs6794484	G	A	G	A	-0.0627253	-0.00843378	0.390673	0.342356	FALSE	FALSE	FALSE	Finngen_R9_G6_EPLEPSY	3	119671372	0.549139	0.0140785	299577	outcome	TRUE	reported	textfile	3	119390219	ENSG00000082701	0.0081491	1.3908e-14	31684	exposure	TRUE	reported	GSK3B	textfile	2	TRUE	NA	NA	0.00186656	31684	1.19791e-06	299577	TRUE	9.876e-13	0.00187318	59.4574	110.472	59.247	0.05	1e-05	eqtl_blood_1e-5
rs73177957	G	A	G	A	-0.355368	-0.0593508	0.0118394	0.00569498	FALSE	FALSE	FALSE	Finngen_R9_G6_EPLEPSY	3	120209219	0.507937	0.0896466	299577	outcome	TRUE	reported	textfile	3	119928066	ENSG00000082701	0.0706442	4.8946e-07	31684	exposure	TRUE	reported	GSK3B	textfile	2	TRUE	NA	NA	0.000798076	31684	1.46312e-06	299577	TRUE	4.6868e-06	0.00295491	93.8948	110.472	25.3048	0.05	1e-05	eqtl_blood_1e-5
rs73192055	G	A	G	A	-0.178399	-0.0607036	0.0250929	0.0314232	FALSE	FALSE	FALSE	Finngen_R9_G6_EPLEPSY	3	119759736	0.115485	0.0385662	299577	outcome	TRUE	reported	textfile	3	119478583	ENSG00000082701	0.0278357	1.4648e-10	31684	exposure	TRUE	reported	GSK3B	textfile	2	TRUE	NA	NA	0.00129481	31684	8.27001e-06	299577	TRUE	2.06292e-08	0.00155714	49.4104	110.472	41.0753	0.05	1e-05	eqtl_blood_1e-5
rs74840836	C	T	C	T	0.170845	-0.0897511	0.0216272	0.0212417	FALSE	FALSE	FALSE	Finngen_R9_G6_EPLEPSY	3	120075278	0.052592	0.0463052	299577	outcome	TRUE	reported	textfile	3	119794125	ENSG00000082701	0.02817	1.3212e-09	31684	exposure	TRUE	reported	GSK3B	textfile	2	TRUE	NA	NA	0.00115962	31684	1.25403e-05	299577	TRUE	2.38057e-07	0.00123521	39.1822	110.472	36.7816	0.05	1e-05	eqtl_blood_1e-5
rs78894478	G	A	G	A	0.211123	-0.0305367	0.0163643	0.0343354	FALSE	FALSE	FALSE	Finngen_R9_G6_EPLEPSY	3	120470499	0.405357	0.0366987	299577	outcome	TRUE	reported	textfile	3	120189346	ENSG00000082701	0.0344162	8.54811e-10	31684	exposure	TRUE	reported	GSK3B	textfile	2	TRUE	NA	NA	0.00118636	31684	2.31119e-06	299577	TRUE	2.47364e-08	0.00143494	45.527	110.472	37.631	0.05	1e-05	eqtl_blood_1e-5
rs79098551	T	G	T	G	0.13961	-0.0643645	0.0322789	0.0418717	FALSE	FALSE	FALSE	Finngen_R9_G6_EPLEPSY	3	119741167	0.0553095	0.0335855	299577	outcome	TRUE	reported	textfile	3	119460014	ENSG00000082701	0.0244423	1.1179e-08	31684	exposure	TRUE	reported	GSK3B	textfile	2	TRUE	NA	NA	0.0010287	31684	1.22597e-05	299577	TRUE	1.31064e-06	0.00121768	38.6255	110.472	32.6249	0.05	1e-05	eqtl_blood_1e-5
rs79946748	A	T	A	T	0.197269	-0.00103964	0.0228881	0.0216388	FALSE	TRUE	FALSE	Finngen_R9_G6_EPLEPSY	3	119913985	0.981949	0.0459494	299577	outcome	TRUE	reported	textfile	3	119632832	ENSG00000082701	0.0289115	8.90348e-12	31684	exposure	TRUE	reported	GSK3B	textfile	2	TRUE	NA	NA	0.00146732	31684	1.70884e-09	299577	TRUE	9.17027e-11	0.00174061	55.2422	110.472	46.5561	0.05	1e-05	eqtl_blood_1e-5
rs8180068	T	C	T	C	0.314905	-0.0157775	0.180728	0.201331	FALSE	FALSE	FALSE	Finngen_R9_G6_EPLEPSY	3	120134710	0.344907	0.0167044	299577	outcome	TRUE	reported	textfile	3	119853557	ENSG00000082701	0.010171	1e-200	31684	exposure	TRUE	reported	GSK3B	textfile	2	TRUE	NA	NA	0.029368	31684	2.97788e-06	299577	TRUE	5.81233e-185	0.0293659	958.517	110.472	958.588	0.05	1e-05	eqtl_blood_1e-5
rs9833506	T	C	T	C	0.0627614	0.00183448	0.417466	0.363048	FALSE	FALSE	FALSE	Finngen_R9_G6_EPLEPSY	3	119583536	0.895979	0.0140313	299577	outcome	TRUE	reported	textfile	3	119302383	ENSG00000082701	0.00877536	8.5523e-13	31684	exposure	TRUE	reported	GSK3B	textfile	2	TRUE	NA	NA	0.00161192	31684	5.70591e-08	299577	TRUE	1.38914e-11	0.00191583	60.8139	110.472	51.1511	0.05	1e-05	eqtl_blood_1e-5
rs1079784	G	A	G	A	-0.230352	0.00252832	0.325357	0.31571	FALSE	FALSE	FALSE	Finngen_R9_G6_EPLEPSY	3	120174956	0.860226	0.0143584	299577	outcome	TRUE	reported	textfile	3	119893803	ENSG00000082701	0.00839498	9.32219e-166	31684	exposure	TRUE	reported	GSK3B	textfile	2	TRUE	NA	NA	0.023213	31684	1.03501e-07	299577	TRUE	2.54752e-148	0.0232942	755.609	120.646	752.913	0.2	1e-05	eqtl_blood_1e-5
rs1105219	A	G	A	G	0.219133	-0.0712339	0.0334301	0.0516879	FALSE	FALSE	FALSE	Finngen_R9_G6_EPLEPSY	3	120407755	0.0184536	0.0302301	299577	outcome	TRUE	reported	textfile	3	120126602	ENSG00000082701	0.0223418	1.038e-22	31684	exposure	TRUE	reported	GSK3B	textfile	2	TRUE	NA	NA	0.00302726	31684	1.85345e-05	299577	TRUE	8.41309e-18	0.00310325	98.6232	120.646	96.2009	0.2	1e-05	eqtl_blood_1e-5
rs111750074	G	T	G	T	-0.135276	-0.034906	0.0445925	0.0495487	FALSE	FALSE	FALSE	Finngen_R9_G6_EPLEPSY	3	120512003	0.266036	0.0313836	299577	outcome	TRUE	reported	textfile	3	120230850	ENSG00000082701	0.020471	3.8902e-11	31684	exposure	TRUE	reported	GSK3B	textfile	2	TRUE	NA	NA	0.00137643	31684	4.1294e-06	299577	TRUE	2.87239e-09	0.00155927	49.478	120.646	43.668	0.2	1e-05	eqtl_blood_1e-5
rs113191826	C	T	C	T	0.167457	-0.0359942	0.0159994	0.00790361	FALSE	FALSE	FALSE	Finngen_R9_G6_EPLEPSY	3	119446569	0.638253	0.07656	299577	outcome	TRUE	reported	textfile	3	119165416	ENSG00000082701	0.0360015	3.2969e-06	31684	exposure	TRUE	reported	GSK3B	textfile	2	TRUE	NA	NA	0.000682427	31684	7.37828e-07	299577	TRUE	1.89084e-05	0.000882949	27.9983	120.646	21.6354	0.2	1e-05	eqtl_blood_1e-5
rs114155753	C	T	C	T	0.295658	0.00126432	0.0420787	0.0339626	FALSE	FALSE	FALSE	Finngen_R9_G6_EPLEPSY	3	120134867	0.972743	0.0370022	299577	outcome	TRUE	reported	textfile	3	119853714	ENSG00000082701	0.0208866	1.7295e-45	31684	exposure	TRUE	reported	GSK3B	textfile	2	TRUE	NA	NA	0.00628482	31684	3.89721e-09	299577	TRUE	3.69261e-41	0.00704695	224.846	120.646	200.375	0.2	1e-05	eqtl_blood_1e-5
rs114321176	C	T	C	T	0.18869	0.00128322	0.0161268	0.0103371	FALSE	FALSE	FALSE	Finngen_R9_G6_EPLEPSY	3	119578582	0.984894	0.0677752	299577	outcome	TRUE	reported	textfile	3	119297429	ENSG00000082701	0.0344665	4.385e-08	31684	exposure	TRUE	reported	GSK3B	textfile	2	TRUE	NA	NA	0.000945105	31684	1.19662e-09	299577	TRUE	1.99866e-07	0.00112984	35.8359	120.646	29.9711	0.2	1e-05	eqtl_blood_1e-5
rs1147713	A	C	A	C	0.134318	-0.0335524	0.0541464	0.0376656	FALSE	FALSE	FALSE	Finngen_R9_G6_EPLEPSY	3	120462124	0.340344	0.0351892	299577	outcome	TRUE	reported	textfile	3	120180971	ENSG00000082701	0.0175699	2.0927e-14	31684	exposure	TRUE	reported	GSK3B	textfile	2	TRUE	NA	NA	0.00184127	31684	3.03474e-06	299577	TRUE	3.10685e-12	0.00184796	58.6554	120.646	58.4426	0.2	1e-05	eqtl_blood_1e-5
rs1147719	C	T	C	T	0.0835827	-0.0371032	0.211934	0.16367	FALSE	FALSE	FALSE	Finngen_R9_G6_EPLEPSY	3	120486643	0.0407587	0.0181347	299577	outcome	TRUE	reported	textfile	3	120205490	ENSG00000082701	0.00972909	8.62155e-18	31684	exposure	TRUE	reported	GSK3B	textfile	2	TRUE	NA	NA	0.00232416	31684	1.3973e-05	299577	TRUE	4.9269e-14	0.0023336	74.106	120.646	73.8054	0.2	1e-05	eqtl_blood_1e-5
rs115277120	A	G	A	G	0.156409	0.0126156	0.0254851	0.0263074	FALSE	FALSE	FALSE	Finngen_R9_G6_EPLEPSY	3	120170167	0.762477	0.0417419	299577	outcome	TRUE	reported	textfile	3	119889014	ENSG00000082701	0.0264804	3.4924e-09	31684	exposure	TRUE	reported	GSK3B	textfile	2	TRUE	NA	NA	0.00109998	31684	3.04906e-07	299577	TRUE	3.34282e-08	0.00121515	38.5451	120.646	34.8879	0.2	1e-05	eqtl_blood_1e-5
rs115513083	G	A	G	A	0.117201	0.0204909	0.048175	0.0308079	FALSE	FALSE	FALSE	Finngen_R9_G6_EPLEPSY	3	120342250	0.600512	0.0391299	299577	outcome	TRUE	reported	textfile	3	120061097	ENSG00000082701	0.0186715	3.4517e-10	31684	exposure	TRUE	reported	GSK3B	textfile	2	TRUE	NA	NA	0.00124209	31684	9.15374e-07	299577	TRUE	6.39764e-09	0.00125971	39.9606	120.646	39.4007	0.2	1e-05	eqtl_blood_1e-5
rs115527470	A	G	A	G	-0.210281	-0.0218611	0.0231318	0.0104387	FALSE	FALSE	FALSE	Finngen_R9_G6_EPLEPSY	3	120048225	0.746497	0.0676265	299577	outcome	TRUE	reported	textfile	3	119767072	ENSG00000082701	0.0289397	3.6974e-13	31684	exposure	TRUE	reported	GSK3B	textfile	2	TRUE	NA	NA	0.0016637	31684	3.48822e-07	299577	TRUE	9.89763e-12	0.00199837	63.4391	120.646	52.7973	0.2	1e-05	eqtl_blood_1e-5
rs115950158	G	C	G	C	0.151675	-0.00329082	0.0539529	0.0381985	FALSE	TRUE	FALSE	Finngen_R9_G6_EPLEPSY	3	119956131	0.924982	0.0349493	299577	outcome	TRUE	reported	textfile	3	119674978	ENSG00000082701	0.0181547	6.56547e-17	31684	exposure	TRUE	reported	GSK3B	textfile	2	TRUE	NA	NA	0.00219827	31684	2.95955e-08	299577	TRUE	2.51512e-15	0.00234847	74.5795	120.646	69.7991	0.2	1e-05	eqtl_blood_1e-5
rs116093490	G	A	G	A	-0.196585	0.0206547	0.0629938	0.0318306	FALSE	FALSE	FALSE	Finngen_R9_G6_EPLEPSY	3	120202505	0.592781	0.0386205	299577	outcome	TRUE	reported	textfile	3	119921352	ENSG00000082701	0.0170525	9.5111e-31	31684	exposure	TRUE	reported	GSK3B	textfile	2	TRUE	NA	NA	0.00417728	31684	9.54764e-07	299577	TRUE	3.843e-27	0.00456217	145.201	120.646	132.9	0.2	1e-05	eqtl_blood_1e-5
rs11921360	A	C	A	C	-0.135061	-0.0146348	0.358462	0.406828	FALSE	FALSE	FALSE	Finngen_R9_G6_EPLEPSY	3	119893208	0.282003	0.0136032	299577	outcome	TRUE	reported	textfile	3	119612055	ENSG00000082701	0.00835275	8.26335e-59	31684	exposure	TRUE	reported	GSK3B	textfile	2	TRUE	NA	NA	0.00818501	31684	3.86353e-06	299577	TRUE	5.19298e-51	0.00838987	268.057	120.646	261.457	0.2	1e-05	eqtl_blood_1e-5
rs1259339	T	C	T	C	0.120911	-0.0420625	0.0708219	0.039747	FALSE	FALSE	FALSE	Finngen_R9_G6_EPLEPSY	3	120448159	0.219257	0.0342388	299577	outcome	TRUE	reported	textfile	3	120167006	ENSG00000082701	0.0154708	5.47889e-15	31684	exposure	TRUE	reported	GSK3B	textfile	2	TRUE	NA	NA	0.00192423	31684	5.03785e-06	299577	TRUE	1.79064e-12	0.0019241	61.0769	120.646	61.081	0.2	1e-05	eqtl_blood_1e-5
rs13077863	A	G	A	G	0.0647961	0.0247896	0.153688	0.186109	FALSE	FALSE	FALSE	Finngen_R9_G6_EPLEPSY	3	119184615	0.154858	0.0174258	299577	outcome	TRUE	reported	textfile	3	118903462	ENSG00000082701	0.0112991	9.77429e-09	31684	exposure	TRUE	reported	GSK3B	textfile	2	TRUE	NA	NA	0.00103692	31684	6.75531e-06	299577	TRUE	5.3717e-07	0.00109219	34.6406	120.646	32.8859	0.2	1e-05	eqtl_blood_1e-5
rs140696645	C	T	C	T	-0.0787169	-0.00359009	0.0825951	0.0993062	FALSE	FALSE	FALSE	Finngen_R9_G6_EPLEPSY	3	120621746	0.87326	0.0225058	299577	outcome	TRUE	reported	textfile	3	120340593	ENSG00000082701	0.0149023	1.2764e-07	31684	exposure	TRUE	reported	GSK3B	textfile	2	TRUE	NA	NA	0.000879902	31684	8.49408e-08	299577	TRUE	6.58872e-07	0.000939034	29.7784	120.646	27.9016	0.2	1e-05	eqtl_blood_1e-5
rs141718232	T	C	T	C	-0.167346	-0.0388751	0.0202854	0.0375343	FALSE	FALSE	FALSE	Finngen_R9_G6_EPLEPSY	3	120077273	0.271072	0.0353218	299577	outcome	TRUE	reported	textfile	3	119796120	ENSG00000082701	0.031632	1.2205e-07	31684	exposure	TRUE	reported	GSK3B	textfile	2	TRUE	NA	NA	0.000882635	31684	4.04343e-06	299577	TRUE	2.73372e-06	0.00111312	35.3053	120.646	27.9884	0.2	1e-05	eqtl_blood_1e-5
rs143581696	C	A	C	A	0.223532	0.0536979	0.0257264	0.0181279	FALSE	FALSE	FALSE	Finngen_R9_G6_EPLEPSY	3	120691941	0.293118	0.0510774	299577	outcome	TRUE	reported	textfile	3	120410788	ENSG00000082701	0.0267755	6.9194e-17	31684	exposure	TRUE	reported	GSK3B	textfile	2	TRUE	NA	NA	0.00219501	31684	3.68935e-06	299577	TRUE	2.72034e-14	0.00250478	79.5557	120.646	69.6954	0.2	1e-05	eqtl_blood_1e-5
rs144417472	A	G	A	G	0.0710452	-0.0339576	0.0872936	0.115446	FALSE	FALSE	FALSE	Finngen_R9_G6_EPLEPSY	3	120620659	0.107127	0.0210754	299577	outcome	TRUE	reported	textfile	3	120339506	ENSG00000082701	0.0142085	5.7271e-07	31684	exposure	TRUE	reported	GSK3B	textfile	2	TRUE	NA	NA	0.000788529	31684	8.66589e-06	299577	TRUE	2.08034e-05	0.000804291	25.502	120.646	25.0019	0.2	1e-05	eqtl_blood_1e-5
rs144945463	T	C	T	C	-0.120999	0.0392153	0.0262814	0.0314321	FALSE	FALSE	FALSE	Finngen_R9_G6_EPLEPSY	3	120444556	0.30646	0.0383458	299577	outcome	TRUE	reported	textfile	3	120163403	ENSG00000082701	0.026397	4.566e-06	31684	exposure	TRUE	reported	GSK3B	textfile	2	TRUE	NA	NA	0.000662756	31684	3.49115e-06	299577	TRUE	5.29308e-05	0.000749334	23.7582	120.646	21.0114	0.2	1e-05	eqtl_blood_1e-5
rs146776469	A	G	A	G	0.237601	-0.00787149	0.0271084	0.0202019	FALSE	FALSE	FALSE	Finngen_R9_G6_EPLEPSY	3	120533798	0.869591	0.0479449	299577	outcome	TRUE	reported	textfile	3	120252645	ENSG00000082701	0.0258374	3.71519e-20	31684	exposure	TRUE	reported	GSK3B	textfile	2	TRUE	NA	NA	0.00266213	31684	8.99753e-08	299577	TRUE	3.6112e-18	0.0029778	94.6243	120.646	84.5666	0.2	1e-05	eqtl_blood_1e-5
rs1488766	T	A	T	A	0.197191	0.00340348	0.280316	0.322874	FALSE	TRUE	FALSE	Finngen_R9_G6_EPLEPSY	3	120115699	0.81206	0.0143142	299577	outcome	TRUE	reported	textfile	3	119834546	ENSG00000082701	0.00926762	1.83858e-100	31684	exposure	TRUE	reported	GSK3B	textfile	2	TRUE	NA	NA	0.0140884	31684	1.88715e-07	299577	TRUE	5.72e-90	0.015689	504.98	120.646	452.728	0.2	1e-05	eqtl_blood_1e-5
rs1523130	C	T	C	T	0.0547235	0.0112292	0.396454	0.378539	FALSE	FALSE	FALSE	Finngen_R9_G6_EPLEPSY	3	119780660	0.41498	0.0137754	299577	outcome	TRUE	reported	textfile	3	119499507	ENSG00000082701	0.008165	2.053e-11	31684	exposure	TRUE	reported	GSK3B	textfile	2	TRUE	NA	NA	0.00141582	31684	2.21811e-06	299577	TRUE	9.36017e-10	0.00143311	45.4691	120.646	44.9195	0.2	1e-05	eqtl_blood_1e-5
rs1617553	T	A	T	A	0.182109	-0.0134692	0.321097	0.303426	FALSE	TRUE	FALSE	Finngen_R9_G6_EPLEPSY	3	120387192	0.355023	0.014563	299577	outcome	TRUE	reported	textfile	3	120106039	ENSG00000082701	0.00846225	1.0073e-102	31684	exposure	TRUE	reported	GSK3B	textfile	2	TRUE	NA	NA	0.0144071	31684	2.85545e-06	299577	TRUE	4.08438e-90	0.014459	464.809	120.646	463.117	0.2	1e-05	eqtl_blood_1e-5
rs16829957	G	A	G	A	0.0525421	0.0237632	0.324439	0.252817	FALSE	FALSE	FALSE	Finngen_R9_G6_EPLEPSY	3	119548455	0.122616	0.0153918	299577	outcome	TRUE	reported	textfile	3	119267302	ENSG00000082701	0.00848028	5.79899e-10	31684	exposure	TRUE	reported	GSK3B	textfile	2	TRUE	NA	NA	0.0012102	31684	7.9565e-06	299577	TRUE	6.18615e-08	0.00121016	38.3867	120.646	38.3879	0.2	1e-05	eqtl_blood_1e-5
rs1800700	T	C	T	C	-0.109487	0.0243281	0.0562104	0.066821	FALSE	FALSE	FALSE	Finngen_R9_G6_EPLEPSY	3	120641571	0.36503	0.0268574	299577	outcome	TRUE	reported	textfile	3	120360418	ENSG00000082701	0.0183414	2.3813e-09	31684	exposure	TRUE	reported	GSK3B	textfile	2	TRUE	NA	NA	0.00112346	31684	2.73893e-06	299577	TRUE	6.83404e-08	0.00127188	40.3471	120.646	35.6336	0.2	1e-05	eqtl_blood_1e-5
rs189095257	C	T	C	T	-0.217344	0.1308	0.0168391	0.00388119	FALSE	FALSE	FALSE	Finngen_R9_G6_EPLEPSY	3	120260138	0.244253	0.112331	299577	outcome	TRUE	reported	textfile	3	119978985	ENSG00000082701	0.0419194	2.1625e-07	31684	exposure	TRUE	reported	GSK3B	textfile	2	TRUE	NA	NA	0.000847782	31684	4.52594e-06	299577	TRUE	4.88271e-06	0.00156412	49.6319	120.646	26.8822	0.2	1e-05	eqtl_blood_1e-5
rs2141768	G	A	G	A	0.0432102	0.00456916	0.257988	0.220868	FALSE	FALSE	FALSE	Finngen_R9_G6_EPLEPSY	3	120517879	0.777075	0.0161379	299577	outcome	TRUE	reported	textfile	3	120236726	ENSG00000082701	0.0090774	1.934e-06	31684	exposure	TRUE	reported	GSK3B	textfile	2	TRUE	NA	NA	0.000714704	31684	2.67592e-07	299577	TRUE	9.05148e-06	0.000714847	22.664	120.646	22.6595	0.2	1e-05	eqtl_blood_1e-5
rs2204994	G	A	G	A	-0.0657407	0.05689	0.100032	0.0584499	FALSE	FALSE	FALSE	Finngen_R9_G6_EPLEPSY	3	120666625	0.0498494	0.029007	299577	outcome	TRUE	reported	textfile	3	120385472	ENSG00000082701	0.0135833	1.2997e-06	31684	exposure	TRUE	reported	GSK3B	textfile	2	TRUE	NA	NA	0.000738796	31684	1.28397e-05	299577	TRUE	6.45856e-05	0.000778152	24.6726	120.646	23.4238	0.2	1e-05	eqtl_blood_1e-5
rs2472676	G	T	G	T	0.0559687	-0.00197536	0.145401	0.149323	FALSE	FALSE	FALSE	Finngen_R9_G6_EPLEPSY	3	119789422	0.918612	0.0193318	299577	outcome	TRUE	reported	textfile	3	119508269	ENSG00000082701	0.0121339	3.97659e-06	31684	exposure	TRUE	reported	GSK3B	textfile	2	TRUE	NA	NA	0.000671097	31684	3.48532e-08	299577	TRUE	1.33484e-05	0.000778485	24.6832	120.646	21.276	0.2	1e-05	eqtl_blood_1e-5
rs2551605	A	T	A	T	0.0460215	0.00453265	0.194651	0.184582	FALSE	TRUE	FALSE	Finngen_R9_G6_EPLEPSY	3	120652942	0.793948	0.0173539	299577	outcome	TRUE	reported	textfile	3	120371789	ENSG00000082701	0.0102012	6.44009e-06	31684	exposure	TRUE	reported	GSK3B	textfile	2	TRUE	NA	NA	0.000641989	31684	2.27722e-07	299577	TRUE	2.56587e-05	0.000664037	21.052	120.646	20.3526	0.2	1e-05	eqtl_blood_1e-5
rs28748088	A	C	A	C	0.147134	-0.0213202	0.100717	0.06245	FALSE	FALSE	FALSE	Finngen_R9_G6_EPLEPSY	3	120548263	0.442224	0.0277446	299577	outcome	TRUE	reported	textfile	3	120267110	ENSG00000082701	0.0131987	7.35642e-29	31684	exposure	TRUE	reported	GSK3B	textfile	2	TRUE	NA	NA	0.00390707	31684	1.97115e-06	299577	TRUE	3.91366e-25	0.00392153	124.731	120.646	124.269	0.2	1e-05	eqtl_blood_1e-5
rs334538	G	A	G	A	0.0628433	-0.0159288	0.172987	0.124778	FALSE	FALSE	FALSE	Finngen_R9_G6_EPLEPSY	3	120106364	0.434803	0.0203954	299577	outcome	TRUE	reported	textfile	3	119825211	ENSG00000082701	0.010497	2.1401e-09	31684	exposure	TRUE	reported	GSK3B	textfile	2	TRUE	NA	NA	0.00113001	31684	2.03608e-06	299577	TRUE	5.01956e-08	0.00112999	35.8408	120.646	35.8416	0.2	1e-05	eqtl_blood_1e-5
rs34770810	T	G	T	G	0.182466	0.0699075	0.0217271	0.0104212	FALSE	FALSE	FALSE	Finngen_R9_G6_EPLEPSY	3	119351416	0.29647	0.0669591	299577	outcome	TRUE	reported	textfile	3	119070263	ENSG00000082701	0.0286391	1.8755e-10	31684	exposure	TRUE	reported	GSK3B	textfile	2	TRUE	NA	NA	0.00127961	31684	3.63849e-06	299577	TRUE	9.77234e-09	0.00141532	44.9038	120.646	40.5924	0.2	1e-05	eqtl_blood_1e-5
rs3732360	T	C	T	C	0.238449	0.0111642	0.291001	0.319586	FALSE	FALSE	FALSE	Finngen_R9_G6_EPLEPSY	3	119817734	0.435521	0.0143171	299577	outcome	TRUE	reported	textfile	3	119536581	ENSG00000082701	0.00865412	4.05128e-167	31684	exposure	TRUE	reported	GSK3B	textfile	2	TRUE	NA	NA	0.0234018	31684	2.02973e-06	299577	TRUE	2.00651e-147	0.0234618	761.175	120.646	759.181	0.2	1e-05	eqtl_blood_1e-5
rs378759	G	A	G	A	0.102863	-0.0548685	0.0804051	0.104419	FALSE	FALSE	FALSE	Finngen_R9_G6_EPLEPSY	3	120766862	0.0120179	0.0218459	299577	outcome	TRUE	reported	textfile	3	120485709	ENSG00000082701	0.0145979	1.8361e-12	31684	exposure	TRUE	reported	GSK3B	textfile	2	TRUE	NA	NA	0.00156475	31684	2.10568e-05	299577	TRUE	3.17243e-09	0.00156469	49.6502	120.646	49.6521	0.2	1e-05	eqtl_blood_1e-5
rs45567135	A	G	A	G	0.128907	-0.000733836	0.0516301	0.0686244	FALSE	FALSE	FALSE	Finngen_R9_G6_EPLEPSY	3	119876204	0.977925	0.0265211	299577	outcome	TRUE	reported	textfile	3	119595051	ENSG00000082701	0.0194078	3.0945e-11	31684	exposure	TRUE	reported	GSK3B	textfile	2	TRUE	NA	NA	0.00139054	31684	2.5557e-09	299577	TRUE	2.85787e-10	0.00162729	51.6397	120.646	44.1164	0.2	1e-05	eqtl_blood_1e-5
rs4676818	G	C	G	C	0.0571432	-0.0113314	0.182002	0.195066	FALSE	TRUE	FALSE	Finngen_R9_G6_EPLEPSY	3	120673657	0.503436	0.0169355	299577	outcome	TRUE	reported	textfile	3	120392504	ENSG00000082701	0.0103935	3.84119e-08	31684	exposure	TRUE	reported	GSK3B	textfile	2	TRUE	NA	NA	0.000953188	31684	1.49439e-06	299577	TRUE	5.1504e-07	0.000972271	30.8335	120.646	30.2277	0.2	1e-05	eqtl_blood_1e-5
rs4687871	T	C	T	C	0.0504114	0.015787	0.463387	0.517814	FALSE	FALSE	FALSE	Finngen_R9_G6_EPLEPSY	3	119657831	0.237736	0.0133713	299577	outcome	TRUE	reported	textfile	3	119376678	ENSG00000082701	0.00797623	2.6122e-10	31684	exposure	TRUE	reported	GSK3B	textfile	2	TRUE	NA	NA	0.00125922	31684	4.65312e-06	299577	TRUE	1.66244e-08	0.00126384	40.0917	120.646	39.945	0.2	1e-05	eqtl_blood_1e-5
rs4688030	G	C	G	C	0.102863	0.0223959	0.344272	0.339708	FALSE	TRUE	FALSE	Finngen_R9_G6_EPLEPSY	3	119721843	0.113378	0.014146	299577	outcome	TRUE	reported	textfile	3	119440690	ENSG00000082701	0.00835766	8.24379e-35	31684	exposure	TRUE	reported	GSK3B	textfile	2	TRUE	NA	NA	0.00475844	31684	8.36682e-06	299577	TRUE	3.84511e-29	0.0047772	152.078	120.646	151.478	0.2	1e-05	eqtl_blood_1e-5
rs56967099	C	A	C	A	0.0514785	0.0248732	0.24722	0.216866	FALSE	FALSE	FALSE	Finngen_R9_G6_EPLEPSY	3	119789596	0.128658	0.0163703	299577	outcome	TRUE	reported	textfile	3	119508443	ENSG00000082701	0.00944664	5.054e-08	31684	exposure	TRUE	reported	GSK3B	textfile	2	TRUE	NA	NA	0.000936435	31684	7.70622e-06	299577	TRUE	2.45918e-06	0.000986355	31.2806	120.646	29.6959	0.2	1e-05	eqtl_blood_1e-5
rs61140037	C	T	C	T	0.235775	-0.0131657	0.0331787	0.0196016	FALSE	FALSE	FALSE	Finngen_R9_G6_EPLEPSY	3	120424643	0.785136	0.0482912	299577	outcome	TRUE	reported	textfile	3	120143490	ENSG00000082701	0.0223259	4.53752e-26	31684	exposure	TRUE	reported	GSK3B	textfile	2	TRUE	NA	NA	0.00350783	31684	2.48111e-07	299577	TRUE	2.45785e-23	0.00356641	113.395	120.646	111.526	0.2	1e-05	eqtl_blood_1e-5
rs61795709	G	A	G	A	0.129883	-0.0355388	0.050757	0.0785446	FALSE	FALSE	FALSE	Finngen_R9_G6_EPLEPSY	3	120415792	0.154502	0.0249604	299577	outcome	TRUE	reported	textfile	3	120134639	ENSG00000082701	0.0186736	3.51561e-12	31684	exposure	TRUE	reported	GSK3B	textfile	2	TRUE	NA	NA	0.00152466	31684	6.76697e-06	299577	TRUE	6.72763e-10	0.00162558	51.5854	120.646	48.3781	0.2	1e-05	eqtl_blood_1e-5
rs61797654	G	T	G	T	-0.0448166	-0.00343117	0.265884	0.325179	FALSE	FALSE	FALSE	Finngen_R9_G6_EPLEPSY	3	120597568	0.810817	0.014334	299577	outcome	TRUE	reported	textfile	3	120316415	ENSG00000082701	0.00914252	9.48661e-07	31684	exposure	TRUE	reported	GSK3B	textfile	2	TRUE	NA	NA	0.000757886	31684	1.91269e-07	299577	TRUE	4.49651e-06	0.000784088	24.861	120.646	24.0296	0.2	1e-05	eqtl_blood_1e-5
rs6438550	A	G	A	G	0.155323	-0.0053677	0.0605213	0.051328	FALSE	FALSE	FALSE	Finngen_R9_G6_EPLEPSY	3	119817970	0.859436	0.0303102	299577	outcome	TRUE	reported	textfile	3	119536817	ENSG00000082701	0.0167241	1.58099e-20	31684	exposure	TRUE	reported	GSK3B	textfile	2	TRUE	NA	NA	0.00271514	31684	1.04687e-07	299577	TRUE	1.73677e-18	0.00274345	87.157	120.646	86.2553	0.2	1e-05	eqtl_blood_1e-5
rs657079	C	T	C	T	-0.069407	-0.0104216	0.311208	0.281368	FALSE	FALSE	FALSE	Finngen_R9_G6_EPLEPSY	3	119627103	0.486428	0.0149735	299577	outcome	TRUE	reported	textfile	3	119345950	ENSG00000082701	0.00873285	1.8985e-15	31684	exposure	TRUE	reported	GSK3B	textfile	2	TRUE	NA	NA	0.00198983	31684	1.61702e-06	299577	TRUE	2.13077e-13	0.00206526	65.5671	120.646	63.1676	0.2	1e-05	eqtl_blood_1e-5
rs67369522	C	T	C	T	-0.27302	0.00889445	0.0421204	0.0512882	FALSE	FALSE	FALSE	Finngen_R9_G6_EPLEPSY	3	120143127	0.76846	0.030213	299577	outcome	TRUE	reported	textfile	3	119861974	ENSG00000082701	0.0208606	3.86649e-39	31684	exposure	TRUE	reported	GSK3B	textfile	2	TRUE	NA	NA	0.00537751	31684	2.89298e-07	299577	TRUE	5.25978e-35	0.00601482	191.715	120.646	171.291	0.2	1e-05	eqtl_blood_1e-5
rs6772249	C	T	C	T	0.412811	0.00411886	0.0306539	0.0175225	FALSE	FALSE	FALSE	Finngen_R9_G6_EPLEPSY	3	120189632	0.936427	0.0516394	299577	outcome	TRUE	reported	textfile	3	119908479	ENSG00000082701	0.0240389	4.25906e-66	31684	exposure	TRUE	reported	GSK3B	textfile	2	TRUE	NA	NA	0.00922225	31684	2.12367e-08	299577	TRUE	1.35426e-59	0.0101274	324.138	120.646	294.899	0.2	1e-05	eqtl_blood_1e-5
rs72552102	T	C	T	C	0.153218	-0.00102753	0.0192421	0.0311796	FALSE	FALSE	FALSE	Finngen_R9_G6_EPLEPSY	3	119788786	0.978949	0.0389407	299577	outcome	TRUE	reported	textfile	3	119507633	ENSG00000082701	0.034613	9.573e-06	31684	exposure	TRUE	reported	GSK3B	textfile	2	TRUE	NA	NA	0.000618102	31684	2.32421e-09	299577	TRUE	2.65803e-05	0.000886061	28.0971	120.646	19.5948	0.2	1e-05	eqtl_blood_1e-5
rs72954800	C	T	C	T	0.105185	0.0112355	0.104018	0.117975	FALSE	FALSE	FALSE	Finngen_R9_G6_EPLEPSY	3	120285369	0.587801	0.0207287	299577	outcome	TRUE	reported	textfile	3	120004216	ENSG00000082701	0.0130405	7.2639e-16	31684	exposure	TRUE	reported	GSK3B	textfile	2	TRUE	NA	NA	0.00204935	31684	9.80697e-07	299577	TRUE	6.36961e-14	0.00206227	65.4718	120.646	65.0608	0.2	1e-05	eqtl_blood_1e-5
rs73175857	G	A	G	A	-0.127759	-0.0543561	0.0304383	0.01451	FALSE	FALSE	FALSE	Finngen_R9_G6_EPLEPSY	3	119911655	0.335948	0.0564913	299577	outcome	TRUE	reported	textfile	3	119630502	ENSG00000082701	0.0244758	1.7912e-07	31684	exposure	TRUE	reported	GSK3B	textfile	2	TRUE	NA	NA	0.000859257	31684	3.09048e-06	299577	TRUE	3.0776e-06	0.000963405	30.552	120.646	27.2464	0.2	1e-05	eqtl_blood_1e-5
rs73177934	C	T	C	T	-0.120466	-0.0386285	0.0367606	0.0315217	FALSE	FALSE	FALSE	Finngen_R9_G6_EPLEPSY	3	120165944	0.318173	0.0386974	299577	outcome	TRUE	reported	textfile	3	119884791	ENSG00000082701	0.0215403	2.2369e-08	31684	exposure	TRUE	reported	GSK3B	textfile	2	TRUE	NA	NA	0.000986244	31684	3.32618e-06	299577	TRUE	5.47795e-07	0.00102772	32.5938	120.646	31.277	0.2	1e-05	eqtl_blood_1e-5
rs73177953	C	T	C	T	-0.172164	0.005561	0.0792046	0.121322	FALSE	FALSE	FALSE	Finngen_R9_G6_EPLEPSY	3	120206703	0.785596	0.0204423	299577	outcome	TRUE	reported	textfile	3	119925550	ENSG00000082701	0.0149484	1.0807e-30	31684	exposure	TRUE	reported	GSK3B	textfile	2	TRUE	NA	NA	0.00416935	31684	2.47025e-07	299577	TRUE	1.7738e-27	0.00432343	137.57	120.646	132.646	0.2	1e-05	eqtl_blood_1e-5
rs73177957	G	A	G	A	-0.355368	-0.0593508	0.0118394	0.00569498	FALSE	FALSE	FALSE	Finngen_R9_G6_EPLEPSY	3	120209219	0.507937	0.0896466	299577	outcome	TRUE	reported	textfile	3	119928066	ENSG00000082701	0.0706442	4.8946e-07	31684	exposure	TRUE	reported	GSK3B	textfile	2	TRUE	NA	NA	0.000798076	31684	1.46312e-06	299577	TRUE	4.6868e-06	0.00295491	93.8948	120.646	25.3048	0.2	1e-05	eqtl_blood_1e-5
rs73192055	G	A	G	A	-0.178399	-0.0607036	0.0250929	0.0314232	FALSE	FALSE	FALSE	Finngen_R9_G6_EPLEPSY	3	119759736	0.115485	0.0385662	299577	outcome	TRUE	reported	textfile	3	119478583	ENSG00000082701	0.0278357	1.4648e-10	31684	exposure	TRUE	reported	GSK3B	textfile	2	TRUE	NA	NA	0.00129481	31684	8.27001e-06	299577	TRUE	2.06292e-08	0.00155714	49.4104	120.646	41.0753	0.2	1e-05	eqtl_blood_1e-5
rs74840836	C	T	C	T	0.170845	-0.0897511	0.0216272	0.0212417	FALSE	FALSE	FALSE	Finngen_R9_G6_EPLEPSY	3	120075278	0.052592	0.0463052	299577	outcome	TRUE	reported	textfile	3	119794125	ENSG00000082701	0.02817	1.3212e-09	31684	exposure	TRUE	reported	GSK3B	textfile	2	TRUE	NA	NA	0.00115962	31684	1.25403e-05	299577	TRUE	2.38057e-07	0.00123521	39.1822	120.646	36.7816	0.2	1e-05	eqtl_blood_1e-5
rs74987094	A	G	A	G	-0.108368	0.00893403	0.0423019	0.0371566	FALSE	FALSE	FALSE	Finngen_R9_G6_EPLEPSY	3	119259099	0.801196	0.0354807	299577	outcome	TRUE	reported	textfile	3	118977946	ENSG00000082701	0.0208987	2.1555e-07	31684	exposure	TRUE	reported	GSK3B	textfile	2	TRUE	NA	NA	0.000847974	31684	2.11643e-07	299577	TRUE	1.21881e-06	0.000951526	30.175	120.646	26.8883	0.2	1e-05	eqtl_blood_1e-5
rs76026755	G	A	G	A	0.283779	0.0127986	0.0183694	0.0117376	FALSE	FALSE	FALSE	Finngen_R9_G6_EPLEPSY	3	120276514	0.837493	0.0624012	299577	outcome	TRUE	reported	textfile	3	119995361	ENSG00000082701	0.0315345	2.27779e-19	31684	exposure	TRUE	reported	GSK3B	textfile	2	TRUE	NA	NA	0.00254957	31684	1.40421e-07	299577	TRUE	2.05478e-17	0.00290425	92.2804	120.646	80.982	0.2	1e-05	eqtl_blood_1e-5
rs7625930	C	T	C	T	-0.0821697	0.0105746	0.397002	0.300908	FALSE	FALSE	FALSE	Finngen_R9_G6_EPLEPSY	3	120378341	0.467111	0.0145419	299577	outcome	TRUE	reported	textfile	3	120097188	ENSG00000082701	0.00897873	5.60956e-20	31684	exposure	TRUE	reported	GSK3B	textfile	2	TRUE	NA	NA	0.00263654	31684	1.76514e-06	299577	TRUE	2.36861e-17	0.00323267	102.75	120.646	83.7517	0.2	1e-05	eqtl_blood_1e-5
rs76259733	C	T	C	T	0.0813477	-0.000422992	0.0518647	0.069138	FALSE	FALSE	FALSE	Finngen_R9_G6_EPLEPSY	3	119341923	0.987314	0.0266031	299577	outcome	TRUE	reported	textfile	3	119060770	ENSG00000082701	0.0183348	9.13061e-06	31684	exposure	TRUE	reported	GSK3B	textfile	2	TRUE	NA	NA	0.000620949	31684	8.43906e-10	299577	TRUE	2.51026e-05	0.000650823	20.6328	120.646	19.6851	0.2	1e-05	eqtl_blood_1e-5
rs78171547	G	A	G	A	0.304287	0.0398189	0.0484575	0.058551	FALSE	FALSE	FALSE	Finngen_R9_G6_EPLEPSY	3	119783932	0.164545	0.0286478	299577	outcome	TRUE	reported	textfile	3	119502779	ENSG00000082701	0.0193641	1.2128e-55	31684	exposure	TRUE	reported	GSK3B	textfile	2	TRUE	NA	NA	0.00773371	31684	6.44893e-06	299577	TRUE	1.31771e-47	0.00853859	272.849	120.646	246.929	0.2	1e-05	eqtl_blood_1e-5
rs79098551	T	G	T	G	0.13961	-0.0643645	0.0322789	0.0418717	FALSE	FALSE	FALSE	Finngen_R9_G6_EPLEPSY	3	119741167	0.0553095	0.0335855	299577	outcome	TRUE	reported	textfile	3	119460014	ENSG00000082701	0.0244423	1.1179e-08	31684	exposure	TRUE	reported	GSK3B	textfile	2	TRUE	NA	NA	0.0010287	31684	1.22597e-05	299577	TRUE	1.31064e-06	0.00121768	38.6255	120.646	32.6249	0.2	1e-05	eqtl_blood_1e-5
rs80124767	T	G	T	G	-0.16287	-0.0433247	0.0479912	0.0468074	FALSE	FALSE	FALSE	Finngen_R9_G6_EPLEPSY	3	120186944	0.172028	0.0317231	299577	outcome	TRUE	reported	textfile	3	119905791	ENSG00000082701	0.0189072	7.04319e-18	31684	exposure	TRUE	reported	GSK3B	textfile	2	TRUE	NA	NA	0.00233668	31684	6.22604e-06	299577	TRUE	8.08609e-15	0.0024239	76.9806	120.646	74.2041	0.2	1e-05	eqtl_blood_1e-5
rs8180068	T	C	T	C	0.314905	-0.0157775	0.180728	0.201331	FALSE	FALSE	FALSE	Finngen_R9_G6_EPLEPSY	3	120134710	0.344907	0.0167044	299577	outcome	TRUE	reported	textfile	3	119853557	ENSG00000082701	0.010171	1e-200	31684	exposure	TRUE	reported	GSK3B	textfile	2	TRUE	NA	NA	0.029368	31684	2.97788e-06	299577	TRUE	5.81233e-185	0.0293659	958.517	120.646	958.588	0.2	1e-05	eqtl_blood_1e-5
rs9833506	T	C	T	C	0.0627614	0.00183448	0.417466	0.363048	FALSE	FALSE	FALSE	Finngen_R9_G6_EPLEPSY	3	119583536	0.895979	0.0140313	299577	outcome	TRUE	reported	textfile	3	119302383	ENSG00000082701	0.00877536	8.5523e-13	31684	exposure	TRUE	reported	GSK3B	textfile	2	TRUE	NA	NA	0.00161192	31684	5.70591e-08	299577	TRUE	1.38914e-11	0.00191583	60.8139	120.646	51.1511	0.2	1e-05	eqtl_blood_1e-5
rs9835803	G	C	G	C	0.0653483	0.0162493	0.347623	0.328313	FALSE	TRUE	FALSE	Finngen_R9_G6_EPLEPSY	3	119638464	0.254656	0.0142649	299577	outcome	TRUE	reported	textfile	3	119357311	ENSG00000082701	0.00834995	5.02839e-15	31684	exposure	TRUE	reported	GSK3B	textfile	2	TRUE	NA	NA	0.00192952	31684	4.33136e-06	299577	TRUE	1.36308e-12	0.00193689	61.4837	120.646	61.2493	0.2	1e-05	eqtl_blood_1e-5
rs9875639	G	A	G	A	-0.0395633	-0.0465605	0.286924	0.231653	FALSE	FALSE	FALSE	Finngen_R9_G6_EPLEPSY	3	119468016	0.00359096	0.015989	299577	outcome	TRUE	reported	textfile	3	119186863	ENSG00000082701	0.00890224	8.822e-06	31684	exposure	TRUE	reported	GSK3B	textfile	2	TRUE	NA	NA	0.000623022	31684	2.83058e-05	299577	TRUE	0.000883322	0.000640498	20.3053	120.646	19.7509	0.2	1e-05	eqtl_blood_1e-5
rs9878591	C	T	C	T	0.204259	-0.0224634	0.158104	0.14343	FALSE	FALSE	FALSE	Finngen_R9_G6_EPLEPSY	3	120262951	0.23877	0.0190681	299577	outcome	TRUE	reported	textfile	3	119981798	ENSG00000082701	0.0108278	2.23801e-79	31684	exposure	TRUE	reported	GSK3B	textfile	2	TRUE	NA	NA	0.0111076	31684	4.63264e-06	299577	TRUE	6.90293e-69	0.0111069	355.842	120.646	355.862	0.2	1e-05	eqtl_blood_1e-5
rs1079784	G	A	G	A	-0.230352	0.00252832	0.325357	0.31571	FALSE	FALSE	FALSE	Finngen_R9_G6_EPLEPSY	3	120174956	0.860226	0.0143584	299577	outcome	TRUE	reported	textfile	3	119893803	ENSG00000082701	0.00839498	9.32219e-166	31684	exposure	TRUE	reported	GSK3B	textfile	2	TRUE	NA	NA	0.023213	31684	1.03501e-07	299577	TRUE	2.54752e-148	0.0232942	755.609	117.987	752.913	0.3	1e-05	eqtl_blood_1e-5
rs1090437	A	G	A	G	0.0698306	-0.0132812	0.172494	0.125268	FALSE	FALSE	FALSE	Finngen_R9_G6_EPLEPSY	3	120620212	0.514724	0.0203855	299577	outcome	TRUE	reported	textfile	3	120339059	ENSG00000082701	0.0106397	5.2665e-11	31684	exposure	TRUE	reported	GSK3B	textfile	2	TRUE	NA	NA	0.00135778	31684	1.41686e-06	299577	TRUE	1.5557e-09	0.00139209	44.1656	117.987	43.0757	0.3	1e-05	eqtl_blood_1e-5
rs111750074	G	T	G	T	-0.135276	-0.034906	0.0445925	0.0495487	FALSE	FALSE	FALSE	Finngen_R9_G6_EPLEPSY	3	120512003	0.266036	0.0313836	299577	outcome	TRUE	reported	textfile	3	120230850	ENSG00000082701	0.020471	3.8902e-11	31684	exposure	TRUE	reported	GSK3B	textfile	2	TRUE	NA	NA	0.00137643	31684	4.1294e-06	299577	TRUE	2.87239e-09	0.00155927	49.478	117.987	43.668	0.3	1e-05	eqtl_blood_1e-5
rs113191826	C	T	C	T	0.167457	-0.0359942	0.0159994	0.00790361	FALSE	FALSE	FALSE	Finngen_R9_G6_EPLEPSY	3	119446569	0.638253	0.07656	299577	outcome	TRUE	reported	textfile	3	119165416	ENSG00000082701	0.0360015	3.2969e-06	31684	exposure	TRUE	reported	GSK3B	textfile	2	TRUE	NA	NA	0.000682427	31684	7.37828e-07	299577	TRUE	1.89084e-05	0.000882949	27.9983	117.987	21.6354	0.3	1e-05	eqtl_blood_1e-5
rs114155753	C	T	C	T	0.295658	0.00126432	0.0420787	0.0339626	FALSE	FALSE	FALSE	Finngen_R9_G6_EPLEPSY	3	120134867	0.972743	0.0370022	299577	outcome	TRUE	reported	textfile	3	119853714	ENSG00000082701	0.0208866	1.7295e-45	31684	exposure	TRUE	reported	GSK3B	textfile	2	TRUE	NA	NA	0.00628482	31684	3.89721e-09	299577	TRUE	3.69261e-41	0.00704695	224.846	117.987	200.375	0.3	1e-05	eqtl_blood_1e-5
rs114321176	C	T	C	T	0.18869	0.00128322	0.0161268	0.0103371	FALSE	FALSE	FALSE	Finngen_R9_G6_EPLEPSY	3	119578582	0.984894	0.0677752	299577	outcome	TRUE	reported	textfile	3	119297429	ENSG00000082701	0.0344665	4.385e-08	31684	exposure	TRUE	reported	GSK3B	textfile	2	TRUE	NA	NA	0.000945105	31684	1.19662e-09	299577	TRUE	1.99866e-07	0.00112984	35.8359	117.987	29.9711	0.3	1e-05	eqtl_blood_1e-5
rs114688189	G	A	G	A	-0.201511	0.00288419	0.0149917	0.0190325	FALSE	FALSE	FALSE	Finngen_R9_G6_EPLEPSY	3	120261309	0.953433	0.04939	299577	outcome	TRUE	reported	textfile	3	119980156	ENSG00000082701	0.0352255	1.0615e-08	31684	exposure	TRUE	reported	GSK3B	textfile	2	TRUE	NA	NA	0.00103186	31684	1.13832e-08	299577	TRUE	5.92373e-08	0.00119927	38.041	117.987	32.7253	0.3	1e-05	eqtl_blood_1e-5
rs114741212	G	A	G	A	0.155463	0.00162533	0.0275347	0.0277538	FALSE	FALSE	FALSE	Finngen_R9_G6_EPLEPSY	3	120061568	0.968166	0.0407265	299577	outcome	TRUE	reported	textfile	3	119780415	ENSG00000082701	0.025276	7.719e-10	31684	exposure	TRUE	reported	GSK3B	textfile	2	TRUE	NA	NA	0.00119263	31684	5.31647e-09	299577	TRUE	5.36266e-09	0.00129431	41.0595	117.987	37.8301	0.3	1e-05	eqtl_blood_1e-5
rs1147719	C	T	C	T	0.0835827	-0.0371032	0.211934	0.16367	FALSE	FALSE	FALSE	Finngen_R9_G6_EPLEPSY	3	120486643	0.0407587	0.0181347	299577	outcome	TRUE	reported	textfile	3	120205490	ENSG00000082701	0.00972909	8.62155e-18	31684	exposure	TRUE	reported	GSK3B	textfile	2	TRUE	NA	NA	0.00232416	31684	1.3973e-05	299577	TRUE	4.9269e-14	0.0023336	74.106	117.987	73.8054	0.3	1e-05	eqtl_blood_1e-5
rs115277120	A	G	A	G	0.156409	0.0126156	0.0254851	0.0263074	FALSE	FALSE	FALSE	Finngen_R9_G6_EPLEPSY	3	120170167	0.762477	0.0417419	299577	outcome	TRUE	reported	textfile	3	119889014	ENSG00000082701	0.0264804	3.4924e-09	31684	exposure	TRUE	reported	GSK3B	textfile	2	TRUE	NA	NA	0.00109998	31684	3.04906e-07	299577	TRUE	3.34282e-08	0.00121515	38.5451	117.987	34.8879	0.3	1e-05	eqtl_blood_1e-5
rs115513083	G	A	G	A	0.117201	0.0204909	0.048175	0.0308079	FALSE	FALSE	FALSE	Finngen_R9_G6_EPLEPSY	3	120342250	0.600512	0.0391299	299577	outcome	TRUE	reported	textfile	3	120061097	ENSG00000082701	0.0186715	3.4517e-10	31684	exposure	TRUE	reported	GSK3B	textfile	2	TRUE	NA	NA	0.00124209	31684	9.15374e-07	299577	TRUE	6.39764e-09	0.00125971	39.9606	117.987	39.4007	0.3	1e-05	eqtl_blood_1e-5
rs115527470	A	G	A	G	-0.210281	-0.0218611	0.0231318	0.0104387	FALSE	FALSE	FALSE	Finngen_R9_G6_EPLEPSY	3	120048225	0.746497	0.0676265	299577	outcome	TRUE	reported	textfile	3	119767072	ENSG00000082701	0.0289397	3.6974e-13	31684	exposure	TRUE	reported	GSK3B	textfile	2	TRUE	NA	NA	0.0016637	31684	3.48822e-07	299577	TRUE	9.89763e-12	0.00199837	63.4391	117.987	52.7973	0.3	1e-05	eqtl_blood_1e-5
rs115621955	A	G	A	G	-0.129085	0.0254221	0.024182	0.0273816	FALSE	FALSE	FALSE	Finngen_R9_G6_EPLEPSY	3	120744621	0.538497	0.0413309	299577	outcome	TRUE	reported	textfile	3	120463468	ENSG00000082701	0.0289414	8.18829e-06	31684	exposure	TRUE	reported	GSK3B	textfile	2	TRUE	NA	NA	0.00062752	31684	1.26289e-06	299577	TRUE	5.10331e-05	0.000786398	24.9343	117.987	19.8936	0.3	1e-05	eqtl_blood_1e-5
rs116093490	G	A	G	A	-0.196585	0.0206547	0.0629938	0.0318306	FALSE	FALSE	FALSE	Finngen_R9_G6_EPLEPSY	3	120202505	0.592781	0.0386205	299577	outcome	TRUE	reported	textfile	3	119921352	ENSG00000082701	0.0170525	9.5111e-31	31684	exposure	TRUE	reported	GSK3B	textfile	2	TRUE	NA	NA	0.00417728	31684	9.54764e-07	299577	TRUE	3.843e-27	0.00456217	145.201	117.987	132.9	0.3	1e-05	eqtl_blood_1e-5
rs11921360	A	C	A	C	-0.135061	-0.0146348	0.358462	0.406828	FALSE	FALSE	FALSE	Finngen_R9_G6_EPLEPSY	3	119893208	0.282003	0.0136032	299577	outcome	TRUE	reported	textfile	3	119612055	ENSG00000082701	0.00835275	8.26335e-59	31684	exposure	TRUE	reported	GSK3B	textfile	2	TRUE	NA	NA	0.00818501	31684	3.86353e-06	299577	TRUE	5.19298e-51	0.00838987	268.057	117.987	261.457	0.3	1e-05	eqtl_blood_1e-5
rs11921946	C	T	C	T	0.0512757	-0.0291827	0.365685	0.338343	FALSE	FALSE	FALSE	Finngen_R9_G6_EPLEPSY	3	120536414	0.0388866	0.0141294	299577	outcome	TRUE	reported	textfile	3	120255261	ENSG00000082701	0.00825882	5.34589e-10	31684	exposure	TRUE	reported	GSK3B	textfile	2	TRUE	NA	NA	0.0012152	31684	1.42394e-05	299577	TRUE	1.40782e-07	0.00121973	38.6908	117.987	38.5467	0.3	1e-05	eqtl_blood_1e-5
rs1259319	C	T	C	T	0.140659	-0.0395808	0.0557317	0.0460065	FALSE	FALSE	FALSE	Finngen_R9_G6_EPLEPSY	3	120489722	0.214901	0.0319148	299577	outcome	TRUE	reported	textfile	3	120208569	ENSG00000082701	0.0173307	4.81009e-16	31684	exposure	TRUE	reported	GSK3B	textfile	2	TRUE	NA	NA	0.00207486	31684	5.13425e-06	299577	TRUE	2.26781e-13	0.00208239	66.1121	117.987	65.8723	0.3	1e-05	eqtl_blood_1e-5
rs1259339	T	C	T	C	0.120911	-0.0420625	0.0708219	0.039747	FALSE	FALSE	FALSE	Finngen_R9_G6_EPLEPSY	3	120448159	0.219257	0.0342388	299577	outcome	TRUE	reported	textfile	3	120167006	ENSG00000082701	0.0154708	5.47889e-15	31684	exposure	TRUE	reported	GSK3B	textfile	2	TRUE	NA	NA	0.00192423	31684	5.03785e-06	299577	TRUE	1.79064e-12	0.0019241	61.0769	117.987	61.081	0.3	1e-05	eqtl_blood_1e-5
[truncated: 3,472 more rows]

## Sheet: Table 4
Table 4	MR association between all drug target gene expression and epilepsy
id.exposure	id.outcome	method	nsnp	b	se	pval	lo_ci	up_ci	or	or_lci95	or_uci95	r2	p.exposure	model
[truncated: 1,680 more rows]

## Sheet: Table 5
Table 5	Heterogeneity of MR between all drug target gene expression and epilepsy
[truncated: 728 more rows]

## Sheet: Table 6
Table 6	Pleiotropy of MR between all drug target gene expression and epilepsy
[truncated: 404 more rows]

[truncated: 1 more sheets: Table 7]
